# Supplementary material for: Origin and evolution of the nuclear auxin response system
Source: eLife. 2018 Mar 27;7:e33399. doi: 10.7554/eLife.33399 (PMC5873896; doi:10.7554/eLife.33399)
Supplement: Supplementary file 4. [file elife-33399-supp4.zip]

Archive with 24 entries (24 files):
- web_session/data/networks.js
- web_session/data/styles.js
- web_session/favicon.ico
- web_session/scripts/services/22f5c459.network.js
- web_session/scripts/services/ac1aeeaa.visual-styles.js
- web_session/scripts/1d327552.scripts.js
- web_session/scripts/3e4be17b.app.js
- web_session/scripts/65d77273.vendor.js
- web_session/scripts/controllers/d3d07913.main.js
- web_session/styles/dc4be20e.vendor.css
- web_session/styles/dcab8a36.main.css
- web_session/.DS_Store
- web_session/index.html
- web_session/bower_components/sass-bootstrap/fonts/glyphicons-halflings-regular.eot
- web_session/bower_components/sass-bootstrap/fonts/glyphicons-halflings-regular.woff
- web_session/bower_components/sass-bootstrap/fonts/glyphicons-halflings-regular.ttf
- web_session/bower_components/sass-bootstrap/fonts/glyphicons-halflings-regular.svg
- web_session/views/main.html
- web_session/404.html
- web_session/data/.DS_Store
- web_session/images/cy3logo.svg
- web_session/images/cy3logo_orange.svg
- web_session/images/small_fit.svg
- web_session/robots.txt
