# Supplementary material for: Origin and evolution of the nuclear auxin response system
Source: eLife. 2018 Mar 27;7:e33399. doi: 10.7554/eLife.33399 (PMC5873896; doi:10.7554/eLife.33399)
Supplement: Supplementary file 4. [file elife-33399-supp4.zip › web_session/data/networks.js]

var networks = {"Selected": {
  "format_version" : "1.0",
  "generated_by" : "cytoscape-3.6.0",
  "target_cytoscapejs_version" : "~2.1",
  "data" : {
    "shared_name" : "Original(1)",
    "name" : "Selected",
    "SUID" : 47865,
    "__Annotations" : [ "" ],
    "selected" : true
  },
  "elements" : {
    "nodes" : [ {
      "data" : {
        "id" : "42832",
        "Description" : "\"Encodes a geminivirus Rep interacting kinase (GRIK; GRIK1/AT3G45240, GRIK2/AT5G60550). GRIKs are SnRK1 (SNF1-related kinases) activating kinases. Both GRIKs specifically bind to the SnRK1 catalytic subunit and phosphorylate the equivalent threonine residue in its activation loop in vitro.\"",
        "sstart" : 86,
        "AllSymbols" : "(ATSNAK1);GEMINIVIRUS REP INTERACTING KINASE 2 (GRIK2)",
        "qstart" : 1608,
        "qcovhsp" : 4,
        "shared_name" : "PpCluster-18067.1",
        "ppos" : 74.12,
        "score" : 233,
        "pident" : 56.471,
        "SUID" : 42832,
        "selected" : false,
        "sseqid" : "AT5G60550",
        "length" : 85,
        "nident" : 48,
        "evalue" : 1.72E-20,
        "positive" : 63,
        "gaps" : 1,
        "Type" : "protein_coding",
        "bitscore" : 94.4,
        "slen" : 407,
        "mismatch" : 36,
        "name" : "PpCluster-18067.1",
        "send" : 169,
        "qcovs" : 13,
        "PrimarySymbol" : "GEMINIVIRUS REP INTERACTING KINASE 2 (GRIK2)",
        "qend" : 1862
      },
      "position" : {
        "x" : 579.5131225585938,
        "y" : -2091.314453125
      },
      "selected" : false
    }, {
      "data" : {
        "id" : "42829",
        "Description" : "\"Encodes a protein similar to glycerol kinase, which converts glycerol to glycerol 3-phosphate and performs a rate-limiting step in glycerol metabolism. This gene is required for both general and specific resistance against bacteria and fungi. Arabidopsis thaliana glycerol kinase (GLR1) mRNA.Involved in flagellin-induced non-host resistance to Pseudomonas. Coronatine partially suppresses flagellin-induced expression of NHO1.\"",
        "sstart" : 6,
        "AllSymbols" : "(GLI1);NONHOST RESISTANCE TO P. S. PHASEOLICOLA 1 (NHO1)",
        "qstart" : 1770,
        "qcovhsp" : 13,
        "shared_name" : "KfCluster-24808.0",
        "ppos" : 75.63,
        "score" : 1558,
        "pident" : 59.188,
        "SUID" : 42829,
        "selected" : false,
        "sseqid" : "AT1G80460",
        "length" : 517,
        "nident" : 306,
        "evalue" : 0.0,
        "positive" : 391,
        "gaps" : 9,
        "Type" : "protein_coding",
        "bitscore" : 604.0,
        "slen" : 522,
        "mismatch" : 202,
        "name" : "KfCluster-24808.0",
        "send" : 520,
        "qcovs" : 39,
        "PrimarySymbol" : "NONHOST RESISTANCE TO P. S. PHASEOLICOLA 1 (NHO1)",
        "qend" : 241
      },
      "position" : {
        "x" : -909.0094534560541,
        "y" : -1193.4734270309243
      },
      "selected" : false
    }, {
      "data" : {
        "id" : "42828",
        "Description" : "Carbohydrate-binding X8 domain superfamily protein;(source:Araport11)",
        "sstart" : 3,
        "AllSymbols" : "0",
        "qstart" : 1394,
        "qcovhsp" : 4,
        "shared_name" : "PpCluster-16493.0",
        "ppos" : 60.17,
        "score" : 214,
        "pident" : 37.288,
        "SUID" : 42828,
        "selected" : false,
        "sseqid" : "AT1G66855",
        "length" : 118,
        "nident" : 44,
        "evalue" : 2.96E-20,
        "positive" : 71,
        "gaps" : 14,
        "Type" : "protein_coding",
        "bitscore" : 87.0,
        "slen" : 111,
        "mismatch" : 60,
        "name" : "PpCluster-16493.0",
        "send" : 106,
        "qcovs" : 13,
        "PrimarySymbol" : "0",
        "qend" : 1041
      },
      "position" : {
        "x" : -27.155162811279297,
        "y" : -35.04814688678514
      },
      "selected" : false
    }, {
      "data" : {
        "id" : "42827",
        "Description" : "\"Encodes an auxin-regulated transcriptional activator. Activates expression of IAA1 and IAA9 in the presence of auxin. Mutants affect blue light and gravitropic and auxin mediated growth responses.  Together with AUX19, it is  involved in the response to ethylene.  In the arf7 arf19 double mutant, several auxin-responsive genes (e.g. IAA5, LBD16, LBD29 and LBD33) are no longer upregulated by auxin.\"",
        "sstart" : 1017,
        "AllSymbols" : "NON-PHOTOTROPHIC HYPOCOTYL (NPH4);MASSUGU 1 (MSG1);BIPOSTO (BIP);AUXIN RESPONSE FACTOR 7 (ARF7);TRANSPORT INHIBITOR RESPONSE 5 (TIR5);INDOLE-3-ACETIC ACID INDUCIBLE 21 (IAA21)",
        "qstart" : 1213,
        "qcovhsp" : 2,
        "shared_name" : "PpCluster-24326.0",
        "ppos" : 70.79,
        "score" : 231,
        "pident" : 50.562,
        "SUID" : 42827,
        "selected" : false,
        "sseqid" : "AT5G20730",
        "length" : 89,
        "nident" : 45,
        "evalue" : 6.47E-20,
        "positive" : 63,
        "gaps" : 2,
        "Type" : "protein_coding",
        "bitscore" : 93.6,
        "slen" : 1164,
        "mismatch" : 42,
        "name" : "PpCluster-24326.0",
        "send" : 1105,
        "qcovs" : 5,
        "PrimarySymbol" : "NON-PHOTOTROPHIC HYPOCOTYL (NPH4)",
        "qend" : 953
      },
      "position" : {
        "x" : 1157.4512939453125,
        "y" : -812.6502685546875
      },
      "selected" : false
    }, {
      "data" : {
        "id" : "42520",
        "Description" : "denosine deaminases acting on tRNA;(source:Araport11)",
        "sstart" : 223,
        "AllSymbols" : "(ATTAD1);ORTHOLOG OF YEAST TAD1 (TAD1)",
        "qstart" : 3628,
        "qcovhsp" : 1,
        "shared_name" : "KfCluster-7703.0",
        "ppos" : 79.31,
        "score" : 94,
        "pident" : 51.724,
        "SUID" : 42520,
        "selected" : false,
        "sseqid" : "AT1G01760",
        "length" : 29,
        "nident" : 15,
        "evalue" : 0.008,
        "positive" : 23,
        "gaps" : 0,
        "Type" : "protein_coding",
        "bitscore" : 40.8,
        "slen" : 420,
        "mismatch" : 14,
        "name" : "KfCluster-7703.0",
        "send" : 251,
        "qcovs" : 2,
        "PrimarySymbol" : "ORTHOLOG OF YEAST TAD1 (TAD1)",
        "qend" : 3714
      },
      "position" : {
        "x" : -386.3177185058594,
        "y" : -764.7953491210938
      },
      "selected" : false
    }, {
      "data" : {
        "id" : "42517",
        "Description" : "Involved in root cap cell differentiation. Gene expression is regulated by mir160.Located in the nucleus.",
        "sstart" : 8,
        "AllSymbols" : "AUXIN RESPONSE FACTOR 16 (ARF16)",
        "qstart" : 3277,
        "qcovhsp" : 8,
        "shared_name" : "PpCluster-26936.0",
        "ppos" : 64.1,
        "score" : 1181,
        "pident" : 50.913,
        "SUID" : 42517,
        "selected" : false,
        "sseqid" : "AT4G30080",
        "length" : 493,
        "nident" : 251,
        "evalue" : 9.0E-143,
        "positive" : 316,
        "gaps" : 39,
        "Type" : "protein_coding",
        "bitscore" : 459.0,
        "slen" : 670,
        "mismatch" : 203,
        "name" : "PpCluster-26936.0",
        "send" : 470,
        "qcovs" : 25,
        "PrimarySymbol" : "AUXIN RESPONSE FACTOR 16 (ARF16)",
        "qend" : 1826
      },
      "position" : {
        "x" : 1110.1365966796875,
        "y" : -1261.059814453125
      },
      "selected" : false
    }, {
      "data" : {
        "id" : "42516",
        "Description" : "\"Encodes an auxin response factor. Mutants have many defects including enlarged rosette leaves, reduced fertility, later senescence, hypocotyl elongation defects, enlarged seeds and enlarged cotyledons. May not mediate auxin effects. Increase in seed size due to increased cell proliferation. The mRNA is cell-to-cell mobile.\"",
        "sstart" : 61,
        "AllSymbols" : "AUXIN RESPONSE FACTOR 2 (ARF2);ARF1-BINDING PROTEIN (ARF1-BP); (ATARF2);ORESARA 14 (ORE14);HLS1 SUPPRESSOR (HSS)",
        "qstart" : 1085,
        "qcovhsp" : 12,
        "shared_name" : "PpCluster-17662.3",
        "ppos" : 72.09,
        "score" : 667,
        "pident" : 60.465,
        "SUID" : 42516,
        "selected" : false,
        "sseqid" : "AT5G62000",
        "length" : 215,
        "nident" : 130,
        "evalue" : 3.74E-77,
        "positive" : 155,
        "gaps" : 7,
        "Type" : "protein_coding",
        "bitscore" : 261.0,
        "slen" : 859,
        "mismatch" : 78,
        "name" : "PpCluster-17662.3",
        "send" : 269,
        "qcovs" : 37,
        "PrimarySymbol" : "AUXIN RESPONSE FACTOR 2 (ARF2)",
        "qend" : 1726
      },
      "position" : {
        "x" : 1218.0592041015625,
        "y" : -1251.3349609375
      },
      "selected" : false
    }, {
      "data" : {
        "id" : "42515",
        "Description" : "\"Encodes an auxin response factor. Mutants have many defects including enlarged rosette leaves, reduced fertility, later senescence, hypocotyl elongation defects, enlarged seeds and enlarged cotyledons. May not mediate auxin effects. Increase in seed size due to increased cell proliferation. The mRNA is cell-to-cell mobile.\"",
        "sstart" : 61,
        "AllSymbols" : "AUXIN RESPONSE FACTOR 2 (ARF2);ARF1-BINDING PROTEIN (ARF1-BP); (ATARF2);ORESARA 14 (ORE14);HLS1 SUPPRESSOR (HSS)",
        "qstart" : 872,
        "qcovhsp" : 9,
        "shared_name" : "PpCluster-17662.0",
        "ppos" : 69.23,
        "score" : 1080,
        "pident" : 53.102,
        "SUID" : 42515,
        "selected" : false,
        "sseqid" : "AT5G62000",
        "length" : 403,
        "nident" : 214,
        "evalue" : 1.34E-128,
        "positive" : 279,
        "gaps" : 23,
        "Type" : "protein_coding",
        "bitscore" : 420.0,
        "slen" : 859,
        "mismatch" : 166,
        "name" : "PpCluster-17662.0",
        "send" : 452,
        "qcovs" : 27,
        "PrimarySymbol" : "AUXIN RESPONSE FACTOR 2 (ARF2)",
        "qend" : 2044
      },
      "position" : {
        "x" : 1158.275634765625,
        "y" : -1228.4486083984375
      },
      "selected" : false
    }, {
      "data" : {
        "id" : "42514",
        "Description" : "Encodes a member of the auxin response factor family. Mediates auxin response via expression of auxin regulated genes. Acts redundantly with ARF8 to control stamen elongation and flower maturation. Expression of ARF6 is controlled by miR167.",
        "sstart" : 18,
        "AllSymbols" : "AUXIN RESPONSE FACTOR 6 (ARF6)",
        "qstart" : 3698,
        "qcovhsp" : 10,
        "shared_name" : "PpCluster-15892.1",
        "ppos" : 78.38,
        "score" : 1530,
        "pident" : 67.904,
        "SUID" : 42514,
        "selected" : false,
        "sseqid" : "AT1G30330",
        "length" : 458,
        "nident" : 311,
        "evalue" : 0.0,
        "positive" : 359,
        "gaps" : 19,
        "Type" : "protein_coding",
        "bitscore" : 593.0,
        "slen" : 935,
        "mismatch" : 128,
        "name" : "PpCluster-15892.1",
        "send" : 464,
        "qcovs" : 30,
        "PrimarySymbol" : "AUXIN RESPONSE FACTOR 6 (ARF6)",
        "qend" : 2349
      },
      "position" : {
        "x" : 1245.5445556640625,
        "y" : -1113.690185546875
      },
      "selected" : false
    }, {
      "data" : {
        "id" : "42513",
        "Description" : "Involved in root cap cell differentiation. Gene expression is regulated by mir160.Located in the nucleus.",
        "sstart" : 16,
        "AllSymbols" : "AUXIN RESPONSE FACTOR 16 (ARF16)",
        "qstart" : 2977,
        "qcovhsp" : 9,
        "shared_name" : "PpCluster-12866.1",
        "ppos" : 65.38,
        "score" : 1201,
        "pident" : 51.527,
        "SUID" : 42513,
        "selected" : false,
        "sseqid" : "AT4G30080",
        "length" : 491,
        "nident" : 253,
        "evalue" : 1.13E-146,
        "positive" : 321,
        "gaps" : 52,
        "Type" : "protein_coding",
        "bitscore" : 467.0,
        "slen" : 670,
        "mismatch" : 186,
        "name" : "PpCluster-12866.1",
        "send" : 470,
        "qcovs" : 28,
        "PrimarySymbol" : "AUXIN RESPONSE FACTOR 16 (ARF16)",
        "qend" : 1553
      },
      "position" : {
        "x" : 1150.718505859375,
        "y" : -1301.0557861328125
      },
      "selected" : false
    }, {
      "data" : {
        "id" : "42512",
        "Description" : "Involved in root cap cell differentiation. Gene expression is regulated by mir160.Located in the nucleus.",
        "sstart" : 15,
        "AllSymbols" : "AUXIN RESPONSE FACTOR 16 (ARF16)",
        "qstart" : 582,
        "qcovhsp" : 14,
        "shared_name" : "CrCluster-9548.0",
        "ppos" : 57.14,
        "score" : 1393,
        "pident" : 44.762,
        "SUID" : 42512,
        "selected" : false,
        "sseqid" : "AT4G30080",
        "length" : 735,
        "nident" : 329,
        "evalue" : 1.66E-174,
        "positive" : 420,
        "gaps" : 115,
        "Type" : "protein_coding",
        "bitscore" : 541.0,
        "slen" : 670,
        "mismatch" : 291,
        "name" : "CrCluster-9548.0",
        "send" : 660,
        "qcovs" : 43,
        "PrimarySymbol" : "AUXIN RESPONSE FACTOR 16 (ARF16)",
        "qend" : 2708
      },
      "position" : {
        "x" : 1084.125,
        "y" : -1221.4674072265625
      },
      "selected" : false
    }, {
      "data" : {
        "id" : "42511",
        "Description" : "Involved in root cap cell differentiation. Gene expression is regulated by mir160.Located in the nucleus.",
        "sstart" : 16,
        "AllSymbols" : "AUXIN RESPONSE FACTOR 16 (ARF16)",
        "qstart" : 2769,
        "qcovhsp" : 14,
        "shared_name" : "CrCluster-41145.0",
        "ppos" : 57.98,
        "score" : 1059,
        "pident" : 46.198,
        "SUID" : 42511,
        "selected" : false,
        "sseqid" : "AT4G30080",
        "length" : 526,
        "nident" : 243,
        "evalue" : 1.17E-129,
        "positive" : 305,
        "gaps" : 94,
        "Type" : "protein_coding",
        "bitscore" : 412.0,
        "slen" : 670,
        "mismatch" : 189,
        "name" : "CrCluster-41145.0",
        "send" : 459,
        "qcovs" : 43,
        "PrimarySymbol" : "AUXIN RESPONSE FACTOR 16 (ARF16)",
        "qend" : 1228
      },
      "position" : {
        "x" : 1197.2760009765625,
        "y" : -1294.994873046875
      },
      "selected" : false
    }, {
      "data" : {
        "id" : "42508",
        "Description" : "Encodes a member of the NIMA-related serine/threonine kinases (Neks) that have been linked to cell-cycle regulation in fungi and mammals.  Plant Neks might be involved in plant development processes.",
        "sstart" : 147,
        "AllSymbols" : "NIMA-RELATED KINASE 5 (ATNEK5);NIMA-RELATED KINASE 5 (NEK5)",
        "qstart" : 494,
        "qcovhsp" : 6,
        "shared_name" : "SpCluster-13127.0",
        "ppos" : 59.26,
        "score" : 96,
        "pident" : 35.185,
        "SUID" : 42508,
        "selected" : false,
        "sseqid" : "AT3G20860",
        "length" : 54,
        "nident" : 19,
        "evalue" : 4.39E-4,
        "positive" : 32,
        "gaps" : 0,
        "Type" : "protein_coding",
        "bitscore" : 41.6,
        "slen" : 427,
        "mismatch" : 35,
        "name" : "SpCluster-13127.0",
        "send" : 200,
        "qcovs" : 18,
        "PrimarySymbol" : "NIMA-RELATED KINASE 5 (NEK5)",
        "qend" : 655
      },
      "position" : {
        "x" : 407.9532775878906,
        "y" : -1914.802490234375
      },
      "selected" : false
    }, {
      "data" : {
        "id" : "42507",
        "Description" : "\"ARABIDILLO-2 and its homolog, ARABIDILLO -1, are unique among Arabidopsis Arm-repeat proteins in having an F-box motif and fall into a phylogenetically distinct subgroup from other plant Arm-repeat proteins Similar to arm repeat protein in rice and armadillo/beta-catenin repeat family protein / F-box family protein in Dictyostelium. ARABIDILLO-2 promote lateral root development. Mutant plants form fewer lateral roots, while ARABIDILLO-2-overexpressing lines produce more lateral roots than wild-type seedlings.\"",
        "sstart" : 611,
        "AllSymbols" : "F-BOX ARMADILLO PROTEIN 2 (ARABIDILLO2);ARABIDILLO-2 (ARABIDILLO-2)",
        "qstart" : 903,
        "qcovhsp" : 3,
        "shared_name" : "KfCluster-7585.0",
        "ppos" : 53.39,
        "score" : 105,
        "pident" : 30.508,
        "SUID" : 42507,
        "selected" : false,
        "sseqid" : "AT3G60350",
        "length" : 118,
        "nident" : 36,
        "evalue" : 4.37E-4,
        "positive" : 63,
        "gaps" : 7,
        "Type" : "protein_coding",
        "bitscore" : 45.1,
        "slen" : 928,
        "mismatch" : 75,
        "name" : "KfCluster-7585.0",
        "send" : 725,
        "qcovs" : 8,
        "PrimarySymbol" : "ARABIDILLO-2 (ARABIDILLO-2)",
        "qend" : 562
      },
      "position" : {
        "x" : 243.5455322265625,
        "y" : -1894.2005615234375
      },
      "selected" : false
    }, {
      "data" : {
        "id" : "42506",
        "Description" : "Protein of unknown function that contains DUF1399 domain and putative RNA binding motif. Expressed in many plant tissues and is involved in many aspects of plant growth and development as well as response to salt stress.",
        "sstart" : 6,
        "AllSymbols" : "(ATGRDP2)",
        "qstart" : 2435,
        "qcovhsp" : 16,
        "shared_name" : "KfCluster-11211.0",
        "ppos" : 50.1,
        "score" : 620,
        "pident" : 35.611,
        "SUID" : 42506,
        "selected" : false,
        "sseqid" : "AT4G37900",
        "length" : 483,
        "nident" : 172,
        "evalue" : 4.41E-68,
        "positive" : 242,
        "gaps" : 62,
        "Type" : "protein_coding",
        "bitscore" : 243.0,
        "slen" : 787,
        "mismatch" : 249,
        "name" : "KfCluster-11211.0",
        "send" : 459,
        "qcovs" : 47,
        "PrimarySymbol" : "(ATGRDP2)",
        "qend" : 1086
      },
      "position" : {
        "x" : -285.86798095703125,
        "y" : -1124.96435546875
      },
      "selected" : false
    }, {
      "data" : {
        "id" : "42818",
        "Description" : "ephrin type-B receptor;(source:Araport11)",
        "sstart" : 68,
        "AllSymbols" : "0",
        "qstart" : 2809,
        "qcovhsp" : 22,
        "shared_name" : "PpCluster-10807.0",
        "ppos" : 65.68,
        "score" : 1790,
        "pident" : 50.212,
        "SUID" : 42818,
        "selected" : false,
        "sseqid" : "AT5G11700",
        "length" : 944,
        "nident" : 474,
        "evalue" : 0.0,
        "positive" : 620,
        "gaps" : 12,
        "Type" : "protein_coding",
        "bitscore" : 694.0,
        "slen" : 1419,
        "mismatch" : 458,
        "name" : "PpCluster-10807.0",
        "send" : 1007,
        "qcovs" : 66,
        "PrimarySymbol" : "0",
        "qend" : 2
      },
      "position" : {
        "x" : -1726.6944220178918,
        "y" : -2385.5622198694546
      },
      "selected" : false
    }, {
      "data" : {
        "id" : "42505",
        "Description" : "Protein of unknown function that contains DUF1399 domain and putative RNA binding motif. Expressed in many plant tissues and is involved in many aspects of plant growth and development as well as response to salt stress.",
        "sstart" : 23,
        "AllSymbols" : "(ATGRDP2)",
        "qstart" : 31,
        "qcovhsp" : 21,
        "shared_name" : "CrCluster-40436.8",
        "ppos" : 47.73,
        "score" : 785,
        "pident" : 33.333,
        "SUID" : 42505,
        "selected" : false,
        "sseqid" : "AT4G37900",
        "length" : 660,
        "nident" : 220,
        "evalue" : 1.33E-90,
        "positive" : 315,
        "gaps" : 97,
        "Type" : "protein_coding",
        "bitscore" : 306.0,
        "slen" : 787,
        "mismatch" : 343,
        "name" : "CrCluster-40436.8",
        "send" : 620,
        "qcovs" : 63,
        "PrimarySymbol" : "(ATGRDP2)",
        "qend" : 1905
      },
      "position" : {
        "x" : -239.38714599609375,
        "y" : -1007.664794921875
      },
      "selected" : false
    }, {
      "data" : {
        "id" : "42504",
        "Description" : "Protein of unknown function that contains DUF1399 domain and putative RNA binding motif. Expressed in many plant tissues and is involved in many aspects of plant growth and development as well as response to salt stress.",
        "sstart" : 1,
        "AllSymbols" : "(ATGRDP2)",
        "qstart" : 239,
        "qcovhsp" : 23,
        "shared_name" : "CrCluster-40436.10",
        "ppos" : 54.79,
        "score" : 352,
        "pident" : 40.426,
        "SUID" : 42504,
        "selected" : false,
        "sseqid" : "AT4G37900",
        "length" : 188,
        "nident" : 76,
        "evalue" : 1.19E-37,
        "positive" : 103,
        "gaps" : 19,
        "Type" : "protein_coding",
        "bitscore" : 140.0,
        "slen" : 787,
        "mismatch" : 93,
        "name" : "CrCluster-40436.10",
        "send" : 178,
        "qcovs" : 69,
        "PrimarySymbol" : "(ATGRDP2)",
        "qend" : 775
      },
      "position" : {
        "x" : -178.0080108642578,
        "y" : -1076.237548828125
      },
      "selected" : false
    }, {
      "data" : {
        "id" : "42815",
        "Description" : "Auxin efflux carrier family protein;(source:Araport11)",
        "sstart" : 254,
        "AllSymbols" : "PIN-LIKES 2 (PILS2)",
        "qstart" : 1045,
        "qcovhsp" : 7,
        "shared_name" : "PpCluster-13253.0",
        "ppos" : 79.29,
        "score" : 561,
        "pident" : 58.586,
        "SUID" : 42815,
        "selected" : false,
        "sseqid" : "AT1G71090",
        "length" : 198,
        "nident" : 116,
        "evalue" : 6.9E-63,
        "positive" : 157,
        "gaps" : 1,
        "Type" : "protein_coding",
        "bitscore" : 220.0,
        "slen" : 457,
        "mismatch" : 81,
        "name" : "PpCluster-13253.0",
        "send" : 450,
        "qcovs" : 20,
        "PrimarySymbol" : "PIN-LIKES 2 (PILS2)",
        "qend" : 452
      },
      "position" : {
        "x" : 640.9268188476562,
        "y" : -2060.54638671875
      },
      "selected" : false
    }, {
      "data" : {
        "id" : "42499",
        "Description" : "NAD(P)-binding Rossmann-fold superfamily protein;(source:Araport11)",
        "sstart" : 33,
        "AllSymbols" : "0",
        "qstart" : 441,
        "qcovhsp" : 16,
        "shared_name" : "KfCluster-6746.0",
        "ppos" : 56.44,
        "score" : 420,
        "pident" : 38.944,
        "SUID" : 42499,
        "selected" : false,
        "sseqid" : "AT4G11410",
        "length" : 303,
        "nident" : 118,
        "evalue" : 1.95E-46,
        "positive" : 171,
        "gaps" : 25,
        "Type" : "protein_coding",
        "bitscore" : 166.0,
        "slen" : 317,
        "mismatch" : 160,
        "name" : "KfCluster-6746.0",
        "send" : 316,
        "qcovs" : 49,
        "PrimarySymbol" : "0",
        "qend" : 1331
      },
      "position" : {
        "x" : -1786.6999202420363,
        "y" : -1810.0640869140625
      },
      "selected" : false
    }, {
      "data" : {
        "id" : "42498",
        "Description" : "NAD(P)-binding Rossmann-fold superfamily protein;(source:Araport11)",
        "sstart" : 4,
        "AllSymbols" : "0",
        "qstart" : 2291,
        "qcovhsp" : 3,
        "shared_name" : "CrCluster-39711.0",
        "ppos" : 65.91,
        "score" : 217,
        "pident" : 53.409,
        "SUID" : 42498,
        "selected" : false,
        "sseqid" : "AT5G53100",
        "length" : 88,
        "nident" : 47,
        "evalue" : 2.8E-18,
        "positive" : 58,
        "gaps" : 0,
        "Type" : "protein_coding",
        "bitscore" : 88.2,
        "slen" : 364,
        "mismatch" : 41,
        "name" : "CrCluster-39711.0",
        "send" : 91,
        "qcovs" : 8,
        "PrimarySymbol" : "0",
        "qend" : 2028
      },
      "position" : {
        "x" : -1772.0509944607863,
        "y" : -1704.782958984375
      },
      "selected" : false
    }, {
      "data" : {
        "id" : "42497",
        "Description" : "Encodes a phosphatase that functions in sustaining proper leaf longevity and preventing early senescence by suppressing or perturbing SARK-mediated senescence signal transduction.",
        "sstart" : 18,
        "AllSymbols" : "SENESCENCE-SUPPRESSED 51 PROTEIN PHOSPHATASE (SSPP);ARABIDOPSIS PP2C CLADE D 7 (APD7)",
        "qstart" : 2563,
        "qcovhsp" : 6,
        "shared_name" : "KfCluster-32364.0",
        "ppos" : 62.41,
        "score" : 631,
        "pident" : 44.681,
        "SUID" : 42497,
        "selected" : false,
        "sseqid" : "AT5G02760",
        "length" : 282,
        "nident" : 126,
        "evalue" : 1.43E-72,
        "positive" : 176,
        "gaps" : 10,
        "Type" : "protein_coding",
        "bitscore" : 247.0,
        "slen" : 370,
        "mismatch" : 146,
        "name" : "KfCluster-32364.0",
        "send" : 297,
        "qcovs" : 18,
        "PrimarySymbol" : "ARABIDOPSIS PP2C CLADE D 7 (APD7)",
        "qend" : 1742
      },
      "position" : {
        "x" : 876.2652783247878,
        "y" : -2543.407958984375
      },
      "selected" : false
    }, {
      "data" : {
        "id" : "43023",
        "Description" : "\"Encodes a novel mitochondrial carrier capable of transporting both dicarboxylates (such as malate, oxaloacetate, oxoglutarate, and maleate) and tricarboxylates (such as citrate, isocitrate, cis-aconitate, and trans-aconitate).\"",
        "sstart" : 4,
        "AllSymbols" : "0",
        "qstart" : 82,
        "qcovhsp" : 27,
        "shared_name" : "SpCluster-9228.0",
        "ppos" : 80.56,
        "score" : 403,
        "pident" : 69.444,
        "SUID" : 43023,
        "selected" : false,
        "sseqid" : "AT5G19760",
        "length" : 108,
        "nident" : 75,
        "evalue" : 2.05E-49,
        "positive" : 87,
        "gaps" : 0,
        "Type" : "protein_coding",
        "bitscore" : 159.0,
        "slen" : 298,
        "mismatch" : 33,
        "name" : "SpCluster-9228.0",
        "send" : 111,
        "qcovs" : 80,
        "PrimarySymbol" : "0",
        "qend" : 405
      },
      "position" : {
        "x" : 633.62255859375,
        "y" : -849.6881713867188
      },
      "selected" : false
    }, {
      "data" : {
        "id" : "42496",
        "Description" : "Encodes a myristoylated 2C-type protein phosphatase that interacts with AGB1 and is localized to the plasma membrane.",
        "sstart" : 70,
        "AllSymbols" : "2C-TYPE PROTEIN PHOSPHATASE 52 (PP2C52)",
        "qstart" : 1454,
        "qcovhsp" : 10,
        "shared_name" : "CrCluster-39556.2",
        "ppos" : 71.15,
        "score" : 775,
        "pident" : 51.803,
        "SUID" : 42496,
        "selected" : false,
        "sseqid" : "AT4G03415",
        "length" : 305,
        "nident" : 158,
        "evalue" : 1.65E-92,
        "positive" : 217,
        "gaps" : 6,
        "Type" : "protein_coding",
        "bitscore" : 303.0,
        "slen" : 468,
        "mismatch" : 141,
        "name" : "CrCluster-39556.2",
        "send" : 373,
        "qcovs" : 29,
        "PrimarySymbol" : "2C-TYPE PROTEIN PHOSPHATASE 52 (PP2C52)",
        "qend" : 2353
      },
      "position" : {
        "x" : 979.1245922896316,
        "y" : -2516.288330078125
      },
      "selected" : false
    }, {
      "data" : {
        "id" : "42495",
        "Description" : "Encodes a protein with similarity to the POL locus which is a novel protein phosphatase 2C. Ubiquitously expressed. No phenotype observed in homozygous null mutant background.",
        "sstart" : 30,
        "AllSymbols" : "POL-LIKE 2 (PLL2)",
        "qstart" : 729,
        "qcovhsp" : 16,
        "shared_name" : "CrCluster-39430.0",
        "ppos" : 50.67,
        "score" : 1017,
        "pident" : 37.032,
        "SUID" : 42495,
        "selected" : false,
        "sseqid" : "AT5G02400",
        "length" : 748,
        "nident" : 277,
        "evalue" : 1.1E-121,
        "positive" : 379,
        "gaps" : 175,
        "Type" : "protein_coding",
        "bitscore" : 396.0,
        "slen" : 674,
        "mismatch" : 296,
        "name" : "CrCluster-39430.0",
        "send" : 637,
        "qcovs" : 48,
        "PrimarySymbol" : "POL-LIKE 2 (PLL2)",
        "qend" : 2867
      },
      "position" : {
        "x" : 953.4913525435378,
        "y" : -2616.410400390625
      },
      "selected" : false
    }, {
      "data" : {
        "id" : "42494",
        "Description" : "\"Encodes a phosphatidic acid phosphatase that can be detected in chloroplast membrane fractions. This gene, LPPgamma appears to be more important for diacylglycerol formation than LPPepsilon1 and LPPepsilon2 in the plastids. Heterozygous lppgamma mutants produce pollen that have defects in pollen tube germination and no homozygous mutants have been recovered. The mRNA is cell-to-cell mobile.\"",
        "sstart" : 8,
        "AllSymbols" : "LIPID PHOSPHATE PHOSPHATASE GAMMA (LPPGAMMA)",
        "qstart" : 138,
        "qcovhsp" : 19,
        "shared_name" : "SpCluster-14061.0",
        "ppos" : 63.64,
        "score" : 479,
        "pident" : 46.89,
        "SUID" : 42494,
        "selected" : false,
        "sseqid" : "AT5G03080",
        "length" : 209,
        "nident" : 98,
        "evalue" : 1.67E-58,
        "positive" : 133,
        "gaps" : 1,
        "Type" : "protein_coding",
        "bitscore" : 189.0,
        "slen" : 226,
        "mismatch" : 110,
        "name" : "SpCluster-14061.0",
        "send" : 216,
        "qcovs" : 58,
        "PrimarySymbol" : "LIPID PHOSPHATE PHOSPHATASE GAMMA (LPPGAMMA)",
        "qend" : 761
      },
      "position" : {
        "x" : 1638.1780376969489,
        "y" : -1120.6915246126475
      },
      "selected" : false
    }, {
      "data" : {
        "id" : "42493",
        "Description" : "\"Encodes a phosphatidic acid phosphatase that can be detected in chloroplast membrane fractions. This gene, LPPgamma appears to be more important for diacylglycerol formation than LPPepsilon1 and LPPepsilon2 in the plastids. Heterozygous lppgamma mutants produce pollen that have defects in pollen tube germination and no homozygous mutants have been recovered. The mRNA is cell-to-cell mobile.\"",
        "sstart" : 8,
        "AllSymbols" : "LIPID PHOSPHATE PHOSPHATASE GAMMA (LPPGAMMA)",
        "qstart" : 901,
        "qcovhsp" : 15,
        "shared_name" : "PpCluster-25502.0",
        "ppos" : 74.43,
        "score" : 605,
        "pident" : 52.968,
        "SUID" : 42493,
        "selected" : false,
        "sseqid" : "AT5G03080",
        "length" : 219,
        "nident" : 116,
        "evalue" : 7.45E-76,
        "positive" : 163,
        "gaps" : 1,
        "Type" : "protein_coding",
        "bitscore" : 237.0,
        "slen" : 226,
        "mismatch" : 102,
        "name" : "PpCluster-25502.0",
        "send" : 226,
        "qcovs" : 46,
        "PrimarySymbol" : "LIPID PHOSPHATE PHOSPHATASE GAMMA (LPPGAMMA)",
        "qend" : 248
      },
      "position" : {
        "x" : 1656.7515240250739,
        "y" : -1223.1309777376475
      },
      "selected" : false
    }, {
      "data" : {
        "id" : "42492",
        "Description" : "\"Encodes a phosphatidic acid phosphatase that can be detected in chloroplast membrane fractions. This gene, LPPgamma appears to be more important for diacylglycerol formation than LPPepsilon1 and LPPepsilon2 in the plastids. Heterozygous lppgamma mutants produce pollen that have defects in pollen tube germination and no homozygous mutants have been recovered. The mRNA is cell-to-cell mobile.\"",
        "sstart" : 8,
        "AllSymbols" : "LIPID PHOSPHATE PHOSPHATASE GAMMA (LPPGAMMA)",
        "qstart" : 964,
        "qcovhsp" : 13,
        "shared_name" : "CrCluster-39221.0",
        "ppos" : 76.78,
        "score" : 666,
        "pident" : 58.294,
        "SUID" : 42492,
        "selected" : false,
        "sseqid" : "AT5G03080",
        "length" : 211,
        "nident" : 123,
        "evalue" : 2.21E-84,
        "positive" : 162,
        "gaps" : 1,
        "Type" : "protein_coding",
        "bitscore" : 261.0,
        "slen" : 226,
        "mismatch" : 87,
        "name" : "CrCluster-39221.0",
        "send" : 218,
        "qcovs" : 40,
        "PrimarySymbol" : "LIPID PHOSPHATE PHOSPHATASE GAMMA (LPPGAMMA)",
        "qend" : 335
      },
      "position" : {
        "x" : 1736.1583843766364,
        "y" : -1155.8292199251475
      },
      "selected" : false
    }, {
      "data" : {
        "id" : "42488",
        "Description" : "encodes a calmodulin that has higher affinity to kinesin-like calmodulin binding motor protein than CAM4 or CAM6. The mRNA is cell-to-cell mobile.",
        "sstart" : 9,
        "AllSymbols" : "CALMODULIN 5 (CAM5)",
        "qstart" : 1082,
        "qcovhsp" : 11,
        "shared_name" : "PpCluster-21332.0",
        "ppos" : 59.01,
        "score" : 219,
        "pident" : 31.056,
        "SUID" : 42488,
        "selected" : false,
        "sseqid" : "AT2G27030",
        "length" : 161,
        "nident" : 50,
        "evalue" : 1.89E-20,
        "positive" : 95,
        "gaps" : 7,
        "Type" : "protein_coding",
        "bitscore" : 89.0,
        "slen" : 181,
        "mismatch" : 104,
        "name" : "PpCluster-21332.0",
        "send" : 162,
        "qcovs" : 34,
        "PrimarySymbol" : "CALMODULIN 5 (CAM5)",
        "qend" : 600
      },
      "position" : {
        "x" : 282.48828125,
        "y" : -994.7774658203125
      },
      "selected" : false
    }, {
      "data" : {
        "id" : "42487",
        "Description" : "\"encodes a calmodulin that is involved in thigmomorphogenesis. Gene expression is rapidly induced upon a variety of abiotic stimuli, including water spray, subirrigation, wind, touch, wounding, or darkness.\"",
        "sstart" : 9,
        "AllSymbols" : "TOUCH 1 (TCH1);CALMODULIN 1 (CAM1); (ACAM-1)",
        "qstart" : 551,
        "qcovhsp" : 10,
        "shared_name" : "PpCluster-16352.0",
        "ppos" : 60.69,
        "score" : 205,
        "pident" : 33.103,
        "SUID" : 42487,
        "selected" : false,
        "sseqid" : "AT5G37780",
        "length" : 145,
        "nident" : 48,
        "evalue" : 6.68E-19,
        "positive" : 88,
        "gaps" : 7,
        "Type" : "protein_coding",
        "bitscore" : 83.6,
        "slen" : 149,
        "mismatch" : 90,
        "name" : "PpCluster-16352.0",
        "send" : 146,
        "qcovs" : 31,
        "PrimarySymbol" : "CALMODULIN 1 (CAM1)",
        "qend" : 985
      },
      "position" : {
        "x" : 329.8460693359375,
        "y" : -1039.4886474609375
      },
      "selected" : false
    }, {
      "data" : {
        "id" : "42486",
        "Description" : "Calcium-binding EF-hand family protein;(source:Araport11)",
        "sstart" : 15,
        "AllSymbols" : "0",
        "qstart" : 2409,
        "qcovhsp" : 2,
        "shared_name" : "KfCluster-27683.0",
        "ppos" : 58.82,
        "score" : 123,
        "pident" : 33.824,
        "SUID" : 42486,
        "selected" : false,
        "sseqid" : "AT1G32250",
        "length" : 68,
        "nident" : 23,
        "evalue" : 3.14E-7,
        "positive" : 40,
        "gaps" : 1,
        "Type" : "protein_coding",
        "bitscore" : 52.0,
        "slen" : 166,
        "mismatch" : 44,
        "name" : "KfCluster-27683.0",
        "send" : 81,
        "qcovs" : 5,
        "PrimarySymbol" : "0",
        "qend" : 2206
      },
      "position" : {
        "x" : -73.49107360839844,
        "y" : -1179.9010009765625
      },
      "selected" : false
    }, {
      "data" : {
        "id" : "42803",
        "Description" : "F-box/RNI-like superfamily protein;(source:Araport11)",
        "sstart" : 59,
        "AllSymbols" : "0",
        "qstart" : 1586,
        "qcovhsp" : 12,
        "shared_name" : "PpCluster-11288.0",
        "ppos" : 45.94,
        "score" : 287,
        "pident" : 24.619,
        "SUID" : 42803,
        "selected" : false,
        "sseqid" : "AT4G29420",
        "length" : 394,
        "nident" : 97,
        "evalue" : 9.4E-27,
        "positive" : 181,
        "gaps" : 22,
        "Type" : "protein_coding",
        "bitscore" : 115.0,
        "slen" : 446,
        "mismatch" : 275,
        "name" : "PpCluster-11288.0",
        "send" : 437,
        "qcovs" : 35,
        "PrimarySymbol" : "0",
        "qend" : 2746
      },
      "position" : {
        "x" : -0.7667522430419922,
        "y" : -2431.59375
      },
      "selected" : false
    }, {
      "data" : {
        "id" : "42481",
        "Description" : "Encodes a EF-hand calcium-binding protein family member. Mutants exhibit longer root hairs under phosphate-deficient conditions.",
        "sstart" : 17,
        "AllSymbols" : "CALMODULIN LIKE 25 (CML25)",
        "qstart" : 953,
        "qcovhsp" : 7,
        "shared_name" : "CrCluster-7574.0",
        "ppos" : 62.5,
        "score" : 326,
        "pident" : 43.125,
        "SUID" : 42481,
        "selected" : false,
        "sseqid" : "AT1G24620",
        "length" : 160,
        "nident" : 69,
        "evalue" : 1.56E-34,
        "positive" : 100,
        "gaps" : 14,
        "Type" : "protein_coding",
        "bitscore" : 130.0,
        "slen" : 186,
        "mismatch" : 77,
        "name" : "CrCluster-7574.0",
        "send" : 172,
        "qcovs" : 21,
        "PrimarySymbol" : "CALMODULIN LIKE 25 (CML25)",
        "qend" : 1402
      },
      "position" : {
        "x" : 221.71661376953125,
        "y" : -1134.81396484375
      },
      "selected" : false
    }, {
      "data" : {
        "id" : "42480",
        "Description" : "Calmodulin-like MSS3.Encodes an endomembrane localized member of the CML subfamily VII. Contains a canonical CaM domain and unique N-terminal extension that distinguishes it from other members of the subfamily.",
        "sstart" : 65,
        "AllSymbols" : "(ATCML5);MULTICOPY SUPPRESSORS OF SNF4 DEFICIENCY IN YEAST 3 (MSS3)",
        "qstart" : 414,
        "qcovhsp" : 9,
        "shared_name" : "CrCluster-7308.0",
        "ppos" : 58.33,
        "score" : 258,
        "pident" : 37.179,
        "SUID" : 42480,
        "selected" : false,
        "sseqid" : "AT2G43290",
        "length" : 156,
        "nident" : 58,
        "evalue" : 3.04E-25,
        "positive" : 91,
        "gaps" : 14,
        "Type" : "protein_coding",
        "bitscore" : 103.0,
        "slen" : 215,
        "mismatch" : 84,
        "name" : "CrCluster-7308.0",
        "send" : 207,
        "qcovs" : 27,
        "PrimarySymbol" : "MULTICOPY SUPPRESSORS OF SNF4 DEFICIENCY IN YEAST 3 (MSS3)",
        "qend" : 878
      },
      "position" : {
        "x" : 341.9323425292969,
        "y" : -1110.398681640625
      },
      "selected" : false
    }, {
      "data" : {
        "id" : "42479",
        "Description" : "Encodes a calmodulin-like protein.",
        "sstart" : 50,
        "AllSymbols" : "CALMODULIN-LIKE 30 (CML30); (ATCML30)",
        "qstart" : 1092,
        "qcovhsp" : 7,
        "shared_name" : "CrCluster-38809.0",
        "ppos" : 66.42,
        "score" : 296,
        "pident" : 50.0,
        "SUID" : 42479,
        "selected" : false,
        "sseqid" : "AT2G15680",
        "length" : 134,
        "nident" : 67,
        "evalue" : 1.67E-30,
        "positive" : 89,
        "gaps" : 0,
        "Type" : "protein_coding",
        "bitscore" : 118.0,
        "slen" : 187,
        "mismatch" : 67,
        "name" : "CrCluster-38809.0",
        "send" : 183,
        "qcovs" : 21,
        "PrimarySymbol" : "CALMODULIN-LIKE 30 (CML30)",
        "qend" : 691
      },
      "position" : {
        "x" : 223.12939453125,
        "y" : -1043.5374755859375
      },
      "selected" : false
    }, {
      "data" : {
        "id" : "42800",
        "Description" : "NADH-dependent glutamate synthase The mRNA is cell-to-cell mobile.",
        "sstart" : 76,
        "AllSymbols" : "NADH-DEPENDENT GLUTAMATE SYNTHASE 1 (GLT1)",
        "qstart" : 727,
        "qcovhsp" : 18,
        "shared_name" : "PpCluster-11238.1",
        "ppos" : 81.65,
        "score" : 1206,
        "pident" : 70.948,
        "SUID" : 42800,
        "selected" : false,
        "sseqid" : "AT5G53460",
        "length" : 327,
        "nident" : 232,
        "evalue" : 6.39E-147,
        "positive" : 267,
        "gaps" : 2,
        "Type" : "protein_coding",
        "bitscore" : 469.0,
        "slen" : 2208,
        "mismatch" : 93,
        "name" : "PpCluster-11238.1",
        "send" : 400,
        "qcovs" : 54,
        "PrimarySymbol" : "NADH-DEPENDENT GLUTAMATE SYNTHASE 1 (GLT1)",
        "qend" : 1707
      },
      "position" : {
        "x" : 845.9644415491418,
        "y" : 226.34457397460938
      },
      "selected" : false
    }, {
      "data" : {
        "id" : "42478",
        "Description" : "Calcium-binding EF-hand family protein;(source:Araport11)",
        "sstart" : 11,
        "AllSymbols" : "0",
        "qstart" : 1006,
        "qcovhsp" : 8,
        "shared_name" : "CrCluster-35198.2",
        "ppos" : 51.41,
        "score" : 172,
        "pident" : 34.507,
        "SUID" : 42478,
        "selected" : false,
        "sseqid" : "AT1G21550",
        "length" : 142,
        "nident" : 49,
        "evalue" : 1.98E-14,
        "positive" : 73,
        "gaps" : 23,
        "Type" : "protein_coding",
        "bitscore" : 70.9,
        "slen" : 155,
        "mismatch" : 70,
        "name" : "CrCluster-35198.2",
        "send" : 152,
        "qcovs" : 23,
        "PrimarySymbol" : "0",
        "qend" : 650
      },
      "position" : {
        "x" : 276.78851318359375,
        "y" : -1129.775390625
      },
      "selected" : false
    }, {
      "data" : {
        "id" : "42477",
        "Description" : "Calmodulin-like MSS3.Encodes an endomembrane localized member of the CML subfamily VII. Contains a canonical CaM domain and unique N-terminal extension that distinguishes it from other members of the subfamily.",
        "sstart" : 66,
        "AllSymbols" : "(ATCML5);MULTICOPY SUPPRESSORS OF SNF4 DEFICIENCY IN YEAST 3 (MSS3)",
        "qstart" : 990,
        "qcovhsp" : 6,
        "shared_name" : "CrCluster-35198.0",
        "ppos" : 49.65,
        "score" : 172,
        "pident" : 33.333,
        "SUID" : 42477,
        "selected" : false,
        "sseqid" : "AT2G43290",
        "length" : 141,
        "nident" : 47,
        "evalue" : 1.14E-13,
        "positive" : 70,
        "gaps" : 17,
        "Type" : "protein_coding",
        "bitscore" : 70.9,
        "slen" : 215,
        "mismatch" : 77,
        "name" : "CrCluster-35198.0",
        "send" : 206,
        "qcovs" : 17,
        "PrimarySymbol" : "MULTICOPY SUPPRESSORS OF SNF4 DEFICIENCY IN YEAST 3 (MSS3)",
        "qend" : 619
      },
      "position" : {
        "x" : 262.49560546875,
        "y" : -1063.7659912109375
      },
      "selected" : false
    }, {
      "data" : {
        "id" : "42476",
        "Description" : "Protein kinase family protein;(source:Araport11)",
        "sstart" : 314,
        "AllSymbols" : "0",
        "qstart" : 1293,
        "qcovhsp" : 6,
        "shared_name" : "PpCluster-15060.0",
        "ppos" : 47.12,
        "score" : 279,
        "pident" : 36.538,
        "SUID" : 42476,
        "selected" : false,
        "sseqid" : "AT1G64300",
        "length" : 208,
        "nident" : 76,
        "evalue" : 5.54E-25,
        "positive" : 98,
        "gaps" : 21,
        "Type" : "protein_coding",
        "bitscore" : 112.0,
        "slen" : 717,
        "mismatch" : 111,
        "name" : "PpCluster-15060.0",
        "send" : 518,
        "qcovs" : 19,
        "PrimarySymbol" : "0",
        "qend" : 724
      },
      "position" : {
        "x" : 570.9556274414062,
        "y" : -1912.18359375
      },
      "selected" : false
    }, {
      "data" : {
        "id" : "42475",
        "Description" : "ACT-like protein tyrosine kinase family protein;(source:Araport11)",
        "sstart" : 463,
        "AllSymbols" : "SERINE/THREONINE/TYROSINE KINASE 17 (STY17)",
        "qstart" : 1572,
        "qcovhsp" : 3,
        "shared_name" : "CrCluster-44550.0",
        "ppos" : 77.5,
        "score" : 249,
        "pident" : 52.5,
        "SUID" : 42475,
        "selected" : false,
        "sseqid" : "AT4G35780",
        "length" : 80,
        "nident" : 42,
        "evalue" : 9.76E-22,
        "positive" : 62,
        "gaps" : 0,
        "Type" : "protein_coding",
        "bitscore" : 100.0,
        "slen" : 570,
        "mismatch" : 38,
        "name" : "CrCluster-44550.0",
        "send" : 542,
        "qcovs" : 9,
        "PrimarySymbol" : "SERINE/THREONINE/TYROSINE KINASE 17 (STY17)",
        "qend" : 1333
      },
      "position" : {
        "x" : 420.97637939453125,
        "y" : -1781.349609375
      },
      "selected" : false
    }, {
      "data" : {
        "id" : "42474",
        "Description" : "RWP-RK domain-containing protein;(source:Araport11)",
        "sstart" : 135,
        "AllSymbols" : "RWP-RK DOMAIN CONTAINING 2 (RKD2);UAS-TAGGED ROOT PATTERNING4 (URP4); (AtRKD2)",
        "qstart" : 4282,
        "qcovhsp" : 2,
        "shared_name" : "KfCluster-5295.2",
        "ppos" : 66.35,
        "score" : 242,
        "pident" : 43.269,
        "SUID" : 42474,
        "selected" : false,
        "sseqid" : "AT1G74480",
        "length" : 104,
        "nident" : 45,
        "evalue" : 1.56E-21,
        "positive" : 69,
        "gaps" : 0,
        "Type" : "protein_coding",
        "bitscore" : 97.8,
        "slen" : 298,
        "mismatch" : 59,
        "name" : "KfCluster-5295.2",
        "send" : 238,
        "qcovs" : 5,
        "PrimarySymbol" : "RWP-RK DOMAIN CONTAINING 2 (RKD2)",
        "qend" : 3971
      },
      "position" : {
        "x" : -753.3917236328125,
        "y" : -1545.3402099609375
      },
      "selected" : false
    }, {
      "data" : {
        "id" : "42473",
        "Description" : "RWP-RK domain-containing protein;(source:Araport11)",
        "sstart" : 126,
        "AllSymbols" : "(AtRKD1);UAS-TAGGED ROOT PATTERNING5 (URP5);RWP-RK DOMAIN CONTAINING 1 (RKD1)",
        "qstart" : 1143,
        "qcovhsp" : 2,
        "shared_name" : "KfCluster-22670.0",
        "ppos" : 71.7,
        "score" : 285,
        "pident" : 44.34,
        "SUID" : 42473,
        "selected" : false,
        "sseqid" : "AT1G18790",
        "length" : 106,
        "nident" : 47,
        "evalue" : 1.22E-27,
        "positive" : 76,
        "gaps" : 0,
        "Type" : "protein_coding",
        "bitscore" : 114.0,
        "slen" : 269,
        "mismatch" : 59,
        "name" : "KfCluster-22670.0",
        "send" : 231,
        "qcovs" : 6,
        "PrimarySymbol" : "RWP-RK DOMAIN CONTAINING 1 (RKD1)",
        "qend" : 826
      },
      "position" : {
        "x" : -885.7740478515625,
        "y" : -1585.5023193359375
      },
      "selected" : false
    }, {
      "data" : {
        "id" : "42472",
        "Description" : "Plant regulator RWP-RK family protein;(source:Araport11)",
        "sstart" : 288,
        "AllSymbols" : "NIN-LIKE PROTEIN 5 (NLP5)",
        "qstart" : 1737,
        "qcovhsp" : 6,
        "shared_name" : "CrCluster-33637.0",
        "ppos" : 56.47,
        "score" : 401,
        "pident" : 41.379,
        "SUID" : 42472,
        "selected" : false,
        "sseqid" : "AT1G76350",
        "length" : 232,
        "nident" : 96,
        "evalue" : 1.54E-39,
        "positive" : 131,
        "gaps" : 29,
        "Type" : "protein_coding",
        "bitscore" : 159.0,
        "slen" : 808,
        "mismatch" : 107,
        "name" : "CrCluster-33637.0",
        "send" : 502,
        "qcovs" : 17,
        "PrimarySymbol" : "NIN-LIKE PROTEIN 5 (NLP5)",
        "qend" : 1078
      },
      "position" : {
        "x" : -820.4810791015625,
        "y" : -1658.52685546875
      },
      "selected" : false
    }, {
      "data" : {
        "id" : "42788",
        "Description" : "O-Glycosyl hydrolases family 17 protein;(source:Araport11)",
        "sstart" : 47,
        "AllSymbols" : "0",
        "qstart" : 2,
        "qcovhsp" : 14,
        "shared_name" : "PpCluster-7081.0",
        "ppos" : 66.14,
        "score" : 741,
        "pident" : 47.022,
        "SUID" : 42788,
        "selected" : false,
        "sseqid" : "AT3G23770",
        "length" : 319,
        "nident" : 150,
        "evalue" : 8.06E-90,
        "positive" : 211,
        "gaps" : 6,
        "Type" : "protein_coding",
        "bitscore" : 290.0,
        "slen" : 476,
        "mismatch" : 163,
        "name" : "PpCluster-7081.0",
        "send" : 364,
        "qcovs" : 42,
        "PrimarySymbol" : "0",
        "qend" : 943
      },
      "position" : {
        "x" : -78.7562484741211,
        "y" : -94.65482489581834
      },
      "selected" : false
    }, {
      "data" : {
        "id" : "42787",
        "Description" : "Glycosyl hydrolase family 17 protein;(source:Araport11)",
        "sstart" : 14,
        "AllSymbols" : "0",
        "qstart" : 2569,
        "qcovhsp" : 10,
        "shared_name" : "PpCluster-25242.0",
        "ppos" : 65.15,
        "score" : 731,
        "pident" : 46.061,
        "SUID" : 42787,
        "selected" : false,
        "sseqid" : "AT5G42720",
        "length" : 330,
        "nident" : 152,
        "evalue" : 3.45E-86,
        "positive" : 215,
        "gaps" : 4,
        "Type" : "protein_coding",
        "bitscore" : 286.0,
        "slen" : 438,
        "mismatch" : 174,
        "name" : "PpCluster-25242.0",
        "send" : 342,
        "qcovs" : 29,
        "PrimarySymbol" : "0",
        "qend" : 1589
      },
      "position" : {
        "x" : 37.01325988769531,
        "y" : -140.12021033283006
      },
      "selected" : false
    }, {
      "data" : {
        "id" : "42786",
        "Description" : "O-Glycosyl hydrolases family 17 protein;(source:Araport11)",
        "sstart" : 34,
        "AllSymbols" : "0",
        "qstart" : 1389,
        "qcovhsp" : 12,
        "shared_name" : "PpCluster-18251.0",
        "ppos" : 67.08,
        "score" : 718,
        "pident" : 45.231,
        "SUID" : 42786,
        "selected" : false,
        "sseqid" : "AT3G23770",
        "length" : 325,
        "nident" : 147,
        "evalue" : 1.89E-85,
        "positive" : 218,
        "gaps" : 5,
        "Type" : "protein_coding",
        "bitscore" : 281.0,
        "slen" : 476,
        "mismatch" : 173,
        "name" : "PpCluster-18251.0",
        "send" : 357,
        "qcovs" : 37,
        "PrimarySymbol" : "0",
        "qend" : 2351
      },
      "position" : {
        "x" : -0.7068901062011719,
        "y" : -87.60953680988084
      },
      "selected" : false
    }, {
      "data" : {
        "id" : "42467",
        "Description" : "Leucine-rich repeat family protein;(source:Araport11)",
        "sstart" : 8,
        "AllSymbols" : "0",
        "qstart" : 2529,
        "qcovhsp" : 19,
        "shared_name" : "KfCluster-13071.0",
        "ppos" : 64.24,
        "score" : 914,
        "pident" : 41.493,
        "SUID" : 42467,
        "selected" : false,
        "sseqid" : "AT1G15740",
        "length" : 576,
        "nident" : 239,
        "evalue" : 2.58E-111,
        "positive" : 370,
        "gaps" : 7,
        "Type" : "protein_coding",
        "bitscore" : 356.0,
        "slen" : 585,
        "mismatch" : 330,
        "name" : "KfCluster-13071.0",
        "send" : 580,
        "qcovs" : 57,
        "PrimarySymbol" : "0",
        "qend" : 814
      },
      "position" : {
        "x" : 800.5451049804688,
        "y" : -1697.6871337890625
      },
      "selected" : false
    }, {
      "data" : {
        "id" : "42998",
        "Description" : "Photosystem II type I chlorophyll            a/b-binding protein The mRNA is cell-to-cell mobile.",
        "sstart" : 198,
        "AllSymbols" : "LIGHT-HARVESTING CHLOROPHYLL-PROTEIN COMPLEX II SUBUNIT B1 (LHCB1.4);LIGHT-HARVESTING CHLOROPHYLL-PROTEIN COMPLEX II SUBUNIT B1 (LHB1B1)",
        "qstart" : 283,
        "qcovhsp" : 24,
        "shared_name" : "SpCluster-3051.40",
        "ppos" : 89.86,
        "score" : 301,
        "pident" : 84.058,
        "SUID" : 42998,
        "selected" : false,
        "sseqid" : "AT2G34430",
        "length" : 69,
        "nident" : 58,
        "evalue" : 4.51E-35,
        "positive" : 62,
        "gaps" : 0,
        "Type" : "protein_coding",
        "bitscore" : 120.0,
        "slen" : 266,
        "mismatch" : 11,
        "name" : "SpCluster-3051.40",
        "send" : 266,
        "qcovs" : 73,
        "PrimarySymbol" : "LIGHT-HARVESTING CHLOROPHYLL-PROTEIN COMPLEX II SUBUNIT B1 (LHB1B1)",
        "qend" : 77
      },
      "position" : {
        "x" : 1614.4327392578125,
        "y" : -135.22564697265625
      },
      "selected" : false
    }, {
      "data" : {
        "id" : "42997",
        "Description" : "Photosystem II type I chlorophyll            a/b-binding protein The mRNA is cell-to-cell mobile.",
        "sstart" : 153,
        "AllSymbols" : "LIGHT-HARVESTING CHLOROPHYLL-PROTEIN COMPLEX II SUBUNIT B1 (LHCB1.4);LIGHT-HARVESTING CHLOROPHYLL-PROTEIN COMPLEX II SUBUNIT B1 (LHB1B1)",
        "qstart" : 262,
        "qcovhsp" : 33,
        "shared_name" : "SpCluster-3051.63",
        "ppos" : 89.77,
        "score" : 374,
        "pident" : 85.227,
        "SUID" : 42997,
        "selected" : false,
        "sseqid" : "AT2G34430",
        "length" : 88,
        "nident" : 75,
        "evalue" : 2.99E-46,
        "positive" : 79,
        "gaps" : 1,
        "Type" : "protein_coding",
        "bitscore" : 148.0,
        "slen" : 266,
        "mismatch" : 12,
        "name" : "SpCluster-3051.63",
        "send" : 240,
        "qcovs" : 99,
        "PrimarySymbol" : "LIGHT-HARVESTING CHLOROPHYLL-PROTEIN COMPLEX II SUBUNIT B1 (LHB1B1)",
        "qend" : 2
      },
      "position" : {
        "x" : 1641.65625,
        "y" : -230.17514038085938
      },
      "selected" : false
    }, {
      "data" : {
        "id" : "42996",
        "Description" : "Encodes lhcb1.1 a component of the LHCIIb light harvesting complex associated with photosystem II.",
        "sstart" : 127,
        "AllSymbols" : "CHLOROPHYLL A/B-BINDING PROTEIN 2 (CAB2);LIGHT HARVESTING CHLOROPHYLL A/B-BINDING PROTEIN 1.1 (LHCB1.1); (AB165)",
        "qstart" : 1,
        "qcovhsp" : 33,
        "shared_name" : "SpCluster-3051.24",
        "ppos" : 89.66,
        "score" : 356,
        "pident" : 82.759,
        "SUID" : 42996,
        "selected" : false,
        "sseqid" : "AT1G29920",
        "length" : 87,
        "nident" : 72,
        "evalue" : 1.4E-43,
        "positive" : 78,
        "gaps" : 1,
        "Type" : "protein_coding",
        "bitscore" : 141.0,
        "slen" : 267,
        "mismatch" : 14,
        "name" : "SpCluster-3051.24",
        "send" : 213,
        "qcovs" : 100,
        "PrimarySymbol" : "CHLOROPHYLL A/B-BINDING PROTEIN 2 (CAB2)",
        "qend" : 258
      },
      "position" : {
        "x" : 1568.583984375,
        "y" : -156.67022705078125
      },
      "selected" : false
    }, {
      "data" : {
        "id" : "42466",
        "Description" : "evolutionarily conserved C-terminal region 5;(source:Araport11)",
        "sstart" : 82,
        "AllSymbols" : "EVOLUTIONARILY CONSERVED C-TERMINAL REGION 5 (ECT5)",
        "qstart" : 2265,
        "qcovhsp" : 10,
        "shared_name" : "PpCluster-11171.0",
        "ppos" : 55.15,
        "score" : 931,
        "pident" : 43.382,
        "SUID" : 42466,
        "selected" : false,
        "sseqid" : "AT3G13060",
        "length" : 544,
        "nident" : 236,
        "evalue" : 2.9E-109,
        "positive" : 300,
        "gaps" : 72,
        "Type" : "protein_coding",
        "bitscore" : 363.0,
        "slen" : 634,
        "mismatch" : 236,
        "name" : "PpCluster-11171.0",
        "send" : 561,
        "qcovs" : 29,
        "PrimarySymbol" : "EVOLUTIONARILY CONSERVED C-TERMINAL REGION 5 (ECT5)",
        "qend" : 3872
      },
      "position" : {
        "x" : 317.15576171875,
        "y" : 324.2269706355542
      },
      "selected" : false
    }, {
      "data" : {
        "id" : "42465",
        "Description" : "\"polyubiquitin gene, belongs to a subtype group with UBQ10 and UBQ14.  Various ecotypes of Arabidopsis have different numbers of ubiquitin repeats within this gene.\"",
        "sstart" : 15,
        "AllSymbols" : "UBIQUITIN 11 (UBQ11)",
        "qstart" : 1020,
        "qcovhsp" : 10,
        "shared_name" : "KfCluster-1838.0",
        "ppos" : 56.97,
        "score" : 271,
        "pident" : 41.212,
        "SUID" : 42465,
        "selected" : false,
        "sseqid" : "AT4G05050",
        "length" : 165,
        "nident" : 68,
        "evalue" : 7.92E-27,
        "positive" : 94,
        "gaps" : 11,
        "Type" : "protein_coding",
        "bitscore" : 108.0,
        "slen" : 229,
        "mismatch" : 86,
        "name" : "KfCluster-1838.0",
        "send" : 169,
        "qcovs" : 29,
        "PrimarySymbol" : "UBIQUITIN 11 (UBQ11)",
        "qend" : 529
      },
      "position" : {
        "x" : 464.97479248046875,
        "y" : 192.20615764727296
      },
      "selected" : false
    }, {
      "data" : {
        "id" : "42464",
        "Description" : "\"polyubiquitin gene, belongs to a subtype group with UBQ10 and UBQ14.  Various ecotypes of Arabidopsis have different numbers of ubiquitin repeats within this gene.\"",
        "sstart" : 17,
        "AllSymbols" : "UBIQUITIN 11 (UBQ11)",
        "qstart" : 1070,
        "qcovhsp" : 8,
        "shared_name" : "KfCluster-10045.0",
        "ppos" : 64.86,
        "score" : 311,
        "pident" : 51.351,
        "SUID" : 42464,
        "selected" : false,
        "sseqid" : "AT4G05050",
        "length" : 148,
        "nident" : 76,
        "evalue" : 2.44E-32,
        "positive" : 96,
        "gaps" : 13,
        "Type" : "protein_coding",
        "bitscore" : 124.0,
        "slen" : 229,
        "mismatch" : 59,
        "name" : "KfCluster-10045.0",
        "send" : 153,
        "qcovs" : 25,
        "PrimarySymbol" : "UBIQUITIN 11 (UBQ11)",
        "qend" : 633
      },
      "position" : {
        "x" : 373.00128173828125,
        "y" : 196.79648967852296
      },
      "selected" : false
    }, {
      "data" : {
        "id" : "42463",
        "Description" : "D6 protein kinase like 2;(source:Araport11)",
        "sstart" : 476,
        "AllSymbols" : "(PK5);D6 PROTEIN KINASE LIKE 2 (D6PKL2)",
        "qstart" : 1153,
        "qcovhsp" : 10,
        "shared_name" : "CrCluster-9687.0",
        "ppos" : 72.17,
        "score" : 373,
        "pident" : 65.217,
        "SUID" : 42463,
        "selected" : false,
        "sseqid" : "AT5G47750",
        "length" : 115,
        "nident" : 75,
        "evalue" : 1.59E-39,
        "positive" : 83,
        "gaps" : 7,
        "Type" : "protein_coding",
        "bitscore" : 148.0,
        "slen" : 586,
        "mismatch" : 33,
        "name" : "CrCluster-9687.0",
        "send" : 586,
        "qcovs" : 29,
        "PrimarySymbol" : "D6 PROTEIN KINASE LIKE 2 (D6PKL2)",
        "qend" : 818
      },
      "position" : {
        "x" : 479.9688720703125,
        "y" : -2084.54052734375
      },
      "selected" : false
    }, {
      "data" : {
        "id" : "42462",
        "Description" : "\"AGC (cAMP-dependent, cGMP-dependent and protein kinase C) kinase family protein;(source:Araport11)\"",
        "sstart" : 289,
        "AllSymbols" : "UNICORN-LIKE (UCNL);AGC2 KINASE 4 (AGC2-4)",
        "qstart" : 3,
        "qcovhsp" : 33,
        "shared_name" : "CrCluster-34694.0",
        "ppos" : 62.07,
        "score" : 203,
        "pident" : 50.575,
        "SUID" : 42462,
        "selected" : false,
        "sseqid" : "AT3G20830",
        "length" : 87,
        "nident" : 44,
        "evalue" : 2.97E-20,
        "positive" : 54,
        "gaps" : 2,
        "Type" : "protein_coding",
        "bitscore" : 82.8,
        "slen" : 408,
        "mismatch" : 41,
        "name" : "CrCluster-34694.0",
        "send" : 373,
        "qcovs" : 99,
        "PrimarySymbol" : "UNICORN-LIKE (UCNL)",
        "qend" : 263
      },
      "position" : {
        "x" : 403.2833557128906,
        "y" : -2090.27490234375
      },
      "selected" : false
    }, {
      "data" : {
        "id" : "42780",
        "Description" : "Glycosyl hydrolase family 17 protein;(source:Araport11)",
        "sstart" : 26,
        "AllSymbols" : "0",
        "qstart" : 1056,
        "qcovhsp" : 10,
        "shared_name" : "MpCluster-5449.0",
        "ppos" : 65.43,
        "score" : 728,
        "pident" : 45.988,
        "SUID" : 42780,
        "selected" : false,
        "sseqid" : "AT5G42720",
        "length" : 324,
        "nident" : 149,
        "evalue" : 5.8E-86,
        "positive" : 212,
        "gaps" : 6,
        "Type" : "protein_coding",
        "bitscore" : 285.0,
        "slen" : 438,
        "mismatch" : 169,
        "name" : "MpCluster-5449.0",
        "send" : 346,
        "qcovs" : 30,
        "PrimarySymbol" : "0",
        "qend" : 2018
      },
      "position" : {
        "x" : -18.576955795288086,
        "y" : -215.59233252521287
      },
      "selected" : false
    }, {
      "data" : {
        "id" : "42779",
        "Description" : "F-box/RNI-like superfamily protein;(source:Araport11)",
        "sstart" : 68,
        "AllSymbols" : "0",
        "qstart" : 163,
        "qcovhsp" : 8,
        "shared_name" : "MpCluster-23076.2",
        "ppos" : 39.74,
        "score" : 68,
        "pident" : 30.769,
        "SUID" : 42779,
        "selected" : false,
        "sseqid" : "AT1G78760",
        "length" : 78,
        "nident" : 24,
        "evalue" : 1.3,
        "positive" : 31,
        "gaps" : 15,
        "Type" : "protein_coding",
        "bitscore" : 30.8,
        "slen" : 452,
        "mismatch" : 39,
        "name" : "MpCluster-23076.2",
        "send" : 140,
        "qcovs" : 25,
        "PrimarySymbol" : "0",
        "qend" : 366
      },
      "position" : {
        "x" : -294.01590989351484,
        "y" : -1009.574951171875
      },
      "selected" : false
    }, {
      "data" : {
        "id" : "42461",
        "Description" : "\"expansin-like protein. Naming convention from the Expansin Working Group (Kende et al, 2004. Plant Mol Bio)\"",
        "sstart" : 39,
        "AllSymbols" : "EXPANSIN A22 (ATEXPA22);EXPANSIN 22 (EXP22);EXPANSIN A22 (EXPA22); (ATHEXP ALPHA 1.15); (ATEXP22)",
        "qstart" : 183,
        "qcovhsp" : 16,
        "shared_name" : "SpCluster-12577.0",
        "ppos" : 43.35,
        "score" : 153,
        "pident" : 30.542,
        "SUID" : 42461,
        "selected" : false,
        "sseqid" : "AT5G39270",
        "length" : 203,
        "nident" : 62,
        "evalue" : 2.51E-11,
        "positive" : 88,
        "gaps" : 41,
        "Type" : "protein_coding",
        "bitscore" : 63.5,
        "slen" : 263,
        "mismatch" : 100,
        "name" : "SpCluster-12577.0",
        "send" : 218,
        "qcovs" : 49,
        "PrimarySymbol" : "EXPANSIN A22 (EXPA22)",
        "qend" : 737
      },
      "position" : {
        "x" : 324.06024169921875,
        "y" : -332.56475830078125
      },
      "selected" : false
    }, {
      "data" : {
        "id" : "42774",
        "Description" : "Target promoter of the male germline-specific transcription factor DUO1.",
        "sstart" : 662,
        "AllSymbols" : "TON1 RECRUITING MOTIF 16 (TRM16);DUO1-ACTIVATED UNKNOWN 1 (DAU1)",
        "qstart" : 1149,
        "qcovhsp" : 6,
        "shared_name" : "MpCluster-14670.0",
        "ppos" : 45.98,
        "score" : 168,
        "pident" : 29.885,
        "SUID" : 42774,
        "selected" : false,
        "sseqid" : "AT5G02390",
        "length" : 174,
        "nident" : 52,
        "evalue" : 9.26E-12,
        "positive" : 80,
        "gaps" : 19,
        "Type" : "protein_coding",
        "bitscore" : 69.3,
        "slen" : 835,
        "mismatch" : 103,
        "name" : "MpCluster-14670.0",
        "send" : 824,
        "qcovs" : 18,
        "PrimarySymbol" : "DUO1-ACTIVATED UNKNOWN 1 (DAU1)",
        "qend" : 1646
      },
      "position" : {
        "x" : -1695.1842041015625,
        "y" : -308.9577941894531
      },
      "selected" : false
    }, {
      "data" : {
        "id" : "42993",
        "Description" : "\"member of Alpha-Expansin Gene Family. Naming convention from the Expansin Working Group (Kende et al, 2004. Plant Mol Bio)\"",
        "sstart" : 98,
        "AllSymbols" : "EXPANSIN 12 (ATEXPA12);EXPANSIN 12 (EXP12);EXPANSIN 12 (EXPA12); (ATHEXP ALPHA 1.24); (ATEXP12)",
        "qstart" : 343,
        "qcovhsp" : 15,
        "shared_name" : "SpCluster-19617.2",
        "ppos" : 49.09,
        "score" : 68,
        "pident" : 27.273,
        "SUID" : 42993,
        "selected" : false,
        "sseqid" : "AT3G15370",
        "length" : 55,
        "nident" : 15,
        "evalue" : 0.17,
        "positive" : 27,
        "gaps" : 3,
        "Type" : "protein_coding",
        "bitscore" : 30.8,
        "slen" : 252,
        "mismatch" : 37,
        "name" : "SpCluster-19617.2",
        "send" : 151,
        "qcovs" : 46,
        "PrimarySymbol" : "EXPANSIN 12 (EXPA12)",
        "qend" : 185
      },
      "position" : {
        "x" : 540.0117797851562,
        "y" : -204.51898193359375
      },
      "selected" : false
    }, {
      "data" : {
        "id" : "42773",
        "Description" : "\"Encodes a putative zinc finger protein (C2H2 family, type IIIA, subclass A1d) that has a WIP domain. Seedlings with mutations in DOT5 have a misaligned venation defect in their leaves and cotyledons. Additional developmental abnormalities, such as elongated petioles and aberrant phyllotaxy suggest that DOT5 is required for normal shoot and root development.\"",
        "sstart" : 54,
        "AllSymbols" : "WIP DOMAIN PROTEIN 6 (WIP6);DEFECTIVELY ORGANIZED TRIBUTARIES 5 (DOT5)",
        "qstart" : 3273,
        "qcovhsp" : 2,
        "shared_name" : "PpCluster-19577.1",
        "ppos" : 56.94,
        "score" : 152,
        "pident" : 47.222,
        "SUID" : 42773,
        "selected" : false,
        "sseqid" : "AT1G13290",
        "length" : 72,
        "nident" : 34,
        "evalue" : 3.05E-10,
        "positive" : 41,
        "gaps" : 17,
        "Type" : "protein_coding",
        "bitscore" : 63.2,
        "slen" : 302,
        "mismatch" : 21,
        "name" : "PpCluster-19577.1",
        "send" : 108,
        "qcovs" : 6,
        "PrimarySymbol" : "DEFECTIVELY ORGANIZED TRIBUTARIES 5 (DOT5)",
        "qend" : 3488
      },
      "position" : {
        "x" : -1074.1329862660657,
        "y" : 134.00386981303592
      },
      "selected" : false
    }, {
      "data" : {
        "id" : "42460",
        "Description" : "Encodes a cysteine-rich receptor-like protein kinase.",
        "sstart" : 392,
        "AllSymbols" : "CYSTEINE-RICH RLK (RECEPTOR-LIKE PROTEIN KINASE) 8 (CRK8)",
        "qstart" : 317,
        "qcovhsp" : 7,
        "shared_name" : "CrCluster-3237.4393",
        "ppos" : 50.0,
        "score" : 192,
        "pident" : 33.333,
        "SUID" : 42460,
        "selected" : false,
        "sseqid" : "AT4G23160",
        "length" : 150,
        "nident" : 50,
        "evalue" : 1.02E-14,
        "positive" : 75,
        "gaps" : 3,
        "Type" : "protein_coding",
        "bitscore" : 78.6,
        "slen" : 1262,
        "mismatch" : 97,
        "name" : "CrCluster-3237.4393",
        "send" : 540,
        "qcovs" : 22,
        "PrimarySymbol" : "CYSTEINE-RICH RLK (RECEPTOR-LIKE PROTEIN KINASE) 8 (CRK8)",
        "qend" : 760
      },
      "position" : {
        "x" : 200.99237060546875,
        "y" : -2240.5654296875
      },
      "selected" : false
    }, {
      "data" : {
        "id" : "42459",
        "Description" : "\"Encodes a cytochrome P450, designated CYP704B1. Expressed in the developing anthers.  Essential for pollen exine development. Mutations in CYP704B1 result in impaired pollen walls that lack a normal exine layer and exhibit a characteristic striped surface, termed zebra phenotype. Heterologous expression of CYP704B1 in yeast cells demonstrated that it catalyzes omega-hydroxylation of long-chain fatty acids, implicating these molecules in sporopollenin synthesis.\"",
        "sstart" : 5,
        "AllSymbols" : "\"CYTOCHROME P450, FAMILY 704, SUBFAMILY B, POLYPEPTIDE 1 (CYP704B1)\"",
        "qstart" : 3474,
        "qcovhsp" : 9,
        "shared_name" : "PpCluster-11288.3",
        "ppos" : 73.46,
        "score" : 1613,
        "pident" : 57.115,
        "SUID" : 42459,
        "selected" : false,
        "sseqid" : "AT1G69500",
        "length" : 520,
        "nident" : 297,
        "evalue" : 0.0,
        "positive" : 382,
        "gaps" : 24,
        "Type" : "protein_coding",
        "bitscore" : 625.0,
        "slen" : 524,
        "mismatch" : 199,
        "name" : "PpCluster-11288.3",
        "send" : 523,
        "qcovs" : 28,
        "PrimarySymbol" : "\"CYTOCHROME P450, FAMILY 704, SUBFAMILY B, POLYPEPTIDE 1 (CYP704B1)\"",
        "qend" : 4964
      },
      "position" : {
        "x" : -8.244239807128906,
        "y" : -2361.892578125
      },
      "selected" : false
    }, {
      "data" : {
        "id" : "42458",
        "Description" : "\"cytochrome P450 CYP86B1, nuclear gene for chloroplast product.  CYP86B1 is a very long chain fatty acid hydroxylase specifically involved in polyester monomer biosynthesis during the course of plant development.\"",
        "sstart" : 204,
        "AllSymbols" : "\"CYTOCHROME P450, FAMILY 86, SUBFAMILY B, POLYPEPTIDE 1 (CYP86B1)\"",
        "qstart" : 1319,
        "qcovhsp" : 10,
        "shared_name" : "KfCluster-24957.0",
        "ppos" : 63.53,
        "score" : 818,
        "pident" : 45.584,
        "SUID" : 42458,
        "selected" : false,
        "sseqid" : "AT5G23190",
        "length" : 351,
        "nident" : 160,
        "evalue" : 6.21E-97,
        "positive" : 223,
        "gaps" : 24,
        "Type" : "protein_coding",
        "bitscore" : 319.0,
        "slen" : 559,
        "mismatch" : 167,
        "name" : "KfCluster-24957.0",
        "send" : 540,
        "qcovs" : 30,
        "PrimarySymbol" : "\"CYTOCHROME P450, FAMILY 86, SUBFAMILY B, POLYPEPTIDE 1 (CYP86B1)\"",
        "qend" : 297
      },
      "position" : {
        "x" : -16.358360290527344,
        "y" : -2284.954345703125
      },
      "selected" : false
    }, {
      "data" : {
        "id" : "42457",
        "Description" : "\"cytochrome P450 CYP86B1, nuclear gene for chloroplast product.  CYP86B1 is a very long chain fatty acid hydroxylase specifically involved in polyester monomer biosynthesis during the course of plant development.\"",
        "sstart" : 299,
        "AllSymbols" : "\"CYTOCHROME P450, FAMILY 86, SUBFAMILY B, POLYPEPTIDE 1 (CYP86B1)\"",
        "qstart" : 1420,
        "qcovhsp" : 7,
        "shared_name" : "KfCluster-20689.0",
        "ppos" : 66.67,
        "score" : 584,
        "pident" : 47.737,
        "SUID" : 42457,
        "selected" : false,
        "sseqid" : "AT5G23190",
        "length" : 243,
        "nident" : 116,
        "evalue" : 1.82E-64,
        "positive" : 162,
        "gaps" : 5,
        "Type" : "protein_coding",
        "bitscore" : 229.0,
        "slen" : 559,
        "mismatch" : 122,
        "name" : "KfCluster-20689.0",
        "send" : 540,
        "qcovs" : 20,
        "PrimarySymbol" : "\"CYTOCHROME P450, FAMILY 86, SUBFAMILY B, POLYPEPTIDE 1 (CYP86B1)\"",
        "qend" : 704
      },
      "position" : {
        "x" : -13.262943267822266,
        "y" : -2224.91796875
      },
      "selected" : false
    }, {
      "data" : {
        "id" : "42456",
        "Description" : "member of CYP709B",
        "sstart" : 260,
        "AllSymbols" : "\"CYTOCHROME P450, FAMILY 709, SUBFAMILY B, POLYPEPTIDE 1 (CYP709B1)\"",
        "qstart" : 656,
        "qcovhsp" : 4,
        "shared_name" : "CrCluster-43397.0",
        "ppos" : 67.86,
        "score" : 362,
        "pident" : 45.0,
        "SUID" : 42456,
        "selected" : false,
        "sseqid" : "AT2G46960",
        "length" : 140,
        "nident" : 63,
        "evalue" : 9.4E-54,
        "positive" : 95,
        "gaps" : 1,
        "Type" : "protein_coding",
        "bitscore" : 144.0,
        "slen" : 403,
        "mismatch" : 76,
        "name" : "CrCluster-43397.0",
        "send" : 399,
        "qcovs" : 13,
        "PrimarySymbol" : "\"CYTOCHROME P450, FAMILY 709, SUBFAMILY B, POLYPEPTIDE 1 (CYP709B1)\"",
        "qend" : 240
      },
      "position" : {
        "x" : -54.871917724609375,
        "y" : -2343.075439453125
      },
      "selected" : false
    }, {
      "data" : {
        "id" : "42455",
        "Description" : "member of CYP735A",
        "sstart" : 33,
        "AllSymbols" : "\"CYTOCHROME P450, FAMILY 735, SUBFAMILY A, POLYPEPTIDE 2 (CYP735A2)\"",
        "qstart" : 1799,
        "qcovhsp" : 26,
        "shared_name" : "CrCluster-3237.3063",
        "ppos" : 60.94,
        "score" : 955,
        "pident" : 44.906,
        "SUID" : 42455,
        "selected" : false,
        "sseqid" : "AT1G67110",
        "length" : 530,
        "nident" : 238,
        "evalue" : 7.7E-122,
        "positive" : 323,
        "gaps" : 63,
        "Type" : "protein_coding",
        "bitscore" : 372.0,
        "slen" : 512,
        "mismatch" : 229,
        "name" : "CrCluster-3237.3063",
        "send" : 508,
        "qcovs" : 78,
        "PrimarySymbol" : "\"CYTOCHROME P450, FAMILY 735, SUBFAMILY A, POLYPEPTIDE 2 (CYP735A2)\"",
        "qend" : 237
      },
      "position" : {
        "x" : 41.63555145263672,
        "y" : -2283.278076171875
      },
      "selected" : false
    }, {
      "data" : {
        "id" : "42767",
        "Description" : "Putative membrane lipoprotein;(source:Araport11)",
        "sstart" : 96,
        "AllSymbols" : "0",
        "qstart" : 223,
        "qcovhsp" : 10,
        "shared_name" : "SpCluster-1491.0",
        "ppos" : 52.94,
        "score" : 72,
        "pident" : 35.294,
        "SUID" : 42767,
        "selected" : false,
        "sseqid" : "AT3G42725",
        "length" : 51,
        "nident" : 18,
        "evalue" : 0.12,
        "positive" : 27,
        "gaps" : 0,
        "Type" : "protein_coding",
        "bitscore" : 32.3,
        "slen" : 202,
        "mismatch" : 33,
        "name" : "SpCluster-1491.0",
        "send" : 146,
        "qcovs" : 29,
        "PrimarySymbol" : "0",
        "qend" : 375
      },
      "position" : {
        "x" : -417.7911071777344,
        "y" : -1275.339111328125
      },
      "selected" : false
    }, {
      "data" : {
        "id" : "42454",
        "Description" : "Encodes a cysteine-rich receptor-like protein kinase.",
        "sstart" : 227,
        "AllSymbols" : "CYSTEINE-RICH RLK (RECEPTOR-LIKE PROTEIN KINASE) 8 (CRK8)",
        "qstart" : 1422,
        "qcovhsp" : 23,
        "shared_name" : "SpCluster-13182.75",
        "ppos" : 49.46,
        "score" : 372,
        "pident" : 32.065,
        "SUID" : 42454,
        "selected" : false,
        "sseqid" : "AT4G23160",
        "length" : 368,
        "nident" : 118,
        "evalue" : 1.87E-37,
        "positive" : 182,
        "gaps" : 19,
        "Type" : "protein_coding",
        "bitscore" : 147.0,
        "slen" : 1262,
        "mismatch" : 231,
        "name" : "SpCluster-13182.75",
        "send" : 581,
        "qcovs" : 70,
        "PrimarySymbol" : "CYSTEINE-RICH RLK (RECEPTOR-LIKE PROTEIN KINASE) 8 (CRK8)",
        "qend" : 337
      },
      "position" : {
        "x" : 144.01220703125,
        "y" : -2257.33935546875
      },
      "selected" : false
    }, {
      "data" : {
        "id" : "42453",
        "Description" : "Encodes a cysteine-rich receptor-like protein kinase.",
        "sstart" : 80,
        "AllSymbols" : "CYSTEINE-RICH RLK (RECEPTOR-LIKE PROTEIN KINASE) 8 (CRK8)",
        "qstart" : 374,
        "qcovhsp" : 16,
        "shared_name" : "SpCluster-13182.530",
        "ppos" : 56.78,
        "score" : 204,
        "pident" : 41.525,
        "SUID" : 42453,
        "selected" : false,
        "sseqid" : "AT4G23160",
        "length" : 118,
        "nident" : 49,
        "evalue" : 4.46E-18,
        "positive" : 67,
        "gaps" : 5,
        "Type" : "protein_coding",
        "bitscore" : 83.2,
        "slen" : 1262,
        "mismatch" : 64,
        "name" : "SpCluster-13182.530",
        "send" : 192,
        "qcovs" : 49,
        "PrimarySymbol" : "CYSTEINE-RICH RLK (RECEPTOR-LIKE PROTEIN KINASE) 8 (CRK8)",
        "qend" : 727
      },
      "position" : {
        "x" : 203.5019989013672,
        "y" : -2115.137939453125
      },
      "selected" : false
    }, {
      "data" : {
        "id" : "42452",
        "Description" : "\"Encodes a protein with similarity to thromboxane-A synthase, member of the CYP711A cytochrome P450 family. MAX1 is a specific repressor of vegetative axillary buds generated by the axillary meristem. Expressed in vascular traces in the rosette stem and axillary buds throughout plant development. Mutants have increased axillary branches. Along with MAX3,4 thought to mediate control of shoot branching via synthesis of a signal molecule which is transported over long distance mediated by MAX2. cDNA supports the existence of the longer transcript predicted for this locus, no cDNA isolated for shorter transcript. MAX1 downregulates 11 genes involved in flavonoid pathway (CHS, CHI, F3H, F3'H, FLS, DFR, ANS, UFGT, RT, AAC and GST).\"",
        "sstart" : 46,
        "AllSymbols" : "\"MORE AXILLARY BRANCHES 1 (MAX1);CYTOCHROME P450, FAMILY 711, SUBFAMILY A, POLYPEPTIDE 1 (CYP711A1)\"",
        "qstart" : 321,
        "qcovhsp" : 23,
        "shared_name" : "KfCluster-30425.0",
        "ppos" : 53.07,
        "score" : 590,
        "pident" : 28.893,
        "SUID" : 42452,
        "selected" : false,
        "sseqid" : "AT2G26170",
        "length" : 488,
        "nident" : 141,
        "evalue" : 7.2E-68,
        "positive" : 259,
        "gaps" : 32,
        "Type" : "protein_coding",
        "bitscore" : 231.0,
        "slen" : 522,
        "mismatch" : 315,
        "name" : "KfCluster-30425.0",
        "send" : 514,
        "qcovs" : 70,
        "PrimarySymbol" : "\"CYTOCHROME P450, FAMILY 711, SUBFAMILY A, POLYPEPTIDE 1 (CYP711A1)\"",
        "qend" : 1745
      },
      "position" : {
        "x" : 46.371376037597656,
        "y" : -2411.351318359375
      },
      "selected" : false
    }, {
      "data" : {
        "id" : "42451",
        "Description" : "Major facilitator superfamily protein;(source:Araport11)",
        "sstart" : 375,
        "AllSymbols" : "POLYOL/MONOSACCHARIDE TRANSPORTER 6 (PMT6); (AtPLT6);POLYOL TRANSPORTER 6 (PLT6); (AtPMT6)",
        "qstart" : 234,
        "qcovhsp" : 12,
        "shared_name" : "CrCluster-3237.753",
        "ppos" : 58.14,
        "score" : 56,
        "pident" : 30.233,
        "SUID" : 42451,
        "selected" : false,
        "sseqid" : "AT4G36670",
        "length" : 43,
        "nident" : 13,
        "evalue" : 6.9,
        "positive" : 25,
        "gaps" : 2,
        "Type" : "protein_coding",
        "bitscore" : 26.2,
        "slen" : 493,
        "mismatch" : 28,
        "name" : "CrCluster-3237.753",
        "send" : 415,
        "qcovs" : 37,
        "PrimarySymbol" : "POLYOL/MONOSACCHARIDE TRANSPORTER 6 (PMT6)",
        "qend" : 106
      },
      "position" : {
        "x" : 107.69075012207031,
        "y" : -2203.8671875
      },
      "selected" : false
    }, {
      "data" : {
        "id" : "42763",
        "Description" : "dihydrolipoamide branched chain acyltransferase",
        "sstart" : 71,
        "AllSymbols" : "(BCE2);DARK INDUCIBLE 3 (DIN3); (LTA1)",
        "qstart" : 519,
        "qcovhsp" : 22,
        "shared_name" : "KfCluster-21609.1",
        "ppos" : 61.44,
        "score" : 964,
        "pident" : 44.227,
        "SUID" : 42763,
        "selected" : false,
        "sseqid" : "AT3G06850",
        "length" : 459,
        "nident" : 203,
        "evalue" : 2.44E-123,
        "positive" : 282,
        "gaps" : 47,
        "Type" : "protein_coding",
        "bitscore" : 375.0,
        "slen" : 483,
        "mismatch" : 209,
        "name" : "KfCluster-21609.1",
        "send" : 483,
        "qcovs" : 67,
        "PrimarySymbol" : "(BCE2)",
        "qend" : 1892
      },
      "position" : {
        "x" : -407.52117919921875,
        "y" : -623.6796264648438
      },
      "selected" : false
    }, {
      "data" : {
        "id" : "42450",
        "Description" : "Reverse transcriptase (RNA-dependent DNA polymerase);(source:Araport11)",
        "sstart" : 26,
        "AllSymbols" : "(ORF170)",
        "qstart" : 3342,
        "qcovhsp" : 1,
        "shared_name" : "CrCluster-3237.3953",
        "ppos" : 63.89,
        "score" : 164,
        "pident" : 41.667,
        "SUID" : 42450,
        "selected" : false,
        "sseqid" : "ATMG00820",
        "length" : 72,
        "nident" : 30,
        "evalue" : 1.51E-12,
        "positive" : 46,
        "gaps" : 0,
        "Type" : "protein_coding",
        "bitscore" : 67.8,
        "slen" : 170,
        "mismatch" : 42,
        "name" : "CrCluster-3237.3953",
        "send" : 97,
        "qcovs" : 4,
        "PrimarySymbol" : "(ORF170)",
        "qend" : 3557
      },
      "position" : {
        "x" : 347.8551940917969,
        "y" : -2192.3193359375
      },
      "selected" : false
    }, {
      "data" : {
        "id" : "42449",
        "Description" : "Encodes a cysteine-rich receptor-like protein kinase.",
        "sstart" : 85,
        "AllSymbols" : "CYSTEINE-RICH RLK (RECEPTOR-LIKE PROTEIN KINASE) 8 (CRK8)",
        "qstart" : 207,
        "qcovhsp" : 18,
        "shared_name" : "CrCluster-3237.3113",
        "ppos" : 61.72,
        "score" : 245,
        "pident" : 36.719,
        "SUID" : 42449,
        "selected" : false,
        "sseqid" : "AT4G23160",
        "length" : 128,
        "nident" : 47,
        "evalue" : 1.11E-23,
        "positive" : 79,
        "gaps" : 5,
        "Type" : "protein_coding",
        "bitscore" : 99.0,
        "slen" : 1262,
        "mismatch" : 76,
        "name" : "CrCluster-3237.3113",
        "send" : 209,
        "qcovs" : 55,
        "PrimarySymbol" : "CYSTEINE-RICH RLK (RECEPTOR-LIKE PROTEIN KINASE) 8 (CRK8)",
        "qend" : 584
      },
      "position" : {
        "x" : 217.36036682128906,
        "y" : -2196.76025390625
      },
      "selected" : false
    }, {
      "data" : {
        "id" : "42762",
        "Description" : "encodes a protein similar to ATPases and binds to calmodulin in vitro. This is a single-copy gene and is expressed in all tissues examined.",
        "sstart" : 387,
        "AllSymbols" : "CAM INTERACTING PROTEIN 111 (CIP111)",
        "qstart" : 2665,
        "qcovhsp" : 11,
        "shared_name" : "MpCluster-23852.0",
        "ppos" : 60.07,
        "score" : 1060,
        "pident" : 39.932,
        "SUID" : 42762,
        "selected" : false,
        "sseqid" : "AT3G56690",
        "length" : 591,
        "nident" : 236,
        "evalue" : 1.66E-122,
        "positive" : 355,
        "gaps" : 35,
        "Type" : "protein_coding",
        "bitscore" : 412.0,
        "slen" : 1022,
        "mismatch" : 320,
        "name" : "MpCluster-23852.0",
        "send" : 947,
        "qcovs" : 33,
        "PrimarySymbol" : "CAM INTERACTING PROTEIN 111 (CIP111)",
        "qend" : 908
      },
      "position" : {
        "x" : -923.1593627929688,
        "y" : -1667.245361328125
      },
      "selected" : false
    }, {
      "data" : {
        "id" : "42761",
        "Description" : "\"Putative transcription factor. Member of the floral homeotic AGAMOUS pathway.Mutations in HUA enhance the phenotype of mild ag-4 allele. Single hua mutants are early flowering and have  reduced levels of FLC mRNA. Other MADS box flowering time genes such as FLM and MAF2 also appear to be regulated by HUA2. HUA2 normally activates FLC expression and enhances  AG function. HUA and HUA-LIKE (HULK) genes act redundantly to regulate a subset of essential genes, with some (or all) family members also having specific functions. The mRNA is cell-to-cell mobile.\"",
        "sstart" : 771,
        "AllSymbols" : "ENHANCER OF AG-4 2 (HUA2)",
        "qstart" : 4952,
        "qcovhsp" : 3,
        "shared_name" : "KfCluster-6694.0",
        "ppos" : 55.96,
        "score" : 293,
        "pident" : 34.197,
        "SUID" : 42761,
        "selected" : false,
        "sseqid" : "AT5G23150",
        "length" : 193,
        "nident" : 66,
        "evalue" : 6.21E-26,
        "positive" : 108,
        "gaps" : 14,
        "Type" : "protein_coding",
        "bitscore" : 117.0,
        "slen" : 1392,
        "mismatch" : 113,
        "name" : "KfCluster-6694.0",
        "send" : 949,
        "qcovs" : 10,
        "PrimarySymbol" : "ENHANCER OF AG-4 2 (HUA2)",
        "qend" : 5530
      },
      "position" : {
        "x" : -179.61090087890625,
        "y" : -1516.320556640625
      },
      "selected" : false
    }, {
      "data" : {
        "id" : "42760",
        "Description" : "encodes a member of heat shock protein 70 family.",
        "sstart" : 1,
        "AllSymbols" : "(AtHsp70-1);HEAT SHOCK COGNATE PROTEIN 70 (HSC70);ARABIDOPSIS THALIANA HEAT SHOCK COGNATE PROTEIN 70-1 (AT-HSC70-1);HEAT SHOCK PROTEIN 70-1 (HSP70-1);HEAT SHOCK COGNATE PROTEIN 70-1 (HSC70-1)",
        "qstart" : 219,
        "qcovhsp" : 24,
        "shared_name" : "PpCluster-22315.5",
        "ppos" : 97.09,
        "score" : 2869,
        "pident" : 92.88,
        "SUID" : 42760,
        "selected" : false,
        "sseqid" : "AT5G02500",
        "length" : 618,
        "nident" : 574,
        "evalue" : 0.0,
        "positive" : 600,
        "gaps" : 0,
        "Type" : "protein_coding",
        "bitscore" : 1109.0,
        "slen" : 651,
        "mismatch" : 44,
        "name" : "PpCluster-22315.5",
        "send" : 618,
        "qcovs" : 72,
        "PrimarySymbol" : "HEAT SHOCK COGNATE PROTEIN 70-1 (HSC70-1)",
        "qend" : 2072
      },
      "position" : {
        "x" : -810.5284423828125,
        "y" : -1081.86474609375
      },
      "selected" : false
    }, {
      "data" : {
        "id" : "42758",
        "Description" : "",
        "AllSymbols" : "",
        "shared_name" : "KfCluster-5867.0",
        "SUID" : 42758,
        "selected" : false,
        "sseqid" : "",
        "Type" : "",
        "name" : "KfCluster-5867.0",
        "PrimarySymbol" : ""
      },
      "position" : {
        "x" : -505.8388671875,
        "y" : -1172.665283203125
      },
      "selected" : false
    }, {
      "data" : {
        "id" : "42757",
        "Description" : "Homologous to the four eubacterial men genes involved in menanoquinone biosynthesis. Studies of mutants defective in this gene demonstrated its involvement in phylloquinone biosynthesis in Arabidopsis. The mRNA is cell-to-cell mobile.",
        "sstart" : 356,
        "AllSymbols" : "PHYLLO (PHYLLO)",
        "qstart" : 2554,
        "qcovhsp" : 5,
        "shared_name" : "KfCluster-5296.0",
        "ppos" : 62.68,
        "score" : 860,
        "pident" : 46.714,
        "SUID" : 42757,
        "selected" : false,
        "sseqid" : "AT1G68890",
        "length" : 426,
        "nident" : 199,
        "evalue" : 1.3E-92,
        "positive" : 267,
        "gaps" : 16,
        "Type" : "protein_coding",
        "bitscore" : 335.0,
        "slen" : 1715,
        "mismatch" : 211,
        "name" : "KfCluster-5296.0",
        "send" : 769,
        "qcovs" : 16,
        "PrimarySymbol" : "PHYLLO (PHYLLO)",
        "qend" : 3819
      },
      "position" : {
        "x" : -344.57672119140625,
        "y" : -1280.2135009765625
      },
      "selected" : false
    }, {
      "data" : {
        "id" : "42756",
        "Description" : "\"Encodes a protein of unknown function that is involved in cortical microtubule organization. Mutants exhibit abnormal cell growth and patterns of division. TON1B appears to be redundant with TON1A. Encodes a novel protein that is similar to human FOP and OFD1 centrosomal proteins. Localizes to the preprophase band, cytoplasm and cell cortex where it is probably associated with the cortical cytoskeleton. TON1B associates with plant centrin CEN1.\"",
        "sstart" : 11,
        "AllSymbols" : "TONNEAU 1B (TON1B)",
        "qstart" : 4516,
        "qcovhsp" : 2,
        "shared_name" : "KfCluster-4994.0",
        "ppos" : 43.75,
        "score" : 79,
        "pident" : 25.0,
        "SUID" : 42756,
        "selected" : false,
        "sseqid" : "AT3G55005",
        "length" : 96,
        "nident" : 24,
        "evalue" : 0.34,
        "positive" : 42,
        "gaps" : 17,
        "Type" : "protein_coding",
        "bitscore" : 35.0,
        "slen" : 257,
        "mismatch" : 55,
        "name" : "KfCluster-4994.0",
        "send" : 104,
        "qcovs" : 5,
        "PrimarySymbol" : "TONNEAU 1B (TON1B)",
        "qend" : 4274
      },
      "position" : {
        "x" : -981.8660278320312,
        "y" : -1616.8885498046875
      },
      "selected" : false
    }, {
      "data" : {
        "id" : "42755",
        "Description" : "\"Member of the RopGEF (guanine nucleotide exchange factor) family, containing the novel PRONE domain (plant-specific Rop nucleotide exchanger), which is exclusively active towards members of the Rop subfamily, also known as DUF315). Interacts with ROP1 but the whole protein lacks Rho guanyl-nucleotide exchange factor activity in vitro. The DUF315/PRONE domain is sufficient to confer RopGEF catalytic activity.\"",
        "sstart" : 94,
        "AllSymbols" : "ROP (RHO OF PLANTS) GUANINE NUCLEOTIDE EXCHANGE FACTOR 1 (ROPGEF1); (ATROPGEF1)",
        "qstart" : 2423,
        "qcovhsp" : 9,
        "shared_name" : "KfCluster-4786.0",
        "ppos" : 58.52,
        "score" : 577,
        "pident" : 40.741,
        "SUID" : 42755,
        "selected" : false,
        "sseqid" : "AT4G38430",
        "length" : 405,
        "nident" : 165,
        "evalue" : 1.82E-63,
        "positive" : 237,
        "gaps" : 16,
        "Type" : "protein_coding",
        "bitscore" : 226.0,
        "slen" : 548,
        "mismatch" : 224,
        "name" : "KfCluster-4786.0",
        "send" : 496,
        "qcovs" : 27,
        "PrimarySymbol" : "ROP (RHO OF PLANTS) GUANINE NUCLEOTIDE EXCHANGE FACTOR 1 (ROPGEF1)",
        "qend" : 3595
      },
      "position" : {
        "x" : -293.0275573730469,
        "y" : -879.3350830078125
      },
      "selected" : false
    }, {
      "data" : {
        "id" : "42754",
        "Description" : "Cytochrome b561/ferric reductase transmembrane protein family;(source:Araport11)",
        "sstart" : 52,
        "AllSymbols" : "0",
        "qstart" : 501,
        "qcovhsp" : 7,
        "shared_name" : "SpCluster-12123.4",
        "ppos" : 47.09,
        "score" : 199,
        "pident" : 27.326,
        "SUID" : 42754,
        "selected" : false,
        "sseqid" : "AT2G30890",
        "length" : 172,
        "nident" : 47,
        "evalue" : 7.03E-17,
        "positive" : 81,
        "gaps" : 9,
        "Type" : "protein_coding",
        "bitscore" : 81.3,
        "slen" : 257,
        "mismatch" : 116,
        "name" : "SpCluster-12123.4",
        "send" : 221,
        "qcovs" : 21,
        "PrimarySymbol" : "0",
        "qend" : 7
      },
      "position" : {
        "x" : -70.94184112548828,
        "y" : -253.2984940242363
      },
      "selected" : false
    }, {
      "data" : {
        "id" : "42753",
        "Description" : "metalloendopeptidase / zinc ion binding protein;(source:Araport11)",
        "sstart" : 233,
        "AllSymbols" : "0",
        "qstart" : 979,
        "qcovhsp" : 12,
        "shared_name" : "KfCluster-14362.0",
        "ppos" : 40.92,
        "score" : 382,
        "pident" : 28.392,
        "SUID" : 42753,
        "selected" : false,
        "sseqid" : "AT5G42620",
        "length" : 479,
        "nident" : 136,
        "evalue" : 4.66E-37,
        "positive" : 196,
        "gaps" : 86,
        "Type" : "protein_coding",
        "bitscore" : 151.0,
        "slen" : 889,
        "mismatch" : 257,
        "name" : "KfCluster-14362.0",
        "send" : 651,
        "qcovs" : 36,
        "PrimarySymbol" : "0",
        "qend" : 2337
      },
      "position" : {
        "x" : -498.6356201171875,
        "y" : -754.7099609375
      },
      "selected" : false
    }, {
      "data" : {
        "id" : "42752",
        "Description" : "DOMON domain-containing protein / dopamine beta-monooxygenase N-terminal domain-containing protein;(source:Araport11)",
        "sstart" : 27,
        "AllSymbols" : "0",
        "qstart" : 1274,
        "qcovhsp" : 19,
        "shared_name" : "KfCluster-4705.0",
        "ppos" : 42.42,
        "score" : 665,
        "pident" : 26.91,
        "SUID" : 42752,
        "selected" : false,
        "sseqid" : "AT5G54830",
        "length" : 877,
        "nident" : 236,
        "evalue" : 5.49E-72,
        "positive" : 372,
        "gaps" : 124,
        "Type" : "protein_coding",
        "bitscore" : 260.0,
        "slen" : 907,
        "mismatch" : 517,
        "name" : "KfCluster-4705.0",
        "send" : 821,
        "qcovs" : 56,
        "PrimarySymbol" : "0",
        "qend" : 3778
      },
      "position" : {
        "x" : -487.7044366041257,
        "y" : -851.0855706373288
      },
      "selected" : false
    }, {
      "data" : {
        "id" : "42751",
        "Description" : "Papain family cysteine protease;(source:Araport11)",
        "sstart" : 46,
        "AllSymbols" : "0",
        "qstart" : 208,
        "qcovhsp" : 20,
        "shared_name" : "SpCluster-15314.1",
        "ppos" : 70.55,
        "score" : 910,
        "pident" : 52.751,
        "SUID" : 42751,
        "selected" : false,
        "sseqid" : "AT3G54940",
        "length" : 309,
        "nident" : 163,
        "evalue" : 3.03E-119,
        "positive" : 218,
        "gaps" : 2,
        "Type" : "protein_coding",
        "bitscore" : 355.0,
        "slen" : 367,
        "mismatch" : 144,
        "name" : "SpCluster-15314.1",
        "send" : 353,
        "qcovs" : 61,
        "PrimarySymbol" : "0",
        "qend" : 1131
      },
      "position" : {
        "x" : -1807.1782586461707,
        "y" : -1327.1263427734375
      },
      "selected" : false
    }, {
      "data" : {
        "id" : "42750",
        "Description" : "Encodes a capase involved in stress induced cell death.",
        "sstart" : 62,
        "AllSymbols" : "(ATCATHB2)",
        "qstart" : 1094,
        "qcovhsp" : 26,
        "shared_name" : "SpCluster-14161.0",
        "ppos" : 67.26,
        "score" : 853,
        "pident" : 56.94,
        "SUID" : 42750,
        "selected" : false,
        "sseqid" : "AT1G02305",
        "length" : 281,
        "nident" : 160,
        "evalue" : 7.53E-113,
        "positive" : 189,
        "gaps" : 1,
        "Type" : "protein_coding",
        "bitscore" : 333.0,
        "slen" : 362,
        "mismatch" : 120,
        "name" : "SpCluster-14161.0",
        "send" : 342,
        "qcovs" : 77,
        "PrimarySymbol" : "(ATCATHB2)",
        "qend" : 255
      },
      "position" : {
        "x" : -1719.9189813024207,
        "y" : -1346.2554931640625
      },
      "selected" : false
    }, {
      "data" : {
        "id" : "42749",
        "Description" : "Encodes a capase involved in stress induced cell death.",
        "sstart" : 106,
        "AllSymbols" : "(ATCATHB2)",
        "qstart" : 1269,
        "qcovhsp" : 11,
        "shared_name" : "MpCluster-21802.0",
        "ppos" : 44.94,
        "score" : 219,
        "pident" : 28.34,
        "SUID" : 42749,
        "selected" : false,
        "sseqid" : "AT1G02305",
        "length" : 247,
        "nident" : 70,
        "evalue" : 8.41E-19,
        "positive" : 111,
        "gaps" : 18,
        "Type" : "protein_coding",
        "bitscore" : 89.0,
        "slen" : 362,
        "mismatch" : 159,
        "name" : "MpCluster-21802.0",
        "send" : 344,
        "qcovs" : 34,
        "PrimarySymbol" : "(ATCATHB2)",
        "qend" : 559
      },
      "position" : {
        "x" : -1700.8367059117957,
        "y" : -1259.052734375
      },
      "selected" : false
    }, {
      "data" : {
        "id" : "42748",
        "Description" : "\"Encodes SRT1, a member of the SIR2 (sirtuin) family HDAC (histone deacetylase) (SRT1/AT5g55760, SRT2/AT5G09230).\"",
        "sstart" : 1,
        "AllSymbols" : "SIRTUIN 1 (SRT1)",
        "qstart" : 2334,
        "qcovhsp" : 5,
        "shared_name" : "KfCluster-468.2",
        "ppos" : 73.91,
        "score" : 997,
        "pident" : 58.385,
        "SUID" : 42748,
        "selected" : false,
        "sseqid" : "AT5G55760",
        "length" : 322,
        "nident" : 188,
        "evalue" : 6.49E-120,
        "positive" : 238,
        "gaps" : 6,
        "Type" : "protein_coding",
        "bitscore" : 388.0,
        "slen" : 473,
        "mismatch" : 128,
        "name" : "KfCluster-468.2",
        "send" : 318,
        "qcovs" : 14,
        "PrimarySymbol" : "SIRTUIN 1 (SRT1)",
        "qend" : 1375
      },
      "position" : {
        "x" : -1787.9574334508582,
        "y" : -1240.0631103515625
      },
      "selected" : false
    }, {
      "data" : {
        "id" : "42747",
        "Description" : "Nucleoside diphosphate kinase family protein;(source:Araport11)",
        "sstart" : 33,
        "AllSymbols" : "0",
        "qstart" : 1152,
        "qcovhsp" : 8,
        "shared_name" : "KfCluster-4562.0",
        "ppos" : 57.89,
        "score" : 261,
        "pident" : 39.85,
        "SUID" : 42747,
        "selected" : false,
        "sseqid" : "AT1G17410",
        "length" : 133,
        "nident" : 53,
        "evalue" : 4.95E-26,
        "positive" : 77,
        "gaps" : 2,
        "Type" : "protein_coding",
        "bitscore" : 105.0,
        "slen" : 181,
        "mismatch" : 78,
        "name" : "KfCluster-4562.0",
        "send" : 165,
        "qcovs" : 23,
        "PrimarySymbol" : "0",
        "qend" : 760
      },
      "position" : {
        "x" : -366.4776306152344,
        "y" : -1972.769775390625
      },
      "selected" : false
    }, {
      "data" : {
        "id" : "42746",
        "Description" : "GDS1is a member of the  C3H-type zinc finger family of proteins. Mutants display growth defects due to reduced cell number and size.",
        "sstart" : 123,
        "AllSymbols" : "\"GROWTH, DEVELOPMENT AND SPLICING 1 (GDS1)\"",
        "qstart" : 3285,
        "qcovhsp" : 1,
        "shared_name" : "KfCluster-32177.0",
        "ppos" : 46.34,
        "score" : 75,
        "pident" : 30.488,
        "SUID" : 42746,
        "selected" : false,
        "sseqid" : "AT3G47120",
        "length" : 82,
        "nident" : 25,
        "evalue" : 1.4,
        "positive" : 38,
        "gaps" : 20,
        "Type" : "protein_coding",
        "bitscore" : 33.5,
        "slen" : 352,
        "mismatch" : 37,
        "name" : "KfCluster-32177.0",
        "send" : 204,
        "qcovs" : 4,
        "PrimarySymbol" : "\"GROWTH, DEVELOPMENT AND SPLICING 1 (GDS1)\"",
        "qend" : 3100
      },
      "position" : {
        "x" : -641.1591796875,
        "y" : -1094.275390625
      },
      "selected" : false
    }, {
      "data" : {
        "id" : "42745",
        "Description" : "Encodes an outer nuclear membrane protein that anchors RanGAP1 to the nuclear envelope.  It interacts with SUN proteins and is required for maintaining the elongated nuclear shape of epidermal cells.",
        "sstart" : 360,
        "AllSymbols" : "WPP DOMAIN INTERACTING PROTEIN 2 (WIP2)",
        "qstart" : 3863,
        "qcovhsp" : 2,
        "shared_name" : "KfCluster-25484.1",
        "ppos" : 52.33,
        "score" : 69,
        "pident" : 29.07,
        "SUID" : 42745,
        "selected" : false,
        "sseqid" : "AT5G56210",
        "length" : 86,
        "nident" : 25,
        "evalue" : 8.7,
        "positive" : 45,
        "gaps" : 7,
        "Type" : "protein_coding",
        "bitscore" : 31.2,
        "slen" : 509,
        "mismatch" : 54,
        "name" : "KfCluster-25484.1",
        "send" : 444,
        "qcovs" : 5,
        "PrimarySymbol" : "WPP DOMAIN INTERACTING PROTEIN 2 (WIP2)",
        "qend" : 3624
      },
      "position" : {
        "x" : -503.83538818359375,
        "y" : -954.9105834960938
      },
      "selected" : false
    }, {
      "data" : {
        "id" : "42744",
        "Description" : "\"PHRAGMOPLAST ORIENTING KINESIN 2 is one of the two Arabidopsis homologs isolated in yeast two-hybrid screen for interaction partners of maize gene TANGLED1 (TAN1). Based on sequence homology in their motor domains, POK1 and POK2 belong to the kinesin-12 class which also includes the well-characterized group of phragmoplast-associated kinesins AtPAKRPs. Both kinesins are composed of an N-terminal motor domain throughout the entire C terminus and putative cargo binding tail domains. The expression domains for POK2 constructs were broader than those for POK1; both are expressed in tissues enriched for dividing cells. The phenotype of pok1/pok2 double mutants strongly resembles that of maize tan1 mutants, characterized by misoriented mitotic cytoskeletal arrays and misplaced cell walls.\"",
        "sstart" : 1070,
        "AllSymbols" : "PHRAGMOPLAST ORIENTING KINESIN 2 (POK2)",
        "qstart" : 566,
        "qcovhsp" : 7,
        "shared_name" : "KfCluster-16830.0",
        "ppos" : 47.2,
        "score" : 75,
        "pident" : 25.6,
        "SUID" : 42744,
        "selected" : false,
        "sseqid" : "AT3G19050",
        "length" : 125,
        "nident" : 32,
        "evalue" : 0.6,
        "positive" : 59,
        "gaps" : 15,
        "Type" : "protein_coding",
        "bitscore" : 33.5,
        "slen" : 2771,
        "mismatch" : 78,
        "name" : "KfCluster-16830.0",
        "send" : 1194,
        "qcovs" : 20,
        "PrimarySymbol" : "PHRAGMOPLAST ORIENTING KINESIN 2 (POK2)",
        "qend" : 237
      },
      "position" : {
        "x" : -628.861328125,
        "y" : -1250.968017578125
      },
      "selected" : false
    }, {
      "data" : {
        "id" : "42743",
        "Description" : "ion channel protein;(source:Araport11)",
        "sstart" : 172,
        "AllSymbols" : "0",
        "qstart" : 1010,
        "qcovhsp" : 12,
        "shared_name" : "KfCluster-3791.0",
        "ppos" : 52.38,
        "score" : 479,
        "pident" : 34.336,
        "SUID" : 42743,
        "selected" : false,
        "sseqid" : "AT5G49960",
        "length" : 399,
        "nident" : 137,
        "evalue" : 2.5E-49,
        "positive" : 209,
        "gaps" : 63,
        "Type" : "protein_coding",
        "bitscore" : 189.0,
        "slen" : 824,
        "mismatch" : 199,
        "name" : "KfCluster-3791.0",
        "send" : 512,
        "qcovs" : 37,
        "PrimarySymbol" : "0",
        "qend" : 2191
      },
      "position" : {
        "x" : -547.623046875,
        "y" : -1194.6898193359375
      },
      "selected" : false
    }, {
      "data" : {
        "id" : "42742",
        "Description" : "\"Encodes NERD (Needed for RDR2-independent DNA methylation), a plant-specific GW repeat- and PHD finger-containing protein involved in siRNA-dependent DNA methylation.\"",
        "sstart" : 1452,
        "AllSymbols" : "NEEDED FOR RDR2-INDEPENDENT DNA METHYLATION (NERD)",
        "qstart" : 4528,
        "qcovhsp" : 3,
        "shared_name" : "KfCluster-3560.0",
        "ppos" : 37.25,
        "score" : 71,
        "pident" : 24.837,
        "SUID" : 42742,
        "selected" : false,
        "sseqid" : "AT2G16485",
        "length" : 153,
        "nident" : 38,
        "evalue" : 5.1,
        "positive" : 57,
        "gaps" : 24,
        "Type" : "protein_coding",
        "bitscore" : 32.0,
        "slen" : 1773,
        "mismatch" : 91,
        "name" : "KfCluster-3560.0",
        "send" : 1587,
        "qcovs" : 9,
        "PrimarySymbol" : "NEEDED FOR RDR2-INDEPENDENT DNA METHYLATION (NERD)",
        "qend" : 4091
      },
      "position" : {
        "x" : -678.9053955078125,
        "y" : -1461.373046875
      },
      "selected" : false
    }, {
      "data" : {
        "id" : "42741",
        "Description" : "\"A repressor of transcriptional gene silencing. Functions by demethylating the target promoter DNA. Interacts physically with RPA2/ROR1. In the ros1 mutants, an increase in methylation is observed in a number of gene promoters. Among the loci affected by ros1, a few (RD29A and At1g76930) are affected in cytosine methylation in all sequence contexts (CpG, CpNpG or CpNpN), although many others are affected primarily in non-CpG contexts. The ros1 mutant is more susceptible to biotrophic pathogens and is repressed in its responsiveness of salyclic acid-dependent defence genes.\"",
        "sstart" : 881,
        "AllSymbols" : "(ATROS1);DEMETER-LIKE 1 (DML1);REPRESSOR OF SILENCING1 (ROS1)",
        "qstart" : 2016,
        "qcovhsp" : 3,
        "shared_name" : "KfCluster-33416.0",
        "ppos" : 77.88,
        "score" : 356,
        "pident" : 60.577,
        "SUID" : 42741,
        "selected" : false,
        "sseqid" : "AT2G36490",
        "length" : 104,
        "nident" : 63,
        "evalue" : 9.69E-34,
        "positive" : 81,
        "gaps" : 0,
        "Type" : "protein_coding",
        "bitscore" : 141.0,
        "slen" : 1393,
        "mismatch" : 41,
        "name" : "KfCluster-33416.0",
        "send" : 984,
        "qcovs" : 9,
        "PrimarySymbol" : "DEMETER-LIKE 1 (DML1)",
        "qend" : 1705
      },
      "position" : {
        "x" : -742.7769391800133,
        "y" : -794.1028825973306
      },
      "selected" : false
    }, {
      "data" : {
        "id" : "42740",
        "Description" : "\"Encodes a member of the cationic amino acid transporter (CAT) subfamily of amino acid polyamine choline transporters. Does not mediate efficient uptake of basic amino acids in yeast or Xenopus systems but can transport neutral and acidic amino acid analogs. Expressed in sink tissues. Induced during infestation of roots by the plant parasitic root-knot nematode, Meloidogyne incognita. Localized in the plasma membrane.\"",
        "sstart" : 15,
        "AllSymbols" : "ARABIDOPSIS THALIANA CATIONIC AMINO ACID TRANSPORTER 6 (ATCAT6);CATIONIC AMINO ACID TRANSPORTER 6 (CAT6)",
        "qstart" : 1258,
        "qcovhsp" : 11,
        "shared_name" : "PpCluster-7449.0",
        "ppos" : 79.59,
        "score" : 1194,
        "pident" : 60.204,
        "SUID" : 42740,
        "selected" : false,
        "sseqid" : "AT5G04770",
        "length" : 392,
        "nident" : 236,
        "evalue" : 2.83E-150,
        "positive" : 312,
        "gaps" : 3,
        "Type" : "protein_coding",
        "bitscore" : 464.0,
        "slen" : 583,
        "mismatch" : 153,
        "name" : "PpCluster-7449.0",
        "send" : 404,
        "qcovs" : 32,
        "PrimarySymbol" : "CATIONIC AMINO ACID TRANSPORTER 6 (CAT6)",
        "qend" : 2430
      },
      "position" : {
        "x" : 318.50451618930197,
        "y" : -2665.4364615778227
      },
      "selected" : false
    }, {
      "data" : {
        "id" : "42739",
        "Description" : "member of Putative ligand-gated ion channel subunit family",
        "sstart" : 542,
        "AllSymbols" : "GLUTAMATE RECEPTOR 2.3 (ATGLR2.3);GLUTAMATE RECEPTOR 2.3 (GLR2.3)",
        "qstart" : 2847,
        "qcovhsp" : 4,
        "shared_name" : "KfCluster-32895.0",
        "ppos" : 50.34,
        "score" : 135,
        "pident" : 26.207,
        "SUID" : 42739,
        "selected" : false,
        "sseqid" : "AT2G24710",
        "length" : 145,
        "nident" : 38,
        "evalue" : 1.09E-7,
        "positive" : 73,
        "gaps" : 7,
        "Type" : "protein_coding",
        "bitscore" : 56.6,
        "slen" : 895,
        "mismatch" : 100,
        "name" : "KfCluster-32895.0",
        "send" : 680,
        "qcovs" : 11,
        "PrimarySymbol" : "GLUTAMATE RECEPTOR 2.3 (GLR2.3)",
        "qend" : 2416
      },
      "position" : {
        "x" : 392.09777790805197,
        "y" : -2586.5116568903227
      },
      "selected" : false
    }, {
      "data" : {
        "id" : "42738",
        "Description" : "Encodes a nickel-containing urea hydrolase involved in nitrogen recycling.  It requires three urease accessory proteins for its activation. The mRNA is cell-to-cell mobile.",
        "sstart" : 1,
        "AllSymbols" : "UREASE (URE)",
        "qstart" : 1317,
        "qcovhsp" : 11,
        "shared_name" : "KfCluster-32721.0",
        "ppos" : 80.71,
        "score" : 3068,
        "pident" : 70.119,
        "SUID" : 42738,
        "selected" : false,
        "sseqid" : "AT1G67550",
        "length" : 840,
        "nident" : 589,
        "evalue" : 0.0,
        "positive" : 678,
        "gaps" : 4,
        "Type" : "protein_coding",
        "bitscore" : 1186.0,
        "slen" : 838,
        "mismatch" : 247,
        "name" : "KfCluster-32721.0",
        "send" : 838,
        "qcovs" : 34,
        "PrimarySymbol" : "UREASE (URE)",
        "qend" : 3830
      },
      "position" : {
        "x" : -619.7669677734375,
        "y" : -1487.415771484375
      },
      "selected" : false
    }, {
      "data" : {
        "id" : "42737",
        "Description" : "",
        "AllSymbols" : "",
        "shared_name" : "KfCluster-32526.0",
        "SUID" : 42737,
        "selected" : false,
        "sseqid" : "",
        "Type" : "",
        "name" : "KfCluster-32526.0",
        "PrimarySymbol" : ""
      },
      "position" : {
        "x" : -172.01901245117188,
        "y" : -980.5796508789062
      },
      "selected" : false
    }, {
      "data" : {
        "id" : "42736",
        "Description" : "Encodes a plasma membrane localized ammonium transporter.  Contains a cytosolic trans-activation domain essential for ammonium uptake. The mRNA is cell-to-cell mobile.",
        "sstart" : 3,
        "AllSymbols" : "ARABIDOPSIS THALIANA AMMONIUM TRANSPORT 1 (ATAMT1); (ATAMT1;1);AMMONIUM TRANSPORTER 1;1 (AMT1;1)",
        "qstart" : 349,
        "qcovhsp" : 23,
        "shared_name" : "PpCluster-13569.1",
        "ppos" : 78.35,
        "score" : 740,
        "pident" : 66.929,
        "SUID" : 42736,
        "selected" : false,
        "sseqid" : "AT4G13510",
        "length" : 254,
        "nident" : 170,
        "evalue" : 8.16E-94,
        "positive" : 199,
        "gaps" : 9,
        "Type" : "protein_coding",
        "bitscore" : 289.0,
        "slen" : 501,
        "mismatch" : 75,
        "name" : "PpCluster-13569.1",
        "send" : 247,
        "qcovs" : 69,
        "PrimarySymbol" : "AMMONIUM TRANSPORTER 1;1 (AMT1;1)",
        "qend" : 1110
      },
      "position" : {
        "x" : 773.0638012740066,
        "y" : -2570.469482421875
      },
      "selected" : false
    }, {
      "data" : {
        "id" : "42735",
        "Description" : "\"encodes a high-affinity ammonium transporter, which is expressed in shoot and root. Expression in root and shoot is under nitrogen and carbon dioxide regulation, respectively.\"",
        "sstart" : 4,
        "AllSymbols" : "AMMONIUM TRANSPORTER 2 (ATAMT2);AMMONIUM TRANSPORTER 2 (AMT2);AMMONIUM TRANSPORTER 2;1 (AMT2;1)",
        "qstart" : 876,
        "qcovhsp" : 9,
        "shared_name" : "PpCluster-11406.0",
        "ppos" : 81.82,
        "score" : 1079,
        "pident" : 70.779,
        "SUID" : 42735,
        "selected" : false,
        "sseqid" : "AT2G38290",
        "length" : 308,
        "nident" : 218,
        "evalue" : 1.68E-135,
        "positive" : 252,
        "gaps" : 11,
        "Type" : "protein_coding",
        "bitscore" : 420.0,
        "slen" : 475,
        "mismatch" : 79,
        "name" : "PpCluster-11406.0",
        "send" : 300,
        "qcovs" : 27,
        "PrimarySymbol" : "AMMONIUM TRANSPORTER 2 (AMT2)",
        "qend" : 1799
      },
      "position" : {
        "x" : 798.7488598677566,
        "y" : -2469.917724609375
      },
      "selected" : false
    }, {
      "data" : {
        "id" : "42436",
        "Description" : "\"Encodes a MYC-like bHLH transcriptional activator that binds specifically to the MYC recognition sequences in the CBF3 promoter. Mutants are defective in cold-regulated gene expression. Cold stress triggers protein degradation of nuclear GFPICE1  protein, and the RING finger protein HOS1 is required.  Sumoylation of ICE1 controls CBF3/DREB1A expression and freezing tolerance.\"",
        "sstart" : 304,
        "AllSymbols" : "SCREAM (SCRM);INDUCER OF CBF EXPRESSION 1 (ICE1);A. THALIANA INDUCER OF CBP EXPRESSION 1 (ATICE1)",
        "qstart" : 244,
        "qcovhsp" : 2,
        "shared_name" : "PpCluster-26584.0",
        "ppos" : 96.83,
        "score" : 300,
        "pident" : 87.302,
        "SUID" : 42436,
        "selected" : false,
        "sseqid" : "AT3G26744",
        "length" : 63,
        "nident" : 55,
        "evalue" : 3.12E-28,
        "positive" : 61,
        "gaps" : 0,
        "Type" : "protein_coding",
        "bitscore" : 120.0,
        "slen" : 494,
        "mismatch" : 8,
        "name" : "PpCluster-26584.0",
        "send" : 366,
        "qcovs" : 6,
        "PrimarySymbol" : "INDUCER OF CBF EXPRESSION 1 (ICE1)",
        "qend" : 56
      },
      "position" : {
        "x" : -295.8500671386719,
        "y" : -215.2433647616086
      },
      "selected" : false
    }, {
      "data" : {
        "id" : "42435",
        "Description" : "calmodulin-domain protein kinase CDPK isoform 7 (CPK7)",
        "sstart" : 28,
        "AllSymbols" : "CALMODULIN-DOMAIN PROTEIN KINASE 7 (CPK7)",
        "qstart" : 450,
        "qcovhsp" : 20,
        "shared_name" : "SpCluster-17862.0",
        "ppos" : 54.67,
        "score" : 266,
        "pident" : 36.0,
        "SUID" : 42435,
        "selected" : false,
        "sseqid" : "AT5G12480",
        "length" : 150,
        "nident" : 54,
        "evalue" : 2.65E-26,
        "positive" : 82,
        "gaps" : 8,
        "Type" : "protein_coding",
        "bitscore" : 107.0,
        "slen" : 535,
        "mismatch" : 88,
        "name" : "SpCluster-17862.0",
        "send" : 169,
        "qcovs" : 59,
        "PrimarySymbol" : "CALMODULIN-DOMAIN PROTEIN KINASE 7 (CPK7)",
        "qend" : 1
      },
      "position" : {
        "x" : 508.9615478515625,
        "y" : -2011.2401123046875
      },
      "selected" : false
    }, {
      "data" : {
        "id" : "42734",
        "Description" : "S-adenosyl-L-methionine-dependent methyltransferases superfamily protein;(source:Araport11)",
        "sstart" : 303,
        "AllSymbols" : "0",
        "qstart" : 1400,
        "qcovhsp" : 3,
        "shared_name" : "KfCluster-16856.0",
        "ppos" : 47.62,
        "score" : 71,
        "pident" : 33.333,
        "SUID" : 42734,
        "selected" : false,
        "sseqid" : "AT5G04380",
        "length" : 63,
        "nident" : 21,
        "evalue" : 1.4,
        "positive" : 30,
        "gaps" : 3,
        "Type" : "protein_coding",
        "bitscore" : 32.0,
        "slen" : 385,
        "mismatch" : 39,
        "name" : "KfCluster-16856.0",
        "send" : 362,
        "qcovs" : 10,
        "PrimarySymbol" : "0",
        "qend" : 1212
      },
      "position" : {
        "x" : -144.8131866455078,
        "y" : -1368.1441650390625
      },
      "selected" : false
    }, {
      "data" : {
        "id" : "42733",
        "Description" : "Encodes a putative activator of the anaphase-promoting complex/cyclosome. Promotes exit from the cell cycle and entry into the endocycle leading to endoreduplication. Mutation of this gene results in abnormal shoot apical meristem development.  It likely regulates the development of meristems by indirectly interacting with WUS and CLV3.",
        "sstart" : 17,
        "AllSymbols" : "CELL CYCLE SWITCH PROTEIN 52  A2 (CCS52A2);FIZZY-RELATED 1 (FZR1)",
        "qstart" : 1442,
        "qcovhsp" : 15,
        "shared_name" : "PpCluster-10871.1",
        "ppos" : 74.75,
        "score" : 1544,
        "pident" : 65.331,
        "SUID" : 42733,
        "selected" : false,
        "sseqid" : "AT4G11920",
        "length" : 499,
        "nident" : 326,
        "evalue" : 0.0,
        "positive" : 373,
        "gaps" : 40,
        "Type" : "protein_coding",
        "bitscore" : 599.0,
        "slen" : 475,
        "mismatch" : 133,
        "name" : "PpCluster-10871.1",
        "send" : 475,
        "qcovs" : 46,
        "PrimarySymbol" : "CELL CYCLE SWITCH PROTEIN 52  A2 (CCS52A2)",
        "qend" : 2938
      },
      "position" : {
        "x" : -1214.20458984375,
        "y" : -274.3520202636719
      },
      "selected" : false
    }, {
      "data" : {
        "id" : "42732",
        "Description" : "\"Encodes a protein with several WD40 repeats at the C-terminus and predicted protein-protein interaction domains at the N-terminus.  Together with the TOPLESS-RELATED PROTEINS (TPRs), it is thought to be involved in transcriptional repression of root-promoting genes in the top half of the embryo during the transition stage of embryogenesis. It can also interact with IAA12 through the EAR domain of IAA12 and the CTLH domain of TPL. The ability of IAA12 to repress transcription is diminished in a tpl-1 mutant background.\"",
        "sstart" : 1,
        "AllSymbols" : "TOPLESS (TPL);WUS-INTERACTING PROTEIN 1 (WSIP1)",
        "qstart" : 3754,
        "qcovhsp" : 27,
        "shared_name" : "KfCluster-8164.0",
        "ppos" : 67.31,
        "score" : 2937,
        "pident" : 53.497,
        "SUID" : 42732,
        "selected" : false,
        "sseqid" : "AT1G15750",
        "length" : 1144,
        "nident" : 612,
        "evalue" : 0.0,
        "positive" : 770,
        "gaps" : 113,
        "Type" : "protein_coding",
        "bitscore" : 1135.0,
        "slen" : 1131,
        "mismatch" : 419,
        "name" : "KfCluster-8164.0",
        "send" : 1101,
        "qcovs" : 80,
        "PrimarySymbol" : "TOPLESS (TPL)",
        "qend" : 533
      },
      "position" : {
        "x" : -1003.8446084284627,
        "y" : -338.42407423376255
      },
      "selected" : false
    }, {
      "data" : {
        "id" : "42731",
        "Description" : "hypothetical protein;(source:Araport11)",
        "sstart" : 19,
        "AllSymbols" : "0",
        "qstart" : 1278,
        "qcovhsp" : 1,
        "shared_name" : "KfCluster-33379.2",
        "ppos" : 76.47,
        "score" : 70,
        "pident" : 58.824,
        "SUID" : 42731,
        "selected" : false,
        "sseqid" : "AT1G43415",
        "length" : 17,
        "nident" : 10,
        "evalue" : 1.0,
        "positive" : 13,
        "gaps" : 0,
        "Type" : "protein_coding",
        "bitscore" : 31.6,
        "slen" : 117,
        "mismatch" : 7,
        "name" : "KfCluster-33379.2",
        "send" : 35,
        "qcovs" : 2,
        "PrimarySymbol" : "0",
        "qend" : 1228
      },
      "position" : {
        "x" : -780.0787353515625,
        "y" : -1177.406494140625
      },
      "selected" : false
    }, {
      "data" : {
        "id" : "42434",
        "Description" : "kinase superfamily protein;(source:Araport11)",
        "sstart" : 722,
        "AllSymbols" : "0",
        "qstart" : 2138,
        "qcovhsp" : 6,
        "shared_name" : "KfCluster-26969.0",
        "ppos" : 50.39,
        "score" : 509,
        "pident" : 33.858,
        "SUID" : 42434,
        "selected" : false,
        "sseqid" : "AT3G63340",
        "length" : 381,
        "nident" : 129,
        "evalue" : 7.93E-52,
        "positive" : 192,
        "gaps" : 79,
        "Type" : "protein_coding",
        "bitscore" : 200.0,
        "slen" : 1041,
        "mismatch" : 173,
        "name" : "KfCluster-26969.0",
        "send" : 1036,
        "qcovs" : 18,
        "PrimarySymbol" : "0",
        "qend" : 1035
      },
      "position" : {
        "x" : 293.8691711425781,
        "y" : -1812.3507080078125
      },
      "selected" : false
    }, {
      "data" : {
        "id" : "42433",
        "Description" : "The gene encodes phosphatidylinositol 3-  kinase involved in the development and germination of pollen through the biosynthesis of phosphatidylinositol 3-phosphate (PI3P). The mRNA is cell-to-cell mobile.",
        "sstart" : 1,
        "AllSymbols" : "VACUOLAR PROTEIN SORTING 15 (VPS15);ARABIDOPSIS THALIANA VACUOLAR PROTEIN SORTING 15 (AtVPS15)",
        "qstart" : 206,
        "qcovhsp" : 22,
        "shared_name" : "KfCluster-17548.0",
        "ppos" : 74.93,
        "score" : 1118,
        "pident" : 59.61,
        "SUID" : 42433,
        "selected" : false,
        "sseqid" : "AT4G29380",
        "length" : 359,
        "nident" : 214,
        "evalue" : 3.42E-138,
        "positive" : 269,
        "gaps" : 10,
        "Type" : "protein_coding",
        "bitscore" : 435.0,
        "slen" : 1494,
        "mismatch" : 135,
        "name" : "KfCluster-17548.0",
        "send" : 353,
        "qcovs" : 67,
        "PrimarySymbol" : "VACUOLAR PROTEIN SORTING 15 (VPS15)",
        "qend" : 1270
      },
      "position" : {
        "x" : 291.6703186035156,
        "y" : -1953.7164306640625
      },
      "selected" : false
    }, {
      "data" : {
        "id" : "42432",
        "Description" : "shaggy-like kinase 13;(source:Araport11)",
        "sstart" : 1,
        "AllSymbols" : "SHAGGY-LIKE KINASE 13 (SK13);SHAGGY-LIKE KINASE 13 (ATSK13)",
        "qstart" : 1633,
        "qcovhsp" : 17,
        "shared_name" : "CrCluster-36526.0",
        "ppos" : 85.33,
        "score" : 1690,
        "pident" : 74.817,
        "SUID" : 42432,
        "selected" : false,
        "sseqid" : "AT5G14640",
        "length" : 409,
        "nident" : 306,
        "evalue" : 0.0,
        "positive" : 349,
        "gaps" : 5,
        "Type" : "protein_coding",
        "bitscore" : 655.0,
        "slen" : 410,
        "mismatch" : 98,
        "name" : "CrCluster-36526.0",
        "send" : 404,
        "qcovs" : 51,
        "PrimarySymbol" : "SHAGGY-LIKE KINASE 13 (SK13)",
        "qend" : 407
      },
      "position" : {
        "x" : 447.7485046386719,
        "y" : -1727.40869140625
      },
      "selected" : false
    }, {
      "data" : {
        "id" : "42431",
        "Description" : "\"Encodes a protein with 9-<i>cis</i>-epoxycarotenoid dioxygenase activity. The enzyme was shown to act on a variety of carotenoid including &#946;-carotene, lutein, zeaxanthin, and all-<i>trans</i>-violaxanthin.  When those compounds are used as substrates, the major reaction product detected is a C14 dialdehyde: 4,9-dimethyldodeca-2,4,6,8,10-pentaene-1,12-dial.  The enzyme did not cleave as efficiently carotenoids containing 9-<i>cis</i>-double or allenic bonds. The mRNA is cell-to-cell mobile.\"",
        "sstart" : 47,
        "AllSymbols" : "(NCED1); (ATNCED1);CAROTENOID CLEAVAGE DIOXYGENASE 1 (CCD1);CAROTENOID CLEAVAGE DIOXYGENASE 1 (ATCCD1)",
        "qstart" : 1610,
        "qcovhsp" : 9,
        "shared_name" : "KfCluster-29755.0",
        "ppos" : 58.47,
        "score" : 565,
        "pident" : 41.214,
        "SUID" : 42431,
        "selected" : false,
        "sseqid" : "AT3G63520",
        "length" : 313,
        "nident" : 129,
        "evalue" : 3.31E-62,
        "positive" : 183,
        "gaps" : 25,
        "Type" : "protein_coding",
        "bitscore" : 222.0,
        "slen" : 538,
        "mismatch" : 159,
        "name" : "KfCluster-29755.0",
        "send" : 343,
        "qcovs" : 27,
        "PrimarySymbol" : "CAROTENOID CLEAVAGE DIOXYGENASE 1 (CCD1)",
        "qend" : 2521
      },
      "position" : {
        "x" : -824.043701171875,
        "y" : -1777.062255859375
      },
      "selected" : false
    }, {
      "data" : {
        "id" : "42430",
        "Description" : "\"Encodes  9-<i>cis</i>-epoxycarotenoid dioxygenase, a key enzyme in the biosynthesis of abscisic acid. Regulated in response to drought and salinity. Expressed in roots, flowers and seeds. Localized to the chloroplast stroma and thylakoid membrane.\"",
        "sstart" : 113,
        "AllSymbols" : "NINE-CIS-EPOXYCAROTENOID DIOXYGENASE 3 (NCED3);SUGAR INSENSITIVE 7 (SIS7);SALT TOLERANT 1 (STO1); (ATNCED3)",
        "qstart" : 636,
        "qcovhsp" : 19,
        "shared_name" : "CrCluster-30371.0",
        "ppos" : 73.67,
        "score" : 1580,
        "pident" : 59.136,
        "SUID" : 42430,
        "selected" : false,
        "sseqid" : "AT3G14440",
        "length" : 509,
        "nident" : 301,
        "evalue" : 0.0,
        "positive" : 375,
        "gaps" : 30,
        "Type" : "protein_coding",
        "bitscore" : 613.0,
        "slen" : 599,
        "mismatch" : 178,
        "name" : "CrCluster-30371.0",
        "send" : 597,
        "qcovs" : 57,
        "PrimarySymbol" : "NINE-CIS-EPOXYCAROTENOID DIOXYGENASE 3 (NCED3)",
        "qend" : 2144
      },
      "position" : {
        "x" : -945.7994995117188,
        "y" : -1818.0101318359375
      },
      "selected" : false
    }, {
      "data" : {
        "id" : "42730",
        "Description" : "Homeodomain-like transcriptional regulator;(source:Araport11)",
        "sstart" : 439,
        "AllSymbols" : "RINGLET 2 (RLT2)",
        "qstart" : 4680,
        "qcovhsp" : 5,
        "shared_name" : "KfCluster-30999.0",
        "ppos" : 51.96,
        "score" : 501,
        "pident" : 34.987,
        "SUID" : 42730,
        "selected" : false,
        "sseqid" : "AT5G44180",
        "length" : 383,
        "nident" : 134,
        "evalue" : 3.06E-50,
        "positive" : 199,
        "gaps" : 61,
        "Type" : "protein_coding",
        "bitscore" : 197.0,
        "slen" : 1507,
        "mismatch" : 188,
        "name" : "KfCluster-30999.0",
        "send" : 770,
        "qcovs" : 16,
        "PrimarySymbol" : "RINGLET 2 (RLT2)",
        "qend" : 3562
      },
      "position" : {
        "x" : -295.7419128417969,
        "y" : -2032.2939453125
      },
      "selected" : false
    }, {
      "data" : {
        "id" : "42429",
        "Description" : "Involved in root cap cell differentiation. Gene expression is regulated by mir160.Located in the nucleus.",
        "sstart" : 17,
        "AllSymbols" : "AUXIN RESPONSE FACTOR 16 (ARF16)",
        "qstart" : 2721,
        "qcovhsp" : 15,
        "shared_name" : "CrCluster-43438.1",
        "ppos" : 65.32,
        "score" : 1063,
        "pident" : 51.007,
        "SUID" : 42429,
        "selected" : false,
        "sseqid" : "AT4G30080",
        "length" : 447,
        "nident" : 228,
        "evalue" : 4.2E-132,
        "positive" : 292,
        "gaps" : 28,
        "Type" : "protein_coding",
        "bitscore" : 414.0,
        "slen" : 670,
        "mismatch" : 191,
        "name" : "CrCluster-43438.1",
        "send" : 450,
        "qcovs" : 44,
        "PrimarySymbol" : "AUXIN RESPONSE FACTOR 16 (ARF16)",
        "qend" : 1426
      },
      "position" : {
        "x" : 1114.5294189453125,
        "y" : -1179.387451171875
      },
      "selected" : false
    }, {
      "data" : {
        "id" : "42428",
        "Description" : "Heat shock protein 70 (Hsp 70) family protein;(source:Araport11)",
        "sstart" : 147,
        "AllSymbols" : "(Hsp70-2); (AtHsp70-2)",
        "qstart" : 1066,
        "qcovhsp" : 8,
        "shared_name" : "CrCluster-29974.0",
        "ppos" : 42.65,
        "score" : 104,
        "pident" : 24.632,
        "SUID" : 42428,
        "selected" : false,
        "sseqid" : "AT5G02490",
        "length" : 272,
        "nident" : 67,
        "evalue" : 4.34E-4,
        "positive" : 116,
        "gaps" : 44,
        "Type" : "protein_coding",
        "bitscore" : 44.7,
        "slen" : 653,
        "mismatch" : 161,
        "name" : "CrCluster-29974.0",
        "send" : 379,
        "qcovs" : 23,
        "PrimarySymbol" : "(Hsp70-2)",
        "qend" : 1866
      },
      "position" : {
        "x" : 1045.7022705078125,
        "y" : -1157.6763916015625
      },
      "selected" : false
    }, {
      "data" : {
        "id" : "42723",
        "Description" : "Encodes a unique electron-transfer flavoprotein:ubiquinone oxidoreductase that is localized to the mitochondrion. Mutants are more sensitive to sugar starvation when plants are kept in the dark for long periods.",
        "sstart" : 95,
        "AllSymbols" : "ELECTRON-TRANSFER FLAVOPROTEIN:UBIQUINONE OXIDOREDUCTASE (ETFQO)",
        "qstart" : 2480,
        "qcovhsp" : 14,
        "shared_name" : "KfCluster-29736.0",
        "ppos" : 78.92,
        "score" : 1443,
        "pident" : 63.466,
        "SUID" : 42723,
        "selected" : false,
        "sseqid" : "AT2G43400",
        "length" : 427,
        "nident" : 271,
        "evalue" : 0.0,
        "positive" : 337,
        "gaps" : 10,
        "Type" : "protein_coding",
        "bitscore" : 560.0,
        "slen" : 633,
        "mismatch" : 146,
        "name" : "KfCluster-29736.0",
        "send" : 511,
        "qcovs" : 41,
        "PrimarySymbol" : "ELECTRON-TRANSFER FLAVOPROTEIN:UBIQUINONE OXIDOREDUCTASE (ETFQO)",
        "qend" : 1200
      },
      "position" : {
        "x" : 1150.7943976038293,
        "y" : -74.7375717163086
      },
      "selected" : false
    }, {
      "data" : {
        "id" : "42719",
        "Description" : "\"Responsible for the synthesis of callose deposited at the primary cell wall of meiocytes, tetrads and microspores. Required for exine formation during microgametogenesis and for pollen viability. Highest expression in meiocytes, tetrads, microspores and mature pollen.\"",
        "sstart" : 37,
        "AllSymbols" : "CALLOSE SYNTHASE 5 (CALS5);ARABIDOPSIS THALIANA GLUCAN SYNTHASE-LIKE 2 (ATGSL02);GLUCAN SYNTHASE-LIKE 2 (GLS2)",
        "qstart" : 455,
        "qcovhsp" : 30,
        "shared_name" : "KfCluster-28874.0",
        "ppos" : 69.2,
        "score" : 3280,
        "pident" : 52.223,
        "SUID" : 42719,
        "selected" : false,
        "sseqid" : "AT2G13680",
        "length" : 1237,
        "nident" : 646,
        "evalue" : 0.0,
        "positive" : 856,
        "gaps" : 20,
        "Type" : "protein_coding",
        "bitscore" : 1268.0,
        "slen" : 1923,
        "mismatch" : 571,
        "name" : "KfCluster-28874.0",
        "send" : 1259,
        "qcovs" : 89,
        "PrimarySymbol" : "CALLOSE SYNTHASE 5 (CALS5)",
        "qend" : 4147
      },
      "position" : {
        "x" : -262.604736328125,
        "y" : -1236.9398193359375
      },
      "selected" : false
    }, {
      "data" : {
        "id" : "42425",
        "Description" : "Encodes a a C2H2/C2HC zinc finger transcription factor specifically expressed in the transmitting tract and involved in transmitting tract development and pollen tube growth.Acts redundantly with WIP4 and WIP5 to determine distal cell fate in the root. MP binds to regulatory elements within the NTT locus and likely regulates its expression.",
        "sstart" : 122,
        "AllSymbols" : "WIP DOMAIN PROTEIN 2 (WIP2);NO TRANSMITTING TRACT (NTT)",
        "qstart" : 1719,
        "qcovhsp" : 6,
        "shared_name" : "MpCluster-12797.0",
        "ppos" : 77.12,
        "score" : 841,
        "pident" : 71.61,
        "SUID" : 42425,
        "selected" : false,
        "sseqid" : "AT3G57670",
        "length" : 236,
        "nident" : 169,
        "evalue" : 1.27E-102,
        "positive" : 182,
        "gaps" : 22,
        "Type" : "protein_coding",
        "bitscore" : 328.0,
        "slen" : 383,
        "mismatch" : 45,
        "name" : "MpCluster-12797.0",
        "send" : 357,
        "qcovs" : 19,
        "PrimarySymbol" : "NO TRANSMITTING TRACT (NTT)",
        "qend" : 2360
      },
      "position" : {
        "x" : -1088.0494901723157,
        "y" : 198.48032550151248
      },
      "selected" : false
    }, {
      "data" : {
        "id" : "42424",
        "Description" : "\"Encodes a putative nuclear Cys(2)His(2)-type zinc finger protein involved in H+ and Al3+ rhizotoxicity.  In mutants exposed to aluminum stress, there is no induction of AtALMT1, an malate transporter known to be involved in the mediation of aluminum toxicity. Cell wall of the mutant is unstable in low pH medium (pH 4.5) in low Ca solution. This would mediate Ca-alleviation of low pH stress through pectin-Ca interaction. In vitro binding and mutated-promoter-GUS assays identified that STOP1 directly activates AtALMT1 expression through the binding to the promoter by four zinc finger domains. Binding of STOP1 to promoter is an essential step of Al-inducible AtALMT1 expression. The mRNA is cell-to-cell mobile.\"",
        "sstart" : 144,
        "AllSymbols" : "SENSITIVE TO PROTON RHIZOTOXICITY 1 (STOP1); (ATSTOP1)",
        "qstart" : 56,
        "qcovhsp" : 7,
        "shared_name" : "CrCluster-7790.0",
        "ppos" : 86.14,
        "score" : 443,
        "pident" : 76.238,
        "SUID" : 42424,
        "selected" : false,
        "sseqid" : "AT1G34370",
        "length" : 101,
        "nident" : 77,
        "evalue" : 2.3E-50,
        "positive" : 87,
        "gaps" : 0,
        "Type" : "protein_coding",
        "bitscore" : 175.0,
        "slen" : 350,
        "mismatch" : 24,
        "name" : "CrCluster-7790.0",
        "send" : 244,
        "qcovs" : 21,
        "PrimarySymbol" : "SENSITIVE TO PROTON RHIZOTOXICITY 1 (STOP1)",
        "qend" : 358
      },
      "position" : {
        "x" : -1046.1146757191907,
        "y" : 268.58225421245
      },
      "selected" : false
    }, {
      "data" : {
        "id" : "42423",
        "Description" : "\"Encodes a WIP domain containing protein. Putative target of WRKY53.WIP5 is a paralog of NTT and along with WIP4,acts redundantly in cell fate determination during primary root development. MP binds to AuxRE motifs within the WIP5 gene and likely regulates its expression.\"",
        "sstart" : 63,
        "AllSymbols" : "(AtWIP5);WIP DOMAIN PROTEIN 5 (WIP5)",
        "qstart" : 1952,
        "qcovhsp" : 7,
        "shared_name" : "CrCluster-29475.0",
        "ppos" : 68.15,
        "score" : 732,
        "pident" : 52.963,
        "SUID" : 42423,
        "selected" : false,
        "sseqid" : "AT1G51220",
        "length" : 270,
        "nident" : 143,
        "evalue" : 7.65E-87,
        "positive" : 184,
        "gaps" : 20,
        "Type" : "protein_coding",
        "bitscore" : 286.0,
        "slen" : 337,
        "mismatch" : 107,
        "name" : "CrCluster-29475.0",
        "send" : 315,
        "qcovs" : 20,
        "PrimarySymbol" : "WIP DOMAIN PROTEIN 5 (WIP5)",
        "qend" : 2752
      },
      "position" : {
        "x" : -978.9272977895032,
        "y" : 222.29047564799686
      },
      "selected" : false
    }, {
      "data" : {
        "id" : "42716",
        "Description" : "Encode peroxisomal long-chain acyl-CoA synthetase. Activates fatty acids for further metabolism. Interacts with PEX5.",
        "sstart" : 14,
        "AllSymbols" : "(ATLACS7);LONG-CHAIN ACYL-COA SYNTHETASE 7 (LACS7)",
        "qstart" : 381,
        "qcovhsp" : 23,
        "shared_name" : "KfCluster-28632.0",
        "ppos" : 75.26,
        "score" : 2222,
        "pident" : 59.259,
        "SUID" : 42716,
        "selected" : false,
        "sseqid" : "AT5G27600",
        "length" : 675,
        "nident" : 400,
        "evalue" : 0.0,
        "positive" : 508,
        "gaps" : 3,
        "Type" : "protein_coding",
        "bitscore" : 860.0,
        "slen" : 700,
        "mismatch" : 272,
        "name" : "KfCluster-28632.0",
        "send" : 687,
        "qcovs" : 68,
        "PrimarySymbol" : "LONG-CHAIN ACYL-COA SYNTHETASE 7 (LACS7)",
        "qend" : 2399
      },
      "position" : {
        "x" : -1076.9050935550883,
        "y" : -945.5872374346286
      },
      "selected" : false
    }, {
      "data" : {
        "id" : "42715",
        "Description" : "NAD(P)-binding Rossmann-fold superfamily protein;(source:Araport11)",
        "sstart" : 21,
        "AllSymbols" : "0",
        "qstart" : 1167,
        "qcovhsp" : 9,
        "shared_name" : "PpCluster-15877.0",
        "ppos" : 74.13,
        "score" : 824,
        "pident" : 55.594,
        "SUID" : 42715,
        "selected" : false,
        "sseqid" : "AT3G03330",
        "length" : 286,
        "nident" : 159,
        "evalue" : 2.49E-101,
        "positive" : 212,
        "gaps" : 3,
        "Type" : "protein_coding",
        "bitscore" : 322.0,
        "slen" : 328,
        "mismatch" : 124,
        "name" : "PpCluster-15877.0",
        "send" : 306,
        "qcovs" : 27,
        "PrimarySymbol" : "0",
        "qend" : 319
      },
      "position" : {
        "x" : -1802.3964534451613,
        "y" : -1996.9090576171875
      },
      "selected" : false
    }, {
      "data" : {
        "id" : "42714",
        "Description" : "\"Encodes a putative hydroxysteroid dehydrogenase (HSD). Genes that encode HSD include:   At5g50600 and At5g50700 (HSD1), At3g47350(HSD2), At3g47360(HSD3), At5g50590 and At5g50690(HSD4), At5g50770(HSD6) (Plant Cell Physiology 50:1463).  Two copies of HSD1 and HSD4 exist due to a gene duplication event.  In Plant Physiology 145:87, At5g50690 is HSD7, At4g10020 is HSD5.\"",
        "sstart" : 6,
        "AllSymbols" : "HYDROXYSTEROID DEHYDROGENASE 5 (HSD5);HYDROXYSTEROID DEHYDROGENASE 5 (AtHSD5)",
        "qstart" : 1414,
        "qcovhsp" : 15,
        "shared_name" : "KfCluster-6060.0",
        "ppos" : 56.02,
        "score" : 516,
        "pident" : 36.747,
        "SUID" : 42714,
        "selected" : false,
        "sseqid" : "AT4G10020",
        "length" : 332,
        "nident" : 122,
        "evalue" : 1.8E-58,
        "positive" : 186,
        "gaps" : 13,
        "Type" : "protein_coding",
        "bitscore" : 203.0,
        "slen" : 389,
        "mismatch" : 197,
        "name" : "KfCluster-6060.0",
        "send" : 327,
        "qcovs" : 46,
        "PrimarySymbol" : "HYDROXYSTEROID DEHYDROGENASE 5 (HSD5)",
        "qend" : 428
      },
      "position" : {
        "x" : -1745.8517757107863,
        "y" : -1908.3111572265625
      },
      "selected" : false
    }, {
      "data" : {
        "id" : "42713",
        "Description" : "\"Encodes a hydroxysteroid dehydrogenase HSD1.  Two copies of HSD1 (At5g50600 and At5g50700) exist in the Arabidopsis genome as a result of an exact 33-kb duplication on chromosome 5 encompassing seven genes.  There are five homologs of HSD1 in Arabidopsis (HSD2-At3g47350, HSD3-At3g47360, HSD4-At5g50590, HSD4-At5g50690 and HSD6-At5g50770; HSD4 has two copies due to the same gene duplication event occurred to HSD1) (Plant Cell Physiology 50:1463). At5g50690 is also named as HSD7 (Plant Physiology 145:87).  HSD1 is identified from the proteome of oil bodies from mature seeds.  Transcription of HSD1 is specifically and highly induced in oil-accumulating tissues of mature seeds; transcript disappears during germination.\"",
        "sstart" : 1,
        "AllSymbols" : "HYDROXYSTEROID DEHYDROGENASE 1 (HSD1)",
        "qstart" : 1439,
        "qcovhsp" : 15,
        "shared_name" : "KfCluster-28251.0",
        "ppos" : 58.91,
        "score" : 527,
        "pident" : 38.369,
        "SUID" : 42713,
        "selected" : false,
        "sseqid" : "AT5G50700",
        "length" : 331,
        "nident" : 127,
        "evalue" : 1.6E-60,
        "positive" : 195,
        "gaps" : 11,
        "Type" : "protein_coding",
        "bitscore" : 207.0,
        "slen" : 349,
        "mismatch" : 193,
        "name" : "KfCluster-28251.0",
        "send" : 328,
        "qcovs" : 45,
        "PrimarySymbol" : "HYDROXYSTEROID DEHYDROGENASE 1 (HSD1)",
        "qend" : 471
      },
      "position" : {
        "x" : -1848.9043880154738,
        "y" : -1902.8343505859375
      },
      "selected" : false
    }, {
      "data" : {
        "id" : "42710",
        "Description" : "glycoside hydrolase family 2 protein;(source:Araport11)",
        "sstart" : 8,
        "AllSymbols" : "0",
        "qstart" : 361,
        "qcovhsp" : 9,
        "shared_name" : "KfCluster-27905.0",
        "ppos" : 69.48,
        "score" : 1335,
        "pident" : 54.433,
        "SUID" : 42710,
        "selected" : false,
        "sseqid" : "AT1G09010",
        "length" : 485,
        "nident" : 264,
        "evalue" : 3.85E-161,
        "positive" : 337,
        "gaps" : 16,
        "Type" : "protein_coding",
        "bitscore" : 518.0,
        "slen" : 944,
        "mismatch" : 205,
        "name" : "KfCluster-27905.0",
        "send" : 483,
        "qcovs" : 26,
        "PrimarySymbol" : "0",
        "qend" : 1794
      },
      "position" : {
        "x" : -627.6227416992188,
        "y" : -1371.1690673828125
      },
      "selected" : false
    }, {
      "data" : {
        "id" : "42709",
        "Description" : "AGAMOUS-like 75;(source:Araport11)",
        "sstart" : 114,
        "AllSymbols" : "AGAMOUS-LIKE 75 (AGL75)",
        "qstart" : 657,
        "qcovhsp" : 2,
        "shared_name" : "KfCluster-5424.0",
        "ppos" : 68.75,
        "score" : 64,
        "pident" : 37.5,
        "SUID" : 42709,
        "selected" : false,
        "sseqid" : "AT5G41200",
        "length" : 32,
        "nident" : 12,
        "evalue" : 6.5,
        "positive" : 22,
        "gaps" : 4,
        "Type" : "protein_coding",
        "bitscore" : 29.3,
        "slen" : 330,
        "mismatch" : 16,
        "name" : "KfCluster-5424.0",
        "send" : 145,
        "qcovs" : 7,
        "PrimarySymbol" : "AGAMOUS-LIKE 75 (AGL75)",
        "qend" : 740
      },
      "position" : {
        "x" : -182.00262451171875,
        "y" : -1230.072509765625
      },
      "selected" : false
    }, {
      "data" : {
        "id" : "42417",
        "Description" : "\"Encodes an auxin response factor. Mutants have many defects including enlarged rosette leaves, reduced fertility, later senescence, hypocotyl elongation defects, enlarged seeds and enlarged cotyledons. May not mediate auxin effects. Increase in seed size due to increased cell proliferation. The mRNA is cell-to-cell mobile.\"",
        "sstart" : 222,
        "AllSymbols" : "AUXIN RESPONSE FACTOR 2 (ARF2);ARF1-BINDING PROTEIN (ARF1-BP); (ATARF2);ORESARA 14 (ORE14);HLS1 SUPPRESSOR (HSS)",
        "qstart" : 2,
        "qcovhsp" : 12,
        "shared_name" : "PpCluster-17662.5",
        "ppos" : 66.67,
        "score" : 578,
        "pident" : 50.0,
        "SUID" : 42417,
        "selected" : false,
        "sseqid" : "AT5G62000",
        "length" : 234,
        "nident" : 117,
        "evalue" : 2.89E-64,
        "positive" : 156,
        "gaps" : 12,
        "Type" : "protein_coding",
        "bitscore" : 227.0,
        "slen" : 859,
        "mismatch" : 105,
        "name" : "PpCluster-17662.5",
        "send" : 452,
        "qcovs" : 36,
        "PrimarySymbol" : "AUXIN RESPONSE FACTOR 2 (ARF2)",
        "qend" : 676
      },
      "position" : {
        "x" : 1126.0181884765625,
        "y" : -1073.507568359375
      },
      "selected" : false
    }, {
      "data" : {
        "id" : "42708",
        "Description" : "Acyl-CoA N-acyltransferases (NAT) superfamily protein;(source:Araport11)",
        "sstart" : 57,
        "AllSymbols" : "0",
        "qstart" : 3019,
        "qcovhsp" : 3,
        "shared_name" : "KfCluster-8313.0",
        "ppos" : 63.94,
        "score" : 440,
        "pident" : 41.827,
        "SUID" : 42708,
        "selected" : false,
        "sseqid" : "AT1G18335",
        "length" : 208,
        "nident" : 87,
        "evalue" : 3.67E-48,
        "positive" : 133,
        "gaps" : 6,
        "Type" : "protein_coding",
        "bitscore" : 174.0,
        "slen" : 269,
        "mismatch" : 115,
        "name" : "KfCluster-8313.0",
        "send" : 261,
        "qcovs" : 9,
        "PrimarySymbol" : "0",
        "qend" : 3633
      },
      "position" : {
        "x" : -489.5255126953125,
        "y" : -1418.8154296875
      },
      "selected" : false
    }, {
      "data" : {
        "id" : "42707",
        "Description" : "WW domain-containing protein;(source:Araport11)",
        "sstart" : 638,
        "AllSymbols" : "0",
        "qstart" : 3607,
        "qcovhsp" : 2,
        "shared_name" : "KfCluster-27168.0",
        "ppos" : 64.75,
        "score" : 267,
        "pident" : 46.043,
        "SUID" : 42707,
        "selected" : false,
        "sseqid" : "AT3G13225",
        "length" : 139,
        "nident" : 64,
        "evalue" : 5.74E-23,
        "positive" : 90,
        "gaps" : 6,
        "Type" : "protein_coding",
        "bitscore" : 107.0,
        "slen" : 771,
        "mismatch" : 69,
        "name" : "KfCluster-27168.0",
        "send" : 770,
        "qcovs" : 6,
        "PrimarySymbol" : "FORMIN BINDING PROTEIN 4 (FNBP4)",
        "qend" : 3191
      },
      "position" : {
        "x" : -455.2656555175781,
        "y" : -2055.678466796875
      },
      "selected" : false
    }, {
      "data" : {
        "id" : "42414",
        "Description" : "glycosyl hydrolase 9C1;(source:Araport11)",
        "sstart" : 531,
        "AllSymbols" : "GLYCOSYL HYDROLASE 9C1 (GH9C1);GLYCOSYL HYDROLASE 9C1 (AtGH9C1)",
        "qstart" : 954,
        "qcovhsp" : 7,
        "shared_name" : "KfCluster-19085.0",
        "ppos" : 41.49,
        "score" : 92,
        "pident" : 26.596,
        "SUID" : 42414,
        "selected" : false,
        "sseqid" : "AT1G48930",
        "length" : 94,
        "nident" : 25,
        "evalue" : 0.003,
        "positive" : 39,
        "gaps" : 1,
        "Type" : "protein_coding",
        "bitscore" : 40.0,
        "slen" : 627,
        "mismatch" : 68,
        "name" : "KfCluster-19085.0",
        "send" : 623,
        "qcovs" : 21,
        "PrimarySymbol" : "GLYCOSYL HYDROLASE 9C1 (GH9C1)",
        "qend" : 673
      },
      "position" : {
        "x" : -85.22005462646484,
        "y" : -707.7587280273438
      },
      "selected" : false
    }, {
      "data" : {
        "id" : "42413",
        "Description" : "glycosyl hydrolase 9C3;(source:Araport11)",
        "sstart" : 105,
        "AllSymbols" : "GLYCOSYL HYDROLASE 9C3 (GH9C3);GLYCOSYL HYDROLASE 9C3 (AtGH9C3)",
        "qstart" : 1199,
        "qcovhsp" : 12,
        "shared_name" : "KfCluster-16505.0",
        "ppos" : 67.53,
        "score" : 924,
        "pident" : 48.831,
        "SUID" : 42413,
        "selected" : false,
        "sseqid" : "AT4G11050",
        "length" : 385,
        "nident" : 188,
        "evalue" : 8.38E-112,
        "positive" : 260,
        "gaps" : 8,
        "Type" : "protein_coding",
        "bitscore" : 360.0,
        "slen" : 626,
        "mismatch" : 189,
        "name" : "KfCluster-16505.0",
        "send" : 489,
        "qcovs" : 36,
        "PrimarySymbol" : "GLYCOSYL HYDROLASE 9C3 (GH9C3)",
        "qend" : 69
      },
      "position" : {
        "x" : 106.34298706054688,
        "y" : -564.2760620117188
      },
      "selected" : false
    }, {
      "data" : {
        "id" : "42412",
        "Description" : "glycosyl hydrolase 9C2;(source:Araport11)",
        "sstart" : 137,
        "AllSymbols" : "GLYCOSYL HYDROLASE 9C2 (GH9C2);GLYCOSYL HYDROLASE 9C2 (AtGH9C2)",
        "qstart" : 1958,
        "qcovhsp" : 15,
        "shared_name" : "CrCluster-27577.1",
        "ppos" : 73.65,
        "score" : 1435,
        "pident" : 57.469,
        "SUID" : 42412,
        "selected" : false,
        "sseqid" : "AT1G64390",
        "length" : 482,
        "nident" : 277,
        "evalue" : 0.0,
        "positive" : 355,
        "gaps" : 22,
        "Type" : "protein_coding",
        "bitscore" : 557.0,
        "slen" : 620,
        "mismatch" : 183,
        "name" : "CrCluster-27577.1",
        "send" : 616,
        "qcovs" : 46,
        "PrimarySymbol" : "GLYCOSYL HYDROLASE 9C2 (GH9C2)",
        "qend" : 573
      },
      "position" : {
        "x" : 9.490486145019531,
        "y" : -624.0677490234375
      },
      "selected" : false
    }, {
      "data" : {
        "id" : "42411",
        "Description" : "LOB domain-containing protein 25;(source:Araport11)",
        "sstart" : 36,
        "AllSymbols" : "LOB DOMAIN-CONTAINING PROTEIN 25 (LBD25)",
        "qstart" : 1702,
        "qcovhsp" : 3,
        "shared_name" : "PpCluster-17673.1",
        "ppos" : 67.97,
        "score" : 349,
        "pident" : 50.0,
        "SUID" : 42411,
        "selected" : false,
        "sseqid" : "AT3G27650",
        "length" : 128,
        "nident" : 64,
        "evalue" : 1.14E-37,
        "positive" : 87,
        "gaps" : 4,
        "Type" : "protein_coding",
        "bitscore" : 139.0,
        "slen" : 159,
        "mismatch" : 60,
        "name" : "PpCluster-17673.1",
        "send" : 159,
        "qcovs" : 10,
        "PrimarySymbol" : "LOB DOMAIN-CONTAINING PROTEIN 25 (LBD25)",
        "qend" : 1319
      },
      "position" : {
        "x" : 1631.0521655228686,
        "y" : -1695.499309077556
      },
      "selected" : false
    }, {
      "data" : {
        "id" : "42706",
        "Description" : "\"Encodes KEEP ON GOING (KEG), a RING E3 ligase involved in abscisic acid signaling.  KEG is essential for Arabidopsis growth and development.  ABA promotes KEG degradation via the ubiquitin dependent 26S proteasome pathway.\"",
        "sstart" : 474,
        "AllSymbols" : "KEEP ON GOING (KEG)",
        "qstart" : 1222,
        "qcovhsp" : 10,
        "shared_name" : "MpCluster-1413.0",
        "ppos" : 46.38,
        "score" : 283,
        "pident" : 29.855,
        "SUID" : 42706,
        "selected" : false,
        "sseqid" : "AT5G13530",
        "length" : 345,
        "nident" : 103,
        "evalue" : 4.49E-25,
        "positive" : 160,
        "gaps" : 30,
        "Type" : "protein_coding",
        "bitscore" : 113.0,
        "slen" : 1625,
        "mismatch" : 212,
        "name" : "MpCluster-1413.0",
        "send" : 800,
        "qcovs" : 30,
        "PrimarySymbol" : "KEEP ON GOING (KEG)",
        "qend" : 2220
      },
      "position" : {
        "x" : 194.48280334472656,
        "y" : -1717.6951904296875
      },
      "selected" : false
    }, {
      "data" : {
        "id" : "42410",
        "Description" : "LOB domain-containing protein 25;(source:Araport11)",
        "sstart" : 38,
        "AllSymbols" : "LOB DOMAIN-CONTAINING PROTEIN 25 (LBD25)",
        "qstart" : 378,
        "qcovhsp" : 6,
        "shared_name" : "KfCluster-6188.0",
        "ppos" : 75.96,
        "score" : 323,
        "pident" : 55.769,
        "SUID" : 42410,
        "selected" : false,
        "sseqid" : "AT3G27650",
        "length" : 104,
        "nident" : 58,
        "evalue" : 9.22E-35,
        "positive" : 79,
        "gaps" : 0,
        "Type" : "protein_coding",
        "bitscore" : 129.0,
        "slen" : 159,
        "mismatch" : 46,
        "name" : "KfCluster-6188.0",
        "send" : 141,
        "qcovs" : 18,
        "PrimarySymbol" : "LOB DOMAIN-CONTAINING PROTEIN 25 (LBD25)",
        "qend" : 689
      },
      "position" : {
        "x" : 1649.625041499431,
        "y" : -1797.939006343181
      },
      "selected" : false
    }, {
      "data" : {
        "id" : "42409",
        "Description" : "LOB domain-containing protein 4;(source:Araport11)",
        "sstart" : 11,
        "AllSymbols" : "LOB DOMAIN-CONTAINING PROTEIN 4 (LBD4)",
        "qstart" : 1771,
        "qcovhsp" : 2,
        "shared_name" : "CrCluster-27540.0",
        "ppos" : 95.92,
        "score" : 230,
        "pident" : 81.633,
        "SUID" : 42409,
        "selected" : false,
        "sseqid" : "AT1G31320",
        "length" : 49,
        "nident" : 40,
        "evalue" : 8.38E-22,
        "positive" : 47,
        "gaps" : 0,
        "Type" : "protein_coding",
        "bitscore" : 93.2,
        "slen" : 172,
        "mismatch" : 9,
        "name" : "CrCluster-27540.0",
        "send" : 59,
        "qcovs" : 7,
        "PrimarySymbol" : "LOB DOMAIN-CONTAINING PROTEIN 4 (LBD4)",
        "qend" : 1625
      },
      "position" : {
        "x" : 1729.0319018509936,
        "y" : -1730.636760249431
      },
      "selected" : false
    }, {
      "data" : {
        "id" : "42406",
        "Description" : "EPIDERMAL PATTERNING FACTOR-like protein;(source:Araport11)",
        "sstart" : 60,
        "AllSymbols" : "CHALLAH-LIKE 2 (CLL2);EPIDERMAL PATTERNING FACTOR LIKE 4 (EPFL4)",
        "qstart" : 784,
        "qcovhsp" : 3,
        "shared_name" : "PpCluster-24978.0",
        "ppos" : 73.08,
        "score" : 186,
        "pident" : 65.385,
        "SUID" : 42406,
        "selected" : false,
        "sseqid" : "AT4G14723",
        "length" : 52,
        "nident" : 34,
        "evalue" : 1.03E-16,
        "positive" : 38,
        "gaps" : 2,
        "Type" : "protein_coding",
        "bitscore" : 76.3,
        "slen" : 109,
        "mismatch" : 16,
        "name" : "PpCluster-24978.0",
        "send" : 109,
        "qcovs" : 10,
        "PrimarySymbol" : "CHALLAH-LIKE 2 (CLL2)",
        "qend" : 939
      },
      "position" : {
        "x" : 222.41360473632812,
        "y" : -2326.931396484375
      },
      "selected" : false
    }, {
      "data" : {
        "id" : "42405",
        "Description" : "\"Encodes a small, potentially secreted protein that acts as an inhibitor of stomatal production though likely not through direct interaction with the TMM receptor.  It is homologous to known stomatal regulators EPF1 and EPF2.\"",
        "sstart" : 83,
        "AllSymbols" : "(ATEPFL6);CHALLAH (CHAL);EPF1-LIKE 6 (EPFL6)",
        "qstart" : 918,
        "qcovhsp" : 4,
        "shared_name" : "PpCluster-21204.0",
        "ppos" : 60.53,
        "score" : 195,
        "pident" : 50.0,
        "SUID" : 42405,
        "selected" : false,
        "sseqid" : "AT2G30370",
        "length" : 76,
        "nident" : 38,
        "evalue" : 2.62E-17,
        "positive" : 46,
        "gaps" : 4,
        "Type" : "protein_coding",
        "bitscore" : 79.7,
        "slen" : 156,
        "mismatch" : 34,
        "name" : "PpCluster-21204.0",
        "send" : 156,
        "qcovs" : 12,
        "PrimarySymbol" : "CHALLAH (CHAL)",
        "qend" : 697
      },
      "position" : {
        "x" : 286.78338623046875,
        "y" : -2342.387939453125
      },
      "selected" : false
    }, {
      "data" : {
        "id" : "42404",
        "Description" : "EPIDERMAL PATTERNING FACTOR-like protein;(source:Araport11)",
        "sstart" : 55,
        "AllSymbols" : "0",
        "qstart" : 1039,
        "qcovhsp" : 2,
        "shared_name" : "MpCluster-19623.0",
        "ppos" : 47.22,
        "score" : 129,
        "pident" : 37.5,
        "SUID" : 42404,
        "selected" : false,
        "sseqid" : "AT3G13898",
        "length" : 72,
        "nident" : 27,
        "evalue" : 9.2E-9,
        "positive" : 34,
        "gaps" : 22,
        "Type" : "protein_coding",
        "bitscore" : 54.3,
        "slen" : 107,
        "mismatch" : 23,
        "name" : "MpCluster-19623.0",
        "send" : 104,
        "qcovs" : 6,
        "PrimarySymbol" : "0",
        "qend" : 824
      },
      "position" : {
        "x" : 368.4778747558594,
        "y" : -2311.1630859375
      },
      "selected" : false
    }, {
      "data" : {
        "id" : "42936",
        "Description" : "Nucleotide-sugar transporter family protein;(source:Araport11)",
        "sstart" : 181,
        "AllSymbols" : "0",
        "qstart" : 2,
        "qcovhsp" : 22,
        "shared_name" : "SpCluster-14442.0",
        "ppos" : 81.29,
        "score" : 597,
        "pident" : 66.667,
        "SUID" : 42936,
        "selected" : false,
        "sseqid" : "AT4G32390",
        "length" : 171,
        "nident" : 114,
        "evalue" : 8.14E-76,
        "positive" : 139,
        "gaps" : 2,
        "Type" : "protein_coding",
        "bitscore" : 234.0,
        "slen" : 350,
        "mismatch" : 55,
        "name" : "SpCluster-14442.0",
        "send" : 349,
        "qcovs" : 65,
        "PrimarySymbol" : "0",
        "qend" : 514
      },
      "position" : {
        "x" : -1320.2783203125,
        "y" : -972.5641479492188
      },
      "selected" : false
    }, {
      "data" : {
        "id" : "42403",
        "Description" : "EPIDERMAL PATTERNING FACTOR-like protein;(source:Araport11)",
        "sstart" : 35,
        "AllSymbols" : "(ATEPFL8)",
        "qstart" : 1238,
        "qcovhsp" : 4,
        "shared_name" : "CrCluster-43473.0",
        "ppos" : 42.35,
        "score" : 119,
        "pident" : 34.118,
        "SUID" : 42403,
        "selected" : false,
        "sseqid" : "AT1G80133",
        "length" : 85,
        "nident" : 29,
        "evalue" : 1.34E-7,
        "positive" : 36,
        "gaps" : 20,
        "Type" : "protein_coding",
        "bitscore" : 50.4,
        "slen" : 99,
        "mismatch" : 36,
        "name" : "CrCluster-43473.0",
        "send" : 99,
        "qcovs" : 11,
        "PrimarySymbol" : "(ATEPFL8)",
        "qend" : 1492
      },
      "position" : {
        "x" : 388.0876159667969,
        "y" : -2251.13330078125
      },
      "selected" : false
    }, {
      "data" : {
        "id" : "42402",
        "Description" : "\"HUA and HUA-LIKE (HULK) genes act redundantly to regulate a subset of essential genes, with some (or all) family members also having specific functions.\"",
        "sstart" : 871,
        "AllSymbols" : "(SL3);HUA2 LIKE 2 (HULK2)",
        "qstart" : 901,
        "qcovhsp" : 4,
        "shared_name" : "CrCluster-3237.1341",
        "ppos" : 42.86,
        "score" : 75,
        "pident" : 31.429,
        "SUID" : 42402,
        "selected" : false,
        "sseqid" : "AT2G48160",
        "length" : 105,
        "nident" : 33,
        "evalue" : 0.92,
        "positive" : 45,
        "gaps" : 10,
        "Type" : "protein_coding",
        "bitscore" : 33.5,
        "slen" : 1366,
        "mismatch" : 62,
        "name" : "CrCluster-3237.1341",
        "send" : 966,
        "qcovs" : 11,
        "PrimarySymbol" : "HUA2 LIKE 2 (HULK2)",
        "qend" : 1212
      },
      "position" : {
        "x" : 316.0971984863281,
        "y" : -2303.23486328125
      },
      "selected" : false
    }, {
      "data" : {
        "id" : "42705",
        "Description" : "hypothetical protein;(source:Araport11)",
        "sstart" : 469,
        "AllSymbols" : "0",
        "qstart" : 1397,
        "qcovhsp" : 2,
        "shared_name" : "KfCluster-32922.0",
        "ppos" : 50.6,
        "score" : 75,
        "pident" : 28.916,
        "SUID" : 42705,
        "selected" : false,
        "sseqid" : "AT3G50370",
        "length" : 83,
        "nident" : 24,
        "evalue" : 1.4,
        "positive" : 42,
        "gaps" : 5,
        "Type" : "protein_coding",
        "bitscore" : 33.5,
        "slen" : 2156,
        "mismatch" : 54,
        "name" : "KfCluster-32922.0",
        "send" : 551,
        "qcovs" : 6,
        "PrimarySymbol" : "0",
        "qend" : 1164
      },
      "position" : {
        "x" : -301.0723876953125,
        "y" : -1855.34619140625
      },
      "selected" : false
    }, {
      "data" : {
        "id" : "42704",
        "Description" : "C2 calcium/lipid-binding and GRAM domain containing protein;(source:Araport11)",
        "sstart" : 395,
        "AllSymbols" : "0",
        "qstart" : 1318,
        "qcovhsp" : 17,
        "shared_name" : "KfCluster-26589.0",
        "ppos" : 46.72,
        "score" : 667,
        "pident" : 29.466,
        "SUID" : 42704,
        "selected" : false,
        "sseqid" : "AT5G50170",
        "length" : 655,
        "nident" : 193,
        "evalue" : 5.03E-72,
        "positive" : 306,
        "gaps" : 61,
        "Type" : "protein_coding",
        "bitscore" : 261.0,
        "slen" : 1027,
        "mismatch" : 401,
        "name" : "KfCluster-26589.0",
        "send" : 1001,
        "qcovs" : 52,
        "PrimarySymbol" : "0",
        "qend" : 3243
      },
      "position" : {
        "x" : -282.7368469238281,
        "y" : -1633.460205078125
      },
      "selected" : false
    }, {
      "data" : {
        "id" : "42703",
        "Description" : "\"Represents a homolog of the yeast MDN gene, which encodes a non-ribosomal protein involved in the maturation and assembly of the 60S ribosomal subunit. In Arabidopsis, it is essential for female gametogenesis progression.\"",
        "sstart" : 1079,
        "AllSymbols" : "(ATMDN1);MIDASIN 1 (MDN1)",
        "qstart" : 1240,
        "qcovhsp" : 8,
        "shared_name" : "SpCluster-11334.0",
        "ppos" : 40.65,
        "score" : 100,
        "pident" : 24.516,
        "SUID" : 42703,
        "selected" : false,
        "sseqid" : "AT1G67120",
        "length" : 155,
        "nident" : 38,
        "evalue" : 8.09E-4,
        "positive" : 63,
        "gaps" : 23,
        "Type" : "protein_coding",
        "bitscore" : 43.1,
        "slen" : 5393,
        "mismatch" : 94,
        "name" : "SpCluster-11334.0",
        "send" : 1227,
        "qcovs" : 23,
        "PrimarySymbol" : "MIDASIN 1 (MDN1)",
        "qend" : 827
      },
      "position" : {
        "x" : -273.59271240234375,
        "y" : -1414.353271484375
      },
      "selected" : false
    }, {
      "data" : {
        "id" : "42702",
        "Description" : "RUN/FYVE domain protein;(source:Araport11)",
        "sstart" : 11,
        "AllSymbols" : "0",
        "qstart" : 615,
        "qcovhsp" : 3,
        "shared_name" : "PpCluster-14945.0",
        "ppos" : 58.77,
        "score" : 217,
        "pident" : 46.491,
        "SUID" : 42702,
        "selected" : false,
        "sseqid" : "AT1G27850",
        "length" : 114,
        "nident" : 53,
        "evalue" : 2.16E-17,
        "positive" : 67,
        "gaps" : 9,
        "Type" : "protein_coding",
        "bitscore" : 88.2,
        "slen" : 1148,
        "mismatch" : 52,
        "name" : "PpCluster-14945.0",
        "send" : 117,
        "qcovs" : 10,
        "PrimarySymbol" : "0",
        "qend" : 950
      },
      "position" : {
        "x" : -481.3294677734375,
        "y" : -1292.043701171875
      },
      "selected" : false
    }, {
      "data" : {
        "id" : "42935",
        "Description" : "Encodes a plastid inner envelope protein PPT (phosphoenolpyruvate/phosphate translocator) that catalyzes the transport of phosphoenolpyruvate and phosphate across the inner envelope membrane of plastids. The mRNA is cell-to-cell mobile.",
        "sstart" : 106,
        "AllSymbols" : "ARABIDOPSIS THALIANA PHOSPHATE/PHOSPHOENOLPYRUVATE TRANSLOCATOR (ARAPPT);PHOSPHOENOLPYRUVATE/PHOSPHATE TRANSLOCATOR (PPT);CAB UNDEREXPRESSED 1 (CUE1);NITROUS OXIDE OVEREXPRESSOR 1 (NOX1)",
        "qstart" : 1106,
        "qcovhsp" : 21,
        "shared_name" : "SpCluster-9226.0",
        "ppos" : 78.26,
        "score" : 915,
        "pident" : 62.542,
        "SUID" : 42935,
        "selected" : false,
        "sseqid" : "AT5G33320",
        "length" : 299,
        "nident" : 187,
        "evalue" : 3.93E-120,
        "positive" : 234,
        "gaps" : 9,
        "Type" : "protein_coding",
        "bitscore" : 357.0,
        "slen" : 408,
        "mismatch" : 103,
        "name" : "SpCluster-9226.0",
        "send" : 399,
        "qcovs" : 64,
        "PrimarySymbol" : "CAB UNDEREXPRESSED 1 (CUE1)",
        "qend" : 222
      },
      "position" : {
        "x" : -1393.602783203125,
        "y" : -1034.7034912109375
      },
      "selected" : false
    }, {
      "data" : {
        "id" : "42934",
        "Description" : "Nucleotide-sugar transporter family protein;(source:Araport11)",
        "sstart" : 1,
        "AllSymbols" : "0",
        "qstart" : 579,
        "qcovhsp" : 21,
        "shared_name" : "SpCluster-19843.0",
        "ppos" : 87.05,
        "score" : 720,
        "pident" : 77.202,
        "SUID" : 42934,
        "selected" : false,
        "sseqid" : "AT4G32390",
        "length" : 193,
        "nident" : 149,
        "evalue" : 7.88E-94,
        "positive" : 168,
        "gaps" : 5,
        "Type" : "protein_coding",
        "bitscore" : 281.0,
        "slen" : 350,
        "mismatch" : 39,
        "name" : "SpCluster-19843.0",
        "send" : 188,
        "qcovs" : 64,
        "PrimarySymbol" : "0",
        "qend" : 1
      },
      "position" : {
        "x" : -1504.689697265625,
        "y" : -1069.1993408203125
      },
      "selected" : false
    }, {
      "data" : {
        "id" : "42701",
        "Description" : "\"Encodes a sphingosine kinase that specifically phosphorylates D-erythro-dihydrosphingosine (DHS), but not N-acetyl-DHS or D-threo-DHS. It also also phosphorylates D-erythro-sphingosine, trans-4, trans-8-sphingadienine and phytosphingosine.\"",
        "sstart" : 126,
        "AllSymbols" : "LONG-CHAIN BASE (LCB) KINASE 1 (LCBK1);LONG-CHAIN BASE (LCB) KINASE 1 (ATLCBK1)",
        "qstart" : 720,
        "qcovhsp" : 10,
        "shared_name" : "KfCluster-25880.0",
        "ppos" : 52.59,
        "score" : 573,
        "pident" : 38.793,
        "SUID" : 42701,
        "selected" : false,
        "sseqid" : "AT5G23450",
        "length" : 348,
        "nident" : 135,
        "evalue" : 2.33E-61,
        "positive" : 183,
        "gaps" : 35,
        "Type" : "protein_coding",
        "bitscore" : 225.0,
        "slen" : 763,
        "mismatch" : 178,
        "name" : "KfCluster-25880.0",
        "send" : 446,
        "qcovs" : 29,
        "PrimarySymbol" : "LONG-CHAIN BASE (LCB) KINASE 1 (LCBK1)",
        "qend" : 1739
      },
      "position" : {
        "x" : -356.5171203613281,
        "y" : -1073.125
      },
      "selected" : false
    }, {
      "data" : {
        "id" : "42933",
        "Description" : "Encodes a chloroplast triose phosphate / 3-phosphoglycerate translocator that transports triose phosphates derived from the Calvin cycle in the stroma to the cytosol for use in sucrose synthesis and other biosynthetic processes. A tpt mutant has altered acclimation responses. The mRNA is cell-to-cell mobile.",
        "sstart" : 85,
        "AllSymbols" : "TRIOSE-PHOSPHATE &#8260; PHOSPHATE TRANSLOCATOR (TPT);ACCLIMATION OF PHOTOSYNTHESIS TO  ENVIRONMENT 2 (APE2)",
        "qstart" : 418,
        "qcovhsp" : 18,
        "shared_name" : "SpCluster-14238.0",
        "ppos" : 88.34,
        "score" : 1299,
        "pident" : 77.914,
        "SUID" : 42933,
        "selected" : false,
        "sseqid" : "AT5G46110",
        "length" : 326,
        "nident" : 254,
        "evalue" : 4.92E-176,
        "positive" : 288,
        "gaps" : 0,
        "Type" : "protein_coding",
        "bitscore" : 504.0,
        "slen" : 410,
        "mismatch" : 72,
        "name" : "SpCluster-14238.0",
        "send" : 410,
        "qcovs" : 54,
        "PrimarySymbol" : "ACCLIMATION OF PHOTOSYNTHESIS TO  ENVIRONMENT 2 (APE2)",
        "qend" : 1395
      },
      "position" : {
        "x" : -1410.0950927734375,
        "y" : -1125.50341796875
      },
      "selected" : false
    }, {
      "data" : {
        "id" : "42401",
        "Description" : "Binds the carboxyl-terminal domain (CTD) of the largest subunit of RNA polymerase II and functions as a scaffold  for RNA processing machineries.",
        "sstart" : 190,
        "AllSymbols" : "PRE-MRNA-PROCESSING PROTEIN 40A (PRP40A);PRE-MRNA-PROCESSING PROTEIN 40A (ATPRP40A)",
        "qstart" : 5811,
        "qcovhsp" : 1,
        "shared_name" : "KfCluster-24804.0",
        "ppos" : 69.01,
        "score" : 228,
        "pident" : 53.521,
        "SUID" : 42401,
        "selected" : false,
        "sseqid" : "AT1G44910",
        "length" : 71,
        "nident" : 38,
        "evalue" : 4.14E-18,
        "positive" : 49,
        "gaps" : 1,
        "Type" : "protein_coding",
        "bitscore" : 92.4,
        "slen" : 958,
        "mismatch" : 32,
        "name" : "KfCluster-24804.0",
        "send" : 260,
        "qcovs" : 2,
        "PrimarySymbol" : "PRE-MRNA-PROCESSING PROTEIN 40A (PRP40A)",
        "qend" : 6020
      },
      "position" : {
        "x" : -544.38720703125,
        "y" : -1039.68701171875
      },
      "selected" : false
    }, {
      "data" : {
        "id" : "42400",
        "Description" : "pleiotropic drug resistance 3;(source:Araport11)",
        "sstart" : 505,
        "AllSymbols" : "PLEIOTROPIC DRUG RESISTANCE 3 (PDR3);ATP-BINDING CASSETTE G31 (ABCG31);PLEIOTROPIC DRUG RESISTANCE 3 (ATPDR3)",
        "qstart" : 4374,
        "qcovhsp" : 12,
        "shared_name" : "KfCluster-22582.0",
        "ppos" : 48.99,
        "score" : 877,
        "pident" : 31.944,
        "SUID" : 42400,
        "selected" : false,
        "sseqid" : "AT2G29940",
        "length" : 792,
        "nident" : 253,
        "evalue" : 1.06E-95,
        "positive" : 388,
        "gaps" : 73,
        "Type" : "protein_coding",
        "bitscore" : 342.0,
        "slen" : 1426,
        "mismatch" : 466,
        "name" : "KfCluster-22582.0",
        "send" : 1244,
        "qcovs" : 36,
        "PrimarySymbol" : "ATP-BINDING CASSETTE G31 (ABCG31)",
        "qend" : 2062
      },
      "position" : {
        "x" : -793.3002137372464,
        "y" : -803.2639588544339
      },
      "selected" : false
    }, {
      "data" : {
        "id" : "42399",
        "Description" : "Encodes a plasma membrane-localized ABC transporter. Confers tolerance to herbicide paraquat.",
        "sstart" : 841,
        "AllSymbols" : "PLEIOTROPIC DRUG RESISTANCE 11 (ATPDR11);PLEIOTROPIC DRUG RESISTANCE 11 (PDR11);ATP-BINDING CASSETTE G39 (ABCG39)",
        "qstart" : 3366,
        "qcovhsp" : 15,
        "shared_name" : "CrCluster-26695.1",
        "ppos" : 82.82,
        "score" : 1879,
        "pident" : 68.702,
        "SUID" : 42399,
        "selected" : false,
        "sseqid" : "AT1G66950",
        "length" : 524,
        "nident" : 360,
        "evalue" : 0.0,
        "positive" : 434,
        "gaps" : 0,
        "Type" : "protein_coding",
        "bitscore" : 728.0,
        "slen" : 1454,
        "mismatch" : 164,
        "name" : "CrCluster-26695.1",
        "send" : 1364,
        "qcovs" : 46,
        "PrimarySymbol" : "ATP-BINDING CASSETTE G39 (ABCG39)",
        "qend" : 1795
      },
      "position" : {
        "x" : -746.6263856122464,
        "y" : -934.8791321942776
      },
      "selected" : false
    }, {
      "data" : {
        "id" : "42930",
        "Description" : "disease resistance protein (TIR-NBS-LRR class);(source:Araport11)",
        "sstart" : 928,
        "AllSymbols" : "0",
        "qstart" : 937,
        "qcovhsp" : 15,
        "shared_name" : "SpCluster-9721.0",
        "ppos" : 47.92,
        "score" : 139,
        "pident" : 30.208,
        "SUID" : 42930,
        "selected" : false,
        "sseqid" : "AT1G69550",
        "length" : 288,
        "nident" : 87,
        "evalue" : 1.48E-8,
        "positive" : 138,
        "gaps" : 10,
        "Type" : "protein_coding",
        "bitscore" : 58.2,
        "slen" : 1400,
        "mismatch" : 191,
        "name" : "SpCluster-9721.0",
        "send" : 1210,
        "qcovs" : 45,
        "PrimarySymbol" : "0",
        "qend" : 1785
      },
      "position" : {
        "x" : 1076.7779541015625,
        "y" : -1905.0421142578125
      },
      "selected" : false
    }, {
      "data" : {
        "id" : "42929",
        "Description" : "Disease resistance protein (CC-NBS-LRR class) family;(source:Araport11)",
        "sstart" : 581,
        "AllSymbols" : "0",
        "qstart" : 1528,
        "qcovhsp" : 3,
        "shared_name" : "SpCluster-19008.0",
        "ppos" : 47.22,
        "score" : 82,
        "pident" : 30.556,
        "SUID" : 42929,
        "selected" : false,
        "sseqid" : "AT1G63350",
        "length" : 72,
        "nident" : 22,
        "evalue" : 0.1,
        "positive" : 34,
        "gaps" : 3,
        "Type" : "protein_coding",
        "bitscore" : 36.2,
        "slen" : 898,
        "mismatch" : 47,
        "name" : "SpCluster-19008.0",
        "send" : 652,
        "qcovs" : 10,
        "PrimarySymbol" : "0",
        "qend" : 1734
      },
      "position" : {
        "x" : 1035.9837646484375,
        "y" : -1985.8145751953125
      },
      "selected" : false
    }, {
      "data" : {
        "id" : "42928",
        "Description" : "disease resistance protein (TIR-NBS-LRR class);(source:Araport11)",
        "sstart" : 928,
        "AllSymbols" : "0",
        "qstart" : 1479,
        "qcovhsp" : 9,
        "shared_name" : "SpCluster-14024.0",
        "ppos" : 45.89,
        "score" : 152,
        "pident" : 31.602,
        "SUID" : 42928,
        "selected" : false,
        "sseqid" : "AT1G69550",
        "length" : 231,
        "nident" : 73,
        "evalue" : 7.75E-10,
        "positive" : 106,
        "gaps" : 31,
        "Type" : "protein_coding",
        "bitscore" : 63.2,
        "slen" : 1400,
        "mismatch" : 127,
        "name" : "SpCluster-14024.0",
        "send" : 1131,
        "qcovs" : 26,
        "PrimarySymbol" : "0",
        "qend" : 799
      },
      "position" : {
        "x" : 956.380615234375,
        "y" : -1867.5567626953125
      },
      "selected" : false
    }, {
      "data" : {
        "id" : "42395",
        "Description" : "encodes a ubiquitin polyprotein.",
        "sstart" : 22,
        "AllSymbols" : "UBIQUITIN 4 (UBQ4)",
        "qstart" : 1,
        "qcovhsp" : 28,
        "shared_name" : "PpCluster-4545.28",
        "ppos" : 98.57,
        "score" : 1760,
        "pident" : 98.567,
        "SUID" : 42395,
        "selected" : false,
        "sseqid" : "AT5G20620",
        "length" : 349,
        "nident" : 344,
        "evalue" : 0.0,
        "positive" : 344,
        "gaps" : 0,
        "Type" : "protein_coding",
        "bitscore" : 682.0,
        "slen" : 382,
        "mismatch" : 5,
        "name" : "PpCluster-4545.28",
        "send" : 370,
        "qcovs" : 85,
        "PrimarySymbol" : "UBIQUITIN 4 (UBQ4)",
        "qend" : 1047
      },
      "position" : {
        "x" : 387.25537109375,
        "y" : 287.0608329402417
      },
      "selected" : false
    }, {
      "data" : {
        "id" : "42394",
        "Description" : "Polyubiquitin gene containing 4 ubiquitin repeats.",
        "sstart" : 64,
        "AllSymbols" : "(UBQ14)",
        "qstart" : 2,
        "qcovhsp" : 30,
        "shared_name" : "CrCluster-32916.45",
        "ppos" : 91.06,
        "score" : 1061,
        "pident" : 90.638,
        "SUID" : 42394,
        "selected" : false,
        "sseqid" : "AT4G02890",
        "length" : 235,
        "nident" : 213,
        "evalue" : 3.05E-147,
        "positive" : 214,
        "gaps" : 18,
        "Type" : "protein_coding",
        "bitscore" : 413.0,
        "slen" : 305,
        "mismatch" : 4,
        "name" : "CrCluster-32916.45",
        "send" : 298,
        "qcovs" : 89,
        "PrimarySymbol" : "(UBQ14)",
        "qend" : 652
      },
      "position" : {
        "x" : 458.268798828125,
        "y" : 283.8518485652417
      },
      "selected" : false
    }, {
      "data" : {
        "id" : "42393",
        "Description" : "\"Encodes PI4Kc3, localizes to the nucleus and has autophosphorylation activity, but no lipid kinase activity. Overexpression mutants display late-flowering phenotype.\"",
        "sstart" : 32,
        "AllSymbols" : "(ATPI4K&#947;3)",
        "qstart" : 2499,
        "qcovhsp" : 14,
        "shared_name" : "CrCluster-25308.0",
        "ppos" : 56.77,
        "score" : 715,
        "pident" : 37.336,
        "SUID" : 42393,
        "selected" : false,
        "sseqid" : "AT5G24240",
        "length" : 458,
        "nident" : 171,
        "evalue" : 2.21E-110,
        "positive" : 260,
        "gaps" : 52,
        "Type" : "protein_coding",
        "bitscore" : 280.0,
        "slen" : 574,
        "mismatch" : 235,
        "name" : "CrCluster-25308.0",
        "send" : 448,
        "qcovs" : 41,
        "PrimarySymbol" : "(ATPI4K&#947;3)",
        "qend" : 1159
      },
      "position" : {
        "x" : 442.5306396484375,
        "y" : 383.7959098445386
      },
      "selected" : false
    }, {
      "data" : {
        "id" : "42698",
        "Description" : "\"Encodes MAC3B, a U-box proteins with homology to the yeast and human E3 ubiquitin ligase Prp19.  Associated with the MOS4-Associated Complex (MAC).  Involved in plant innate immunity.\"",
        "sstart" : 212,
        "AllSymbols" : "MOS4-ASSOCIATED  COMPLEX 3B (MAC3B)",
        "qstart" : 1757,
        "qcovhsp" : 8,
        "shared_name" : "SpCluster-4511.0",
        "ppos" : 42.67,
        "score" : 138,
        "pident" : 26.724,
        "SUID" : 42698,
        "selected" : false,
        "sseqid" : "AT2G33340",
        "length" : 232,
        "nident" : 62,
        "evalue" : 2.47E-8,
        "positive" : 99,
        "gaps" : 31,
        "Type" : "protein_coding",
        "bitscore" : 57.8,
        "slen" : 485,
        "mismatch" : 139,
        "name" : "SpCluster-4511.0",
        "send" : 416,
        "qcovs" : 23,
        "PrimarySymbol" : "MOS4-ASSOCIATED  COMPLEX 3B (MAC3B)",
        "qend" : 2440
      },
      "position" : {
        "x" : -1254.76318359375,
        "y" : -120.42198181152344
      },
      "selected" : false
    }, {
      "data" : {
        "id" : "42697",
        "Description" : "Encodes a structural core component of a COMPASS-like H3K4 histone methylation complex.",
        "sstart" : 22,
        "AllSymbols" : "(AtWDR5a);HUMAN WDR5 (WD40 REPEAT) HOMOLOG A (WDR5a)",
        "qstart" : 1427,
        "qcovhsp" : 8,
        "shared_name" : "KfCluster-6261.0",
        "ppos" : 43.7,
        "score" : 241,
        "pident" : 23.754,
        "SUID" : 42697,
        "selected" : false,
        "sseqid" : "AT3G49660",
        "length" : 341,
        "nident" : 81,
        "evalue" : 1.69E-21,
        "positive" : 149,
        "gaps" : 57,
        "Type" : "protein_coding",
        "bitscore" : 97.4,
        "slen" : 317,
        "mismatch" : 203,
        "name" : "KfCluster-6261.0",
        "send" : 312,
        "qcovs" : 23,
        "PrimarySymbol" : "HUMAN WDR5 (WD40 REPEAT) HOMOLOG A (WDR5a)",
        "qend" : 2428
      },
      "position" : {
        "x" : -1144.7772216796875,
        "y" : -191.2561798095703
      },
      "selected" : false
    }, {
      "data" : {
        "id" : "42696",
        "Description" : "\"Encodes a NOTCHLESS homolog, a non-ribosomal protein involved in the maturation and assembly of the 60S ribosomal subunit, that is required for female gametogenesis. The mRNA is cell-to-cell mobile.\"",
        "sstart" : 88,
        "AllSymbols" : "NOTCHLESS (NLE); (ATNLE)",
        "qstart" : 2030,
        "qcovhsp" : 5,
        "shared_name" : "KfCluster-25425.0",
        "ppos" : 43.79,
        "score" : 112,
        "pident" : 26.144,
        "SUID" : 42696,
        "selected" : false,
        "sseqid" : "AT5G52820",
        "length" : 153,
        "nident" : 40,
        "evalue" : 4.19E-5,
        "positive" : 67,
        "gaps" : 12,
        "Type" : "protein_coding",
        "bitscore" : 47.8,
        "slen" : 473,
        "mismatch" : 101,
        "name" : "KfCluster-25425.0",
        "send" : 234,
        "qcovs" : 14,
        "PrimarySymbol" : "NOTCHLESS (NLE)",
        "qend" : 1590
      },
      "position" : {
        "x" : -1252.3428955078125,
        "y" : -215.09706115722656
      },
      "selected" : false
    }, {
      "data" : {
        "id" : "42695",
        "Description" : "member of ATH subfamily",
        "sstart" : 114,
        "AllSymbols" : "(ATATH8)",
        "qstart" : 2883,
        "qcovhsp" : 7,
        "shared_name" : "KfCluster-25191.0",
        "ppos" : 60.26,
        "score" : 770,
        "pident" : 42.857,
        "SUID" : 42695,
        "selected" : false,
        "sseqid" : "AT2G39190",
        "length" : 385,
        "nident" : 165,
        "evalue" : 5.3E-86,
        "positive" : 232,
        "gaps" : 17,
        "Type" : "protein_coding",
        "bitscore" : 301.0,
        "slen" : 814,
        "mismatch" : 203,
        "name" : "KfCluster-25191.0",
        "send" : 487,
        "qcovs" : 21,
        "PrimarySymbol" : "(ATATH8)",
        "qend" : 1747
      },
      "position" : {
        "x" : -392.8519592285156,
        "y" : -896.8308715820312
      },
      "selected" : false
    }, {
      "data" : {
        "id" : "42694",
        "Description" : "Homeodomain-like superfamily protein;(source:Araport11)",
        "sstart" : 38,
        "AllSymbols" : "PHR1-LIKE 2 (PHL2)",
        "qstart" : 2943,
        "qcovhsp" : 4,
        "shared_name" : "PpCluster-11677.1",
        "ppos" : 74.01,
        "score" : 530,
        "pident" : 61.017,
        "SUID" : 42694,
        "selected" : false,
        "sseqid" : "AT3G24120",
        "length" : 177,
        "nident" : 108,
        "evalue" : 5.03E-60,
        "positive" : 131,
        "gaps" : 4,
        "Type" : "protein_coding",
        "bitscore" : 208.0,
        "slen" : 295,
        "mismatch" : 65,
        "name" : "PpCluster-11677.1",
        "send" : 210,
        "qcovs" : 11,
        "PrimarySymbol" : "PHR1-LIKE 2 (PHL2)",
        "qend" : 3473
      },
      "position" : {
        "x" : 74.31887817382812,
        "y" : -1386.868408203125
      },
      "selected" : false
    }, {
      "data" : {
        "id" : "42693",
        "Description" : "WD-40 repeat family protein / beige-like protein;(source:Araport11)",
        "sstart" : 2095,
        "AllSymbols" : "BEACH-DOMAIN HOMOLOG C2 (BCHC2)",
        "qstart" : 1338,
        "qcovhsp" : 7,
        "shared_name" : "KfCluster-26040.0",
        "ppos" : 57.57,
        "score" : 811,
        "pident" : 42.431,
        "SUID" : 42693,
        "selected" : false,
        "sseqid" : "AT2G45540",
        "length" : 436,
        "nident" : 185,
        "evalue" : 1.33E-86,
        "positive" : 251,
        "gaps" : 43,
        "Type" : "protein_coding",
        "bitscore" : 317.0,
        "slen" : 2946,
        "mismatch" : 208,
        "name" : "KfCluster-26040.0",
        "send" : 2509,
        "qcovs" : 21,
        "PrimarySymbol" : "BEACH-DOMAIN HOMOLOG C2 (BCHC2)",
        "qend" : 2579
      },
      "position" : {
        "x" : -397.5205383300781,
        "y" : -1218.3603515625
      },
      "selected" : false
    }, {
      "data" : {
        "id" : "42692",
        "Description" : "\"Encodes a phosphoinositide phosphatase. The sac9 null mutant accumulates elevated levels of PtdIns(4,5)P2 and Ins(1,4,5)P3. The mutant plants have characteristics of constitutive stress responses.\"",
        "sstart" : 505,
        "AllSymbols" : "ARABIDOPSIS THALIANA SUPPRESSOR OF ACTIN 9 (AtSAC9);SUPPRESSOR OF ACTIN 9 (SAC9)",
        "qstart" : 616,
        "qcovhsp" : 1,
        "shared_name" : "KfCluster-29148.0",
        "ppos" : 46.15,
        "score" : 68,
        "pident" : 41.026,
        "SUID" : 42692,
        "selected" : false,
        "sseqid" : "AT3G59770",
        "length" : 39,
        "nident" : 16,
        "evalue" : 6.9,
        "positive" : 18,
        "gaps" : 1,
        "Type" : "protein_coding",
        "bitscore" : 30.8,
        "slen" : 1630,
        "mismatch" : 22,
        "name" : "KfCluster-29148.0",
        "send" : 543,
        "qcovs" : 4,
        "PrimarySymbol" : "SUPPRESSOR OF ACTIN 9 (SAC9)",
        "qend" : 729
      },
      "position" : {
        "x" : -385.3332214355469,
        "y" : -1846.5322265625
      },
      "selected" : false
    }, {
      "data" : {
        "id" : "42385",
        "Description" : "\"member of Alpha-Expansin Gene Family. Naming convention from the Expansin Working Group (Kende et al, 2004. Plant Mol Bio)\"",
        "sstart" : 28,
        "AllSymbols" : "(EXP17);EXPANSIN A17 (EXPA17);EXPANSIN 17 (ATEXP17); (ATHEXP ALPHA 1.13);EXPANSIN A17 (ATEXPA17)",
        "qstart" : 196,
        "qcovhsp" : 20,
        "shared_name" : "SpCluster-14242.1",
        "ppos" : 55.77,
        "score" : 198,
        "pident" : 41.346,
        "SUID" : 42385,
        "selected" : false,
        "sseqid" : "AT4G01630",
        "length" : 104,
        "nident" : 43,
        "evalue" : 5.55E-19,
        "positive" : 58,
        "gaps" : 7,
        "Type" : "protein_coding",
        "bitscore" : 80.9,
        "slen" : 255,
        "mismatch" : 54,
        "name" : "SpCluster-14242.1",
        "send" : 130,
        "qcovs" : 60,
        "PrimarySymbol" : "EXPANSIN A17 (EXPA17)",
        "qend" : 489
      },
      "position" : {
        "x" : 285.6854248046875,
        "y" : -212.68194580078125
      },
      "selected" : false
    }, {
      "data" : {
        "id" : "42691",
        "Description" : "\"SIP2 encodes a raffinose-specific alpha-galactosidase that catalyzes the breakdown of raffinose into alpha-galatose and sucrose. This enzyme may function in unloading raffinose from the phloem as part of sink metabolism. Although it was originally predicted to act as a raffinose synthase (RS), that activity was not observed for recombinant SIP2.\"",
        "sstart" : 3,
        "AllSymbols" : "RAFFINOSE SYNTHASE 2 (RS2);SEED IMBIBITION 2 (AtSIP2);SEED IMBIBITION 2 (SIP2)",
        "qstart" : 413,
        "qcovhsp" : 24,
        "shared_name" : "KfCluster-24979.0",
        "ppos" : 61.81,
        "score" : 1677,
        "pident" : 44.751,
        "SUID" : 42691,
        "selected" : false,
        "sseqid" : "AT3G57520",
        "length" : 762,
        "nident" : 341,
        "evalue" : 0.0,
        "positive" : 471,
        "gaps" : 42,
        "Type" : "protein_coding",
        "bitscore" : 650.0,
        "slen" : 773,
        "mismatch" : 379,
        "name" : "KfCluster-24979.0",
        "send" : 758,
        "qcovs" : 72,
        "PrimarySymbol" : "SEED IMBIBITION 2 (SIP2)",
        "qend" : 2590
      },
      "position" : {
        "x" : -95.17520141601562,
        "y" : -1346.2978515625
      },
      "selected" : false
    }, {
      "data" : {
        "id" : "42690",
        "Description" : "\"Encodes PIRL4, a member of the Plant Intracellular Ras-group-related LRRs (Leucine rich repeat proteins). PIRLs are a distinct, plant-specific class of intracellular LRRs that likely mediate protein interactions, possibly in the context of signal transduction.\"",
        "sstart" : 255,
        "AllSymbols" : "PLANT INTRACELLULAR RAS GROUP-RELATED LRR 4 (PIRL4)",
        "qstart" : 802,
        "qcovhsp" : 8,
        "shared_name" : "KfCluster-13794.0",
        "ppos" : 44.44,
        "score" : 167,
        "pident" : 30.556,
        "SUID" : 42690,
        "selected" : false,
        "sseqid" : "AT4G35470",
        "length" : 252,
        "nident" : 77,
        "evalue" : 9.72E-12,
        "positive" : 112,
        "gaps" : 35,
        "Type" : "protein_coding",
        "bitscore" : 68.9,
        "slen" : 549,
        "mismatch" : 140,
        "name" : "KfCluster-13794.0",
        "send" : 474,
        "qcovs" : 24,
        "PrimarySymbol" : "PLANT INTRACELLULAR RAS GROUP-RELATED LRR 4 (PIRL4)",
        "qend" : 1548
      },
      "position" : {
        "x" : -124.99092102050781,
        "y" : -1548.8077392578125
      },
      "selected" : false
    }, {
      "data" : {
        "id" : "42689",
        "Description" : "ENTH/VHS/GAT family protein;(source:Araport11)",
        "sstart" : 2,
        "AllSymbols" : "0",
        "qstart" : 2294,
        "qcovhsp" : 11,
        "shared_name" : "KfCluster-24399.0",
        "ppos" : 62.71,
        "score" : 629,
        "pident" : 43.39,
        "SUID" : 42689,
        "selected" : false,
        "sseqid" : "AT4G32760",
        "length" : 295,
        "nident" : 128,
        "evalue" : 8.77E-71,
        "positive" : 185,
        "gaps" : 40,
        "Type" : "protein_coding",
        "bitscore" : 246.0,
        "slen" : 675,
        "mismatch" : 127,
        "name" : "KfCluster-24399.0",
        "send" : 271,
        "qcovs" : 33,
        "PrimarySymbol" : "0",
        "qend" : 1455
      },
      "position" : {
        "x" : -267.98052978515625,
        "y" : -1566.5946044921875
      },
      "selected" : false
    }, {
      "data" : {
        "id" : "42384",
        "Description" : "\"putative beta-expansin/allergen protein. Naming convention from the Expansin Working Group (Kende et al, 2004. Plant Mol Bio).  Involved in the formation of nematode-induced syncytia in roots of Arabidopsis thaliana.\"",
        "sstart" : 36,
        "AllSymbols" : "EXPANSIN B3 (EXPB3); (ATHEXP BETA 1.6);EXPANSIN B3 (ATEXPB3)",
        "qstart" : 252,
        "qcovhsp" : 19,
        "shared_name" : "PpCluster-10731.0",
        "ppos" : 45.86,
        "score" : 355,
        "pident" : 32.414,
        "SUID" : 42384,
        "selected" : false,
        "sseqid" : "AT4G28250",
        "length" : 290,
        "nident" : 94,
        "evalue" : 2.07E-38,
        "positive" : 133,
        "gaps" : 66,
        "Type" : "protein_coding",
        "bitscore" : 141.0,
        "slen" : 264,
        "mismatch" : 130,
        "name" : "PpCluster-10731.0",
        "send" : 260,
        "qcovs" : 57,
        "PrimarySymbol" : "EXPANSIN B3 (EXPB3)",
        "qend" : 1118
      },
      "position" : {
        "x" : 421.2635192871094,
        "y" : -285.77972412109375
      },
      "selected" : false
    }, {
      "data" : {
        "id" : "42688",
        "Description" : "\"Component of the WAVE protein complex which act as activators of ARP2/3 complex involved in actin nucleation. Required for trichome morphogenesis. Mutant displays distorted trichomes, a phenotype that can be phenocopied by treatment of WT plants with actin-interacting drugs. Its ER localization is independent of upstream SPK1 activation signaling and the physical association with the WAVE/SCAR Regulatory complex binding partner SRA1. ER-localized NAP1 has little colocalization with actin and represent the inactive pool of NAP1 in these cell types.\"",
        "sstart" : 311,
        "AllSymbols" : "GNARLED (GRL); (LPL3); (NAPP);NCK-ASSOCIATED PROTEIN 1 (NAP1)",
        "qstart" : 3424,
        "qcovhsp" : 17,
        "shared_name" : "KfCluster-3339.0",
        "ppos" : 54.49,
        "score" : 1254,
        "pident" : 32.535,
        "SUID" : 42688,
        "selected" : false,
        "sseqid" : "AT2G35110",
        "length" : 1002,
        "nident" : 326,
        "evalue" : 6.53E-145,
        "positive" : 546,
        "gaps" : 53,
        "Type" : "protein_coding",
        "bitscore" : 487.0,
        "slen" : 1396,
        "mismatch" : 623,
        "name" : "KfCluster-3339.0",
        "send" : 1277,
        "qcovs" : 50,
        "PrimarySymbol" : "GNARLED (GRL)",
        "qend" : 473
      },
      "position" : {
        "x" : -164.67416381835938,
        "y" : -1583.1212158203125
      },
      "selected" : false
    }, {
      "data" : {
        "id" : "42383",
        "Description" : "\"member of Alpha-Expansin Gene Family. Naming convention from the Expansin Working Group (Kende et al, 2004. Plant Mol Bio)\"",
        "sstart" : 62,
        "AllSymbols" : "EXPANSIN 12 (ATEXPA12);EXPANSIN 12 (EXP12);EXPANSIN 12 (EXPA12); (ATHEXP ALPHA 1.24); (ATEXP12)",
        "qstart" : 127,
        "qcovhsp" : 7,
        "shared_name" : "CrCluster-42495.1",
        "ppos" : 73.81,
        "score" : 134,
        "pident" : 54.762,
        "SUID" : 42383,
        "selected" : false,
        "sseqid" : "AT3G15370",
        "length" : 42,
        "nident" : 23,
        "evalue" : 1.79E-11,
        "positive" : 31,
        "gaps" : 0,
        "Type" : "protein_coding",
        "bitscore" : 56.2,
        "slen" : 252,
        "mismatch" : 19,
        "name" : "CrCluster-42495.1",
        "send" : 103,
        "qcovs" : 22,
        "PrimarySymbol" : "EXPANSIN 12 (EXPA12)",
        "qend" : 2
      },
      "position" : {
        "x" : 237.13400268554688,
        "y" : -304.05853271484375
      },
      "selected" : false
    }, {
      "data" : {
        "id" : "42687",
        "Description" : "heat-shock protein 70T-2;(source:Araport11)",
        "sstart" : 30,
        "AllSymbols" : "HEAT-SHOCK PROTEIN 70T-2 (HSP70T-2)",
        "qstart" : 1089,
        "qcovhsp" : 17,
        "shared_name" : "KfCluster-6585.0",
        "ppos" : 46.81,
        "score" : 393,
        "pident" : 30.637,
        "SUID" : 42687,
        "selected" : false,
        "sseqid" : "AT2G32120",
        "length" : 408,
        "nident" : 125,
        "evalue" : 5.05E-40,
        "positive" : 191,
        "gaps" : 66,
        "Type" : "protein_coding",
        "bitscore" : 155.0,
        "slen" : 563,
        "mismatch" : 217,
        "name" : "KfCluster-6585.0",
        "send" : 375,
        "qcovs" : 52,
        "PrimarySymbol" : "HEAT-SHOCK PROTEIN 70T-2 (HSP70T-2)",
        "qend" : 2300
      },
      "position" : {
        "x" : -687.6304931640625,
        "y" : -1092.1124267578125
      },
      "selected" : false
    }, {
      "data" : {
        "id" : "42686",
        "Description" : "\"Similar to POL2A, DNA polymerase epsilon catalytic subunit. Essential for Arabidopsis growth. Null homozygotes are embryo lethal, partial loss of function alleles show embryo patterning defects such as root pole displacement. Delayed progression through cell cycle results in embryos with smaller numbers of larger cells.\"",
        "sstart" : 27,
        "AllSymbols" : "EMBRYO DEFECTIVE 142 (EMB142);EMBRYO DEFECTIVE 2284 (EMB2284); (POL2A);EARLY IN SHORT DAYS 7 (ESD7);TILTED 1 (TIL1);EMBRYO DEFECTIVE 529 (EMB529);ABA OVERLY SENSITIVE 4 (ABO4)",
        "qstart" : 139,
        "qcovhsp" : 28,
        "shared_name" : "KfCluster-3379.0",
        "ppos" : 83.38,
        "score" : 4426,
        "pident" : 70.888,
        "SUID" : 42686,
        "selected" : false,
        "sseqid" : "AT1G08260",
        "length" : 1137,
        "nident" : 806,
        "evalue" : 0.0,
        "positive" : 948,
        "gaps" : 6,
        "Type" : "protein_coding",
        "bitscore" : 1709.0,
        "slen" : 2161,
        "mismatch" : 325,
        "name" : "KfCluster-3379.0",
        "send" : 1157,
        "qcovs" : 84,
        "PrimarySymbol" : "TILTED 1 (TIL1)",
        "qend" : 3549
      },
      "position" : {
        "x" : -466.4485168457031,
        "y" : -1011.0609130859375
      },
      "selected" : false
    }, {
      "data" : {
        "id" : "42382",
        "Description" : "\"member of Alpha-Expansin Gene Family. Naming convention from the Expansin Working Group (Kende et al, 2004. Plant Mol Bio).  Involved in the formation of nematode-induced syncytia in roots of Arabidopsis thaliana.\"",
        "sstart" : 53,
        "AllSymbols" : "ARABIDOPSIS THALIANA EXPANSIN A3 (ATEXPA3);EXPANSIN 3 (ATEXP3);EXPANSIN3 (EXPA3); (EXP3); (ATHEXP ALPHA 1.9)",
        "qstart" : 131,
        "qcovhsp" : 5,
        "shared_name" : "CrCluster-31572.0",
        "ppos" : 88.37,
        "score" : 187,
        "pident" : 81.395,
        "SUID" : 42382,
        "selected" : false,
        "sseqid" : "AT2G37640",
        "length" : 43,
        "nident" : 35,
        "evalue" : 7.19E-21,
        "positive" : 38,
        "gaps" : 0,
        "Type" : "protein_coding",
        "bitscore" : 76.6,
        "slen" : 262,
        "mismatch" : 8,
        "name" : "CrCluster-31572.0",
        "send" : 95,
        "qcovs" : 16,
        "PrimarySymbol" : "(EXP3)",
        "qend" : 3
      },
      "position" : {
        "x" : 212.5606689453125,
        "y" : -264.5763244628906
      },
      "selected" : false
    }, {
      "data" : {
        "id" : "42685",
        "Description" : "P-loop containing nucleoside triphosphate hydrolases superfamily protein;(source:Araport11)",
        "sstart" : 274,
        "AllSymbols" : "0",
        "qstart" : 1992,
        "qcovhsp" : 2,
        "shared_name" : "KfCluster-31629.0",
        "ppos" : 54.67,
        "score" : 68,
        "pident" : 34.667,
        "SUID" : 42685,
        "selected" : false,
        "sseqid" : "AT4G09940",
        "length" : 75,
        "nident" : 26,
        "evalue" : 8.8,
        "positive" : 41,
        "gaps" : 2,
        "Type" : "protein_coding",
        "bitscore" : 30.8,
        "slen" : 394,
        "mismatch" : 47,
        "name" : "KfCluster-31629.0",
        "send" : 348,
        "qcovs" : 5,
        "PrimarySymbol" : "0",
        "qend" : 2210
      },
      "position" : {
        "x" : -656.4546508789062,
        "y" : -1176.6253662109375
      },
      "selected" : false
    }, {
      "data" : {
        "id" : "42684",
        "Description" : "",
        "AllSymbols" : "",
        "shared_name" : "KfCluster-21815.0",
        "SUID" : 42684,
        "selected" : false,
        "sseqid" : "",
        "Type" : "",
        "name" : "KfCluster-21815.0",
        "PrimarySymbol" : ""
      },
      "position" : {
        "x" : -584.3303833007812,
        "y" : -1128.1334228515625
      },
      "selected" : false
    }, {
      "data" : {
        "id" : "42381",
        "Description" : "\"member of Alpha-Expansin Gene Family. Naming convention from the Expansin Working Group (Kende et al, 2004. Plant Mol Bio)\"",
        "sstart" : 34,
        "AllSymbols" : "(EXP17);EXPANSIN A17 (EXPA17);EXPANSIN 17 (ATEXP17); (ATHEXP ALPHA 1.13);EXPANSIN A17 (ATEXPA17)",
        "qstart" : 71,
        "qcovhsp" : 2,
        "shared_name" : "CrCluster-24104.1",
        "ppos" : 100.0,
        "score" : 65,
        "pident" : 100.0,
        "SUID" : 42381,
        "selected" : false,
        "sseqid" : "AT4G01630",
        "length" : 13,
        "nident" : 13,
        "evalue" : 1.3,
        "positive" : 13,
        "gaps" : 0,
        "Type" : "protein_coding",
        "bitscore" : 29.6,
        "slen" : 255,
        "mismatch" : 0,
        "name" : "CrCluster-24104.1",
        "send" : 46,
        "qcovs" : 7,
        "PrimarySymbol" : "EXPANSIN A17 (EXPA17)",
        "qend" : 33
      },
      "position" : {
        "x" : 447.83929443359375,
        "y" : -357.8123779296875
      },
      "selected" : false
    }, {
      "data" : {
        "id" : "42683",
        "Description" : "Transducin/WD40 repeat-like superfamily protein;(source:Araport11)",
        "sstart" : 27,
        "AllSymbols" : "ANAPHASE PROMOTING COMPLEX 4 (APC4)",
        "qstart" : 1541,
        "qcovhsp" : 2,
        "shared_name" : "KfCluster-23847.0",
        "ppos" : 45.78,
        "score" : 91,
        "pident" : 31.325,
        "SUID" : 42683,
        "selected" : false,
        "sseqid" : "AT4G21530",
        "length" : 83,
        "nident" : 26,
        "evalue" : 0.016,
        "positive" : 38,
        "gaps" : 6,
        "Type" : "protein_coding",
        "bitscore" : 39.7,
        "slen" : 777,
        "mismatch" : 51,
        "name" : "KfCluster-23847.0",
        "send" : 104,
        "qcovs" : 6,
        "PrimarySymbol" : "ANAPHASE PROMOTING COMPLEX 4 (APC4)",
        "qend" : 1786
      },
      "position" : {
        "x" : -552.5912475585938,
        "y" : -1597.620849609375
      },
      "selected" : false
    }, {
      "data" : {
        "id" : "42375",
        "Description" : "\"Auxin induced gene, IAA11  (IAA11). Check the Comments field on the locus page to view updated sequence annotation.\"",
        "sstart" : 87,
        "AllSymbols" : "INDOLE-3-ACETIC ACID INDUCIBLE 11 (IAA11)",
        "qstart" : 173,
        "qcovhsp" : 4,
        "shared_name" : "CrCluster-37229.0",
        "ppos" : 50.59,
        "score" : 162,
        "pident" : 40.0,
        "SUID" : 42375,
        "selected" : false,
        "sseqid" : "AT4G28640",
        "length" : 85,
        "nident" : 34,
        "evalue" : 2.47E-12,
        "positive" : 43,
        "gaps" : 28,
        "Type" : "protein_coding",
        "bitscore" : 67.0,
        "slen" : 250,
        "mismatch" : 23,
        "name" : "CrCluster-37229.0",
        "send" : 171,
        "qcovs" : 11,
        "PrimarySymbol" : "INDOLE-3-ACETIC ACID INDUCIBLE 11 (IAA11)",
        "qend" : 3
      },
      "position" : {
        "x" : 1356.2943115234375,
        "y" : -811.46875
      },
      "selected" : false
    }, {
      "data" : {
        "id" : "42923",
        "Description" : "Xanthine/uracil/vitamin C permease;(source:Araport11)",
        "sstart" : 44,
        "AllSymbols" : "0",
        "qstart" : 125,
        "qcovhsp" : 7,
        "shared_name" : "SpCluster-13182.99",
        "ppos" : 63.16,
        "score" : 58,
        "pident" : 52.632,
        "SUID" : 42923,
        "selected" : false,
        "sseqid" : "AT5G25420",
        "length" : 19,
        "nident" : 10,
        "evalue" : 2.9,
        "positive" : 12,
        "gaps" : 0,
        "Type" : "protein_coding",
        "bitscore" : 26.9,
        "slen" : 419,
        "mismatch" : 9,
        "name" : "SpCluster-13182.99",
        "send" : 62,
        "qcovs" : 20,
        "PrimarySymbol" : "0",
        "qend" : 69
      },
      "position" : {
        "x" : 818.7493286132812,
        "y" : -1739.742919921875
      },
      "selected" : false
    }, {
      "data" : {
        "id" : "42374",
        "Description" : "Encodes a homeodomain leucine zipper class I (HD-Zip I) transcriptional activator involved in leaf and hypocotyl development.Promoter is bound by PIF1 which likely regulates its expression.",
        "sstart" : 36,
        "AllSymbols" : "HOMEOBOX 1 (ATHB-1);ARABIDOPSIS THALIANA HOMEOBOX 1 (ATHB1);HOMEOBOX 1 (HB-1);HOMEODOMAIN PROTEIN FROM ARABIDOIPSIS THALIANA 5 (HAT5); (HD-ZIP-1)",
        "qstart" : 1332,
        "qcovhsp" : 8,
        "shared_name" : "PpCluster-16735.0",
        "ppos" : 56.82,
        "score" : 352,
        "pident" : 42.273,
        "SUID" : 42374,
        "selected" : false,
        "sseqid" : "AT3G01470",
        "length" : 220,
        "nident" : 93,
        "evalue" : 8.42E-37,
        "positive" : 125,
        "gaps" : 37,
        "Type" : "protein_coding",
        "bitscore" : 140.0,
        "slen" : 272,
        "mismatch" : 90,
        "name" : "PpCluster-16735.0",
        "send" : 220,
        "qcovs" : 24,
        "PrimarySymbol" : "HOMEOBOX 1 (HB-1)",
        "qend" : 1985
      },
      "position" : {
        "x" : -411.35638427734375,
        "y" : -2517.2659340472724
      },
      "selected" : false
    }, {
      "data" : {
        "id" : "42682",
        "Description" : "Glycosyl hydrolase family 38 protein;(source:Araport11)",
        "sstart" : 26,
        "AllSymbols" : "0",
        "qstart" : 3646,
        "qcovhsp" : 25,
        "shared_name" : "KfCluster-23556.0",
        "ppos" : 64.38,
        "score" : 2397,
        "pident" : 50.467,
        "SUID" : 42682,
        "selected" : false,
        "sseqid" : "AT3G26720",
        "length" : 963,
        "nident" : 486,
        "evalue" : 0.0,
        "positive" : 620,
        "gaps" : 58,
        "Type" : "protein_coding",
        "bitscore" : 927.0,
        "slen" : 1019,
        "mismatch" : 419,
        "name" : "KfCluster-23556.0",
        "send" : 940,
        "qcovs" : 75,
        "PrimarySymbol" : "0",
        "qend" : 788
      },
      "position" : {
        "x" : -352.0887756347656,
        "y" : -1507.7674560546875
      },
      "selected" : false
    }, {
      "data" : {
        "id" : "42911",
        "Description" : "Nucleotide-sugar transporter family protein;(source:Araport11)",
        "sstart" : 19,
        "AllSymbols" : "UDP-RHA/UDP-GAL TRANSPORTER 2 (URGT2)",
        "qstart" : 201,
        "qcovhsp" : 20,
        "shared_name" : "SpCluster-9957.0",
        "ppos" : 73.67,
        "score" : 778,
        "pident" : 56.113,
        "SUID" : 42911,
        "selected" : false,
        "sseqid" : "AT1G21070",
        "length" : 319,
        "nident" : 179,
        "evalue" : 1.73E-99,
        "positive" : 235,
        "gaps" : 8,
        "Type" : "protein_coding",
        "bitscore" : 304.0,
        "slen" : 348,
        "mismatch" : 132,
        "name" : "SpCluster-9957.0",
        "send" : 331,
        "qcovs" : 61,
        "PrimarySymbol" : "UDP-RHA/UDP-GAL TRANSPORTER 2 (URGT2)",
        "qend" : 1151
      },
      "position" : {
        "x" : -1201.808837890625,
        "y" : -992.7674560546875
      },
      "selected" : false
    }, {
      "data" : {
        "id" : "42910",
        "Description" : "Nucleotide-sugar transporter family protein;(source:Araport11)",
        "sstart" : 8,
        "AllSymbols" : "UDP-RHA/UDP-GAL TRANSPORTER 2 (URGT2)",
        "qstart" : 210,
        "qcovhsp" : 11,
        "shared_name" : "SpCluster-8196.0",
        "ppos" : 75.68,
        "score" : 869,
        "pident" : 61.702,
        "SUID" : 42910,
        "selected" : false,
        "sseqid" : "AT1G21070",
        "length" : 329,
        "nident" : 203,
        "evalue" : 4.95E-108,
        "positive" : 249,
        "gaps" : 4,
        "Type" : "protein_coding",
        "bitscore" : 339.0,
        "slen" : 348,
        "mismatch" : 122,
        "name" : "SpCluster-8196.0",
        "send" : 335,
        "qcovs" : 33,
        "PrimarySymbol" : "UDP-RHA/UDP-GAL TRANSPORTER 2 (URGT2)",
        "qend" : 1187
      },
      "position" : {
        "x" : -1125.4725341796875,
        "y" : -997.1611328125
      },
      "selected" : false
    }, {
      "data" : {
        "id" : "42909",
        "Description" : "Encodes a Golgi-localized UDP?glucose/UDP?galactose transporter that affects lateral root emergence.",
        "sstart" : 13,
        "AllSymbols" : "UDP-GALACTOSE TRANSPORTER 7 (UTR7)",
        "qstart" : 315,
        "qcovhsp" : 22,
        "shared_name" : "SpCluster-5234.0",
        "ppos" : 63.7,
        "score" : 396,
        "pident" : 44.554,
        "SUID" : 42909,
        "selected" : false,
        "sseqid" : "AT4G31600",
        "length" : 303,
        "nident" : 135,
        "evalue" : 6.69E-44,
        "positive" : 193,
        "gaps" : 7,
        "Type" : "protein_coding",
        "bitscore" : 157.0,
        "slen" : 323,
        "mismatch" : 161,
        "name" : "SpCluster-5234.0",
        "send" : 308,
        "qcovs" : 65,
        "PrimarySymbol" : "UDP-GALACTOSE TRANSPORTER 7 (UTR7)",
        "qend" : 1223
      },
      "position" : {
        "x" : -1283.1737060546875,
        "y" : -1149.4739990234375
      },
      "selected" : false
    }, {
      "data" : {
        "id" : "42908",
        "Description" : "Nucleotide-sugar transporter family protein;(source:Araport11)",
        "sstart" : 69,
        "AllSymbols" : "0",
        "qstart" : 509,
        "qcovhsp" : 16,
        "shared_name" : "SpCluster-17069.0",
        "ppos" : 89.5,
        "score" : 867,
        "pident" : 73.95,
        "SUID" : 42908,
        "selected" : false,
        "sseqid" : "AT3G11320",
        "length" : 238,
        "nident" : 176,
        "evalue" : 1.32E-113,
        "positive" : 213,
        "gaps" : 0,
        "Type" : "protein_coding",
        "bitscore" : 338.0,
        "slen" : 308,
        "mismatch" : 62,
        "name" : "SpCluster-17069.0",
        "send" : 306,
        "qcovs" : 47,
        "PrimarySymbol" : "0",
        "qend" : 1222
      },
      "position" : {
        "x" : -1258.677734375,
        "y" : -1058.7635498046875
      },
      "selected" : false
    }, {
      "data" : {
        "id" : "42681",
        "Description" : "\"Phosphatidylinositol N-acetylglucosaminyltransferase, GPI19/PIG-P subunit;(source:Araport11)\"",
        "sstart" : 1,
        "AllSymbols" : "0",
        "qstart" : 4984,
        "qcovhsp" : 3,
        "shared_name" : "KfCluster-23131.0",
        "ppos" : 63.97,
        "score" : 282,
        "pident" : 41.176,
        "SUID" : 42681,
        "selected" : false,
        "sseqid" : "AT1G61280",
        "length" : 136,
        "nident" : 56,
        "evalue" : 8.99E-29,
        "positive" : 87,
        "gaps" : 5,
        "Type" : "protein_coding",
        "bitscore" : 113.0,
        "slen" : 137,
        "mismatch" : 75,
        "name" : "KfCluster-23131.0",
        "send" : 134,
        "qcovs" : 8,
        "PrimarySymbol" : "0",
        "qend" : 4586
      },
      "position" : {
        "x" : -262.7491455078125,
        "y" : -1490.7288818359375
      },
      "selected" : false
    }, {
      "data" : {
        "id" : "42370",
        "Description" : "Leucine-rich repeat (LRR) family protein;(source:Araport11)",
        "sstart" : 37,
        "AllSymbols" : "0",
        "qstart" : 219,
        "qcovhsp" : 32,
        "shared_name" : "SpCluster-13182.220",
        "ppos" : 59.46,
        "score" : 145,
        "pident" : 39.189,
        "SUID" : 42370,
        "selected" : false,
        "sseqid" : "AT5G21090",
        "length" : 74,
        "nident" : 29,
        "evalue" : 9.15E-13,
        "positive" : 44,
        "gaps" : 1,
        "Type" : "protein_coding",
        "bitscore" : 60.5,
        "slen" : 218,
        "mismatch" : 44,
        "name" : "SpCluster-13182.220",
        "send" : 110,
        "qcovs" : 97,
        "PrimarySymbol" : "0",
        "qend" : 1
      },
      "position" : {
        "x" : 630.9853515625,
        "y" : -1761.3817138671875
      },
      "selected" : false
    }, {
      "data" : {
        "id" : "42907",
        "Description" : "Nucleotide-sugar transporter family protein;(source:Araport11)",
        "sstart" : 5,
        "AllSymbols" : "UDP-RHA/UDP-GAL TRANSPORTER 5 (URGT5)",
        "qstart" : 1334,
        "qcovhsp" : 23,
        "shared_name" : "SpCluster-12619.0",
        "ppos" : 77.81,
        "score" : 1081,
        "pident" : 62.006,
        "SUID" : 42907,
        "selected" : false,
        "sseqid" : "AT4G09810",
        "length" : 329,
        "nident" : 204,
        "evalue" : 3.97E-146,
        "positive" : 256,
        "gaps" : 2,
        "Type" : "protein_coding",
        "bitscore" : 421.0,
        "slen" : 335,
        "mismatch" : 123,
        "name" : "SpCluster-12619.0",
        "send" : 331,
        "qcovs" : 70,
        "PrimarySymbol" : "UDP-RHA/UDP-GAL TRANSPORTER 5 (URGT5)",
        "qend" : 348
      },
      "position" : {
        "x" : -1172.202392578125,
        "y" : -1091.17333984375
      },
      "selected" : false
    }, {
      "data" : {
        "id" : "42680",
        "Description" : "pleckstrin homology (PH) domain-containing protein;(source:Araport11)",
        "sstart" : 52,
        "AllSymbols" : "0",
        "qstart" : 911,
        "qcovhsp" : 3,
        "shared_name" : "SpCluster-9978.0",
        "ppos" : 58.97,
        "score" : 81,
        "pident" : 35.897,
        "SUID" : 42680,
        "selected" : false,
        "sseqid" : "AT4G17140",
        "length" : 39,
        "nident" : 14,
        "evalue" : 0.091,
        "positive" : 23,
        "gaps" : 0,
        "Type" : "protein_coding",
        "bitscore" : 35.8,
        "slen" : 4216,
        "mismatch" : 25,
        "name" : "SpCluster-9978.0",
        "send" : 90,
        "qcovs" : 9,
        "PrimarySymbol" : "0",
        "qend" : 795
      },
      "position" : {
        "x" : -118.31533813476562,
        "y" : -1145.60205078125
      },
      "selected" : false
    }, {
      "data" : {
        "id" : "42369",
        "Description" : "Protein kinase superfamily protein;(source:Araport11)",
        "sstart" : 150,
        "AllSymbols" : "0",
        "qstart" : 2730,
        "qcovhsp" : 14,
        "shared_name" : "PpCluster-10282.2",
        "ppos" : 64.41,
        "score" : 1357,
        "pident" : 49.275,
        "SUID" : 42369,
        "selected" : false,
        "sseqid" : "AT4G02010",
        "length" : 621,
        "nident" : 306,
        "evalue" : 4.07E-170,
        "positive" : 400,
        "gaps" : 50,
        "Type" : "protein_coding",
        "bitscore" : 527.0,
        "slen" : 725,
        "mismatch" : 265,
        "name" : "PpCluster-10282.2",
        "send" : 725,
        "qcovs" : 43,
        "PrimarySymbol" : "0",
        "qend" : 883
      },
      "position" : {
        "x" : 540.0950927734375,
        "y" : -1755.521484375
      },
      "selected" : false
    }, {
      "data" : {
        "id" : "42368",
        "Description" : "Encodes a candidate protein kinase NAK that is similar to the oncogenes met and abl.",
        "sstart" : 100,
        "AllSymbols" : "(NAK)",
        "qstart" : 2490,
        "qcovhsp" : 7,
        "shared_name" : "KfCluster-4712.0",
        "ppos" : 68.0,
        "score" : 624,
        "pident" : 49.2,
        "SUID" : 42368,
        "selected" : false,
        "sseqid" : "AT5G02290",
        "length" : 250,
        "nident" : 123,
        "evalue" : 1.4E-71,
        "positive" : 170,
        "gaps" : 5,
        "Type" : "protein_coding",
        "bitscore" : 244.0,
        "slen" : 389,
        "mismatch" : 122,
        "name" : "KfCluster-4712.0",
        "send" : 347,
        "qcovs" : 20,
        "PrimarySymbol" : "(NAK)",
        "qend" : 3230
      },
      "position" : {
        "x" : 568.3475341796875,
        "y" : -1874.7393798828125
      },
      "selected" : false
    }, {
      "data" : {
        "id" : "42679",
        "Description" : "\"MCCA is the biotinylated subunit of the dimer MCCase, which is involved in leucine degradation. Both subunits are nuclear coded and the active enzyme is located in the mitochondrion.\"",
        "sstart" : 35,
        "AllSymbols" : "(MCCA)",
        "qstart" : 717,
        "qcovhsp" : 21,
        "shared_name" : "KfCluster-7017.0",
        "ppos" : 56.3,
        "score" : 1059,
        "pident" : 38.682,
        "SUID" : 42679,
        "selected" : false,
        "sseqid" : "AT1G03090",
        "length" : 698,
        "nident" : 270,
        "evalue" : 2.66E-130,
        "positive" : 393,
        "gaps" : 75,
        "Type" : "protein_coding",
        "bitscore" : 412.0,
        "slen" : 734,
        "mismatch" : 353,
        "name" : "KfCluster-7017.0",
        "send" : 706,
        "qcovs" : 62,
        "PrimarySymbol" : "(MCCA)",
        "qend" : 2663
      },
      "position" : {
        "x" : -23.964584350585938,
        "y" : -1344.98779296875
      },
      "selected" : false
    }, {
      "data" : {
        "id" : "42367",
        "Description" : "Encodes a member of the proline-rich extensin-like receptor kinase (PERK) family.  This family consists of 15 predicted receptor kinases (PMID: 15653807).",
        "sstart" : 34,
        "AllSymbols" : "PROLINE-RICH EXTENSIN-LIKE RECEPTOR KINASE 14 (PERK14)",
        "qstart" : 2729,
        "qcovhsp" : 5,
        "shared_name" : "KfCluster-33387.1",
        "ppos" : 68.67,
        "score" : 561,
        "pident" : 51.931,
        "SUID" : 42367,
        "selected" : false,
        "sseqid" : "AT4G32710",
        "length" : 233,
        "nident" : 121,
        "evalue" : 4.81E-63,
        "positive" : 160,
        "gaps" : 4,
        "Type" : "protein_coding",
        "bitscore" : 220.0,
        "slen" : 388,
        "mismatch" : 108,
        "name" : "KfCluster-33387.1",
        "send" : 265,
        "qcovs" : 15,
        "PrimarySymbol" : "PROLINE-RICH EXTENSIN-LIKE RECEPTOR KINASE 14 (PERK14)",
        "qend" : 2040
      },
      "position" : {
        "x" : 493.3265380859375,
        "y" : -1797.6865234375
      },
      "selected" : false
    }, {
      "data" : {
        "id" : "42678",
        "Description" : "\"MCCA is the biotinylated subunit of the dimer MCCase, which is involved in leucine degradation. Both subunits are nuclear coded and the active enzyme is located in the mitochondrion.\"",
        "sstart" : 38,
        "AllSymbols" : "(MCCA)",
        "qstart" : 617,
        "qcovhsp" : 19,
        "shared_name" : "KfCluster-22491.0",
        "ppos" : 67.51,
        "score" : 1643,
        "pident" : 50.0,
        "SUID" : 42678,
        "selected" : false,
        "sseqid" : "AT1G03090",
        "length" : 714,
        "nident" : 357,
        "evalue" : 0.0,
        "positive" : 482,
        "gaps" : 34,
        "Type" : "protein_coding",
        "bitscore" : 637.0,
        "slen" : 734,
        "mismatch" : 323,
        "name" : "KfCluster-22491.0",
        "send" : 733,
        "qcovs" : 56,
        "PrimarySymbol" : "(MCCA)",
        "qend" : 2710
      },
      "position" : {
        "x" : -147.5238494873047,
        "y" : -1300.688720703125
      },
      "selected" : false
    }, {
      "data" : {
        "id" : "42677",
        "Description" : "Galactose oxidase/kelch repeat superfamily protein;(source:Araport11)",
        "sstart" : 223,
        "AllSymbols" : "0",
        "qstart" : 4541,
        "qcovhsp" : 2,
        "shared_name" : "KfCluster-22436.0",
        "ppos" : 47.19,
        "score" : 79,
        "pident" : 22.472,
        "SUID" : 42677,
        "selected" : false,
        "sseqid" : "AT5G38680",
        "length" : 89,
        "nident" : 20,
        "evalue" : 0.41,
        "positive" : 42,
        "gaps" : 7,
        "Type" : "protein_coding",
        "bitscore" : 35.0,
        "slen" : 357,
        "mismatch" : 62,
        "name" : "KfCluster-22436.0",
        "send" : 307,
        "qcovs" : 6,
        "PrimarySymbol" : "0",
        "qend" : 4284
      },
      "position" : {
        "x" : -420.4099426269531,
        "y" : -1507.25537109375
      },
      "selected" : false
    }, {
      "data" : {
        "id" : "42366",
        "Description" : "Protein kinase superfamily protein;(source:Araport11)",
        "sstart" : 54,
        "AllSymbols" : "0",
        "qstart" : 666,
        "qcovhsp" : 11,
        "shared_name" : "KfCluster-25171.0",
        "ppos" : 75.45,
        "score" : 711,
        "pident" : 62.054,
        "SUID" : 42366,
        "selected" : false,
        "sseqid" : "AT3G58690",
        "length" : 224,
        "nident" : 139,
        "evalue" : 3.7E-87,
        "positive" : 169,
        "gaps" : 2,
        "Type" : "protein_coding",
        "bitscore" : 278.0,
        "slen" : 400,
        "mismatch" : 83,
        "name" : "KfCluster-25171.0",
        "send" : 277,
        "qcovs" : 33,
        "PrimarySymbol" : "0",
        "qend" : 1
      },
      "position" : {
        "x" : 488.6822509765625,
        "y" : -1745.498046875
      },
      "selected" : false
    }, {
      "data" : {
        "id" : "42906",
        "Description" : "\"Coatomer, beta subunit;(source:Araport11)\"",
        "sstart" : 3,
        "AllSymbols" : "0",
        "qstart" : 75,
        "qcovhsp" : 10,
        "shared_name" : "SpCluster-12123.3",
        "ppos" : 54.05,
        "score" : 66,
        "pident" : 40.541,
        "SUID" : 42906,
        "selected" : false,
        "sseqid" : "AT1G52360",
        "length" : 37,
        "nident" : 15,
        "evalue" : 0.5,
        "positive" : 20,
        "gaps" : 1,
        "Type" : "protein_coding",
        "bitscore" : 30.0,
        "slen" : 970,
        "mismatch" : 21,
        "name" : "SpCluster-12123.3",
        "send" : 39,
        "qcovs" : 29,
        "PrimarySymbol" : "0",
        "qend" : 182
      },
      "position" : {
        "x" : -102.2964859008789,
        "y" : -144.13916174884568
      },
      "selected" : false
    }, {
      "data" : {
        "id" : "42676",
        "Description" : "Galactose oxidase/kelch repeat superfamily protein;(source:Araport11)",
        "sstart" : 177,
        "AllSymbols" : "0",
        "qstart" : 1318,
        "qcovhsp" : 6,
        "shared_name" : "KfCluster-7381.0",
        "ppos" : 46.85,
        "score" : 155,
        "pident" : 31.532,
        "SUID" : 42676,
        "selected" : false,
        "sseqid" : "AT5G18590",
        "length" : 111,
        "nident" : 35,
        "evalue" : 1.39E-10,
        "positive" : 52,
        "gaps" : 1,
        "Type" : "protein_coding",
        "bitscore" : 64.3,
        "slen" : 708,
        "mismatch" : 75,
        "name" : "KfCluster-7381.0",
        "send" : 287,
        "qcovs" : 19,
        "PrimarySymbol" : "0",
        "qend" : 1647
      },
      "position" : {
        "x" : -442.7381896972656,
        "y" : -957.2420043945312
      },
      "selected" : false
    }, {
      "data" : {
        "id" : "42905",
        "Description" : "Cytochrome b561/ferric reductase transmembrane protein family;(source:Araport11)",
        "sstart" : 102,
        "AllSymbols" : "0",
        "qstart" : 231,
        "qcovhsp" : 20,
        "shared_name" : "SpCluster-12123.2",
        "ppos" : 50.68,
        "score" : 105,
        "pident" : 27.397,
        "SUID" : 42905,
        "selected" : false,
        "sseqid" : "AT4G18260",
        "length" : 73,
        "nident" : 20,
        "evalue" : 2.92E-6,
        "positive" : 37,
        "gaps" : 1,
        "Type" : "protein_coding",
        "bitscore" : 45.1,
        "slen" : 545,
        "mismatch" : 52,
        "name" : "SpCluster-12123.2",
        "send" : 173,
        "qcovs" : 59,
        "PrimarySymbol" : "0",
        "qend" : 13
      },
      "position" : {
        "x" : -22.164533615112305,
        "y" : -160.45309607501756
      },
      "selected" : false
    }, {
      "data" : {
        "id" : "42365",
        "Description" : "Leucine-rich repeat transmembrane protein kinase;(source:Araport11)",
        "sstart" : 560,
        "AllSymbols" : "0",
        "qstart" : 1969,
        "qcovhsp" : 10,
        "shared_name" : "KfCluster-23305.0",
        "ppos" : 56.35,
        "score" : 624,
        "pident" : 39.779,
        "SUID" : 42365,
        "selected" : false,
        "sseqid" : "AT1G53420",
        "length" : 362,
        "nident" : 144,
        "evalue" : 8.02E-67,
        "positive" : 204,
        "gaps" : 39,
        "Type" : "protein_coding",
        "bitscore" : 244.0,
        "slen" : 953,
        "mismatch" : 179,
        "name" : "KfCluster-23305.0",
        "send" : 895,
        "qcovs" : 29,
        "PrimarySymbol" : "0",
        "qend" : 923
      },
      "position" : {
        "x" : 579.6856079101562,
        "y" : -1707.3043212890625
      },
      "selected" : false
    }, {
      "data" : {
        "id" : "42675",
        "Description" : "Galactose oxidase/kelch repeat superfamily protein;(source:Araport11)",
        "sstart" : 39,
        "AllSymbols" : "0",
        "qstart" : 1928,
        "qcovhsp" : 9,
        "shared_name" : "KfCluster-22259.1",
        "ppos" : 53.53,
        "score" : 324,
        "pident" : 31.95,
        "SUID" : 42675,
        "selected" : false,
        "sseqid" : "AT1G18610",
        "length" : 241,
        "nident" : 77,
        "evalue" : 4.4E-31,
        "positive" : 129,
        "gaps" : 23,
        "Type" : "protein_coding",
        "bitscore" : 129.0,
        "slen" : 556,
        "mismatch" : 141,
        "name" : "KfCluster-22259.1",
        "send" : 267,
        "qcovs" : 26,
        "PrimarySymbol" : "0",
        "qend" : 2617
      },
      "position" : {
        "x" : -504.7037353515625,
        "y" : -1120.032470703125
      },
      "selected" : false
    }, {
      "data" : {
        "id" : "42674",
        "Description" : "AMP-dependent synthetase and ligase family protein;(source:Araport11)",
        "sstart" : 215,
        "AllSymbols" : "0",
        "qstart" : 1313,
        "qcovhsp" : 11,
        "shared_name" : "KfCluster-29534.0",
        "ppos" : 48.45,
        "score" : 410,
        "pident" : 28.732,
        "SUID" : 42674,
        "selected" : false,
        "sseqid" : "AT1G20480",
        "length" : 355,
        "nident" : 102,
        "evalue" : 7.8E-42,
        "positive" : 172,
        "gaps" : 6,
        "Type" : "protein_coding",
        "bitscore" : 162.0,
        "slen" : 565,
        "mismatch" : 247,
        "name" : "KfCluster-29534.0",
        "send" : 565,
        "qcovs" : 33,
        "PrimarySymbol" : "0",
        "qend" : 255
      },
      "position" : {
        "x" : -992.7805208011821,
        "y" : -1033.4849425127536
      },
      "selected" : false
    }, {
      "data" : {
        "id" : "42364",
        "Description" : "Encodes a member of the proline-rich extensin-like receptor kinase (PERK) family.  This family consists of 15 predicted receptor kinases (PMID: 15653807).",
        "sstart" : 130,
        "AllSymbols" : "PROLINE-RICH EXTENSIN-LIKE RECEPTOR KINASE 15 (AtPERK15);PROLINE-RICH EXTENSIN-LIKE RECEPTOR KINASE 15 (PERK15)",
        "qstart" : 2073,
        "qcovhsp" : 6,
        "shared_name" : "KfCluster-20334.7",
        "ppos" : 65.56,
        "score" : 526,
        "pident" : 49.793,
        "SUID" : 42364,
        "selected" : false,
        "sseqid" : "AT1G52290",
        "length" : 241,
        "nident" : 120,
        "evalue" : 3.64E-57,
        "positive" : 158,
        "gaps" : 18,
        "Type" : "protein_coding",
        "bitscore" : 207.0,
        "slen" : 509,
        "mismatch" : 103,
        "name" : "KfCluster-20334.7",
        "send" : 356,
        "qcovs" : 17,
        "PrimarySymbol" : "PROLINE-RICH EXTENSIN-LIKE RECEPTOR KINASE 15 (PERK15)",
        "qend" : 1363
      },
      "position" : {
        "x" : 557.1212768554688,
        "y" : -1773.7642822265625
      },
      "selected" : false
    }, {
      "data" : {
        "id" : "42673",
        "Description" : "\"Encodes a plastidic acetyl-coA synthetase. This enzyme plays a role in converting acetate to acetyl-coA in the plastids. It does not appear to be a major contributor to  fatty acid biosynthesis based on mutant phenotypes. The enzyme seems to act as a monomer and may play an important role  in preventing the toxic accumulation of fermentation products including acetaldehyde, acetate, and ethanol. It participates in  the pyruvate dehydrogenase bypass pathway\"",
        "sstart" : 54,
        "AllSymbols" : "ACETYL-COA SYNTHETASE (ACS)",
        "qstart" : 3602,
        "qcovhsp" : 9,
        "shared_name" : "KfCluster-22244.0",
        "ppos" : 78.14,
        "score" : 1260,
        "pident" : 60.109,
        "SUID" : 42673,
        "selected" : false,
        "sseqid" : "AT5G36880",
        "length" : 366,
        "nident" : 220,
        "evalue" : 1.09E-156,
        "positive" : 286,
        "gaps" : 3,
        "Type" : "protein_coding",
        "bitscore" : 489.0,
        "slen" : 693,
        "mismatch" : 143,
        "name" : "KfCluster-22244.0",
        "send" : 416,
        "qcovs" : 26,
        "PrimarySymbol" : "ACETYL-COA SYNTHETASE (ACS)",
        "qend" : 2505
      },
      "position" : {
        "x" : -951.4550813480571,
        "y" : -1121.485064583066
      },
      "selected" : false
    }, {
      "data" : {
        "id" : "42363",
        "Description" : "Encodes a member of the proline-rich extensin-like receptor kinase (PERK) family.  This family consists of 15 predicted receptor kinases (PMID: 15653807).",
        "sstart" : 318,
        "AllSymbols" : "PROLINE-RICH EXTENSIN-LIKE RECEPTOR KINASE 7 (AtPERK7);PROLINE-RICH EXTENSIN-LIKE RECEPTOR KINASE 7 (PERK7)",
        "qstart" : 2071,
        "qcovhsp" : 8,
        "shared_name" : "KfCluster-20334.4",
        "ppos" : 70.82,
        "score" : 618,
        "pident" : 52.79,
        "SUID" : 42363,
        "selected" : false,
        "sseqid" : "AT1G49270",
        "length" : 233,
        "nident" : 123,
        "evalue" : 1.27E-68,
        "positive" : 165,
        "gaps" : 14,
        "Type" : "protein_coding",
        "bitscore" : 242.0,
        "slen" : 699,
        "mismatch" : 96,
        "name" : "KfCluster-20334.4",
        "send" : 538,
        "qcovs" : 25,
        "PrimarySymbol" : "PROLINE-RICH EXTENSIN-LIKE RECEPTOR KINASE 7 (PERK7)",
        "qend" : 2763
      },
      "position" : {
        "x" : 515.6614379882812,
        "y" : -1788.6556396484375
      },
      "selected" : false
    }, {
      "data" : {
        "id" : "42672",
        "Description" : "Encodes a microtubule-associated protein that is involved in both cell division and cell expansion.  It likely promotes microtubule stability.",
        "sstart" : 1,
        "AllSymbols" : "CLIP-ASSOCIATED PROTEIN (CLASP);CLIP-ASSOCIATED PROTEIN (ATCLASP)",
        "qstart" : 266,
        "qcovhsp" : 9,
        "shared_name" : "KfCluster-22200.0",
        "ppos" : 63.89,
        "score" : 1231,
        "pident" : 48.704,
        "SUID" : 42672,
        "selected" : false,
        "sseqid" : "AT2G20190",
        "length" : 540,
        "nident" : 263,
        "evalue" : 3.19E-141,
        "positive" : 345,
        "gaps" : 43,
        "Type" : "protein_coding",
        "bitscore" : 478.0,
        "slen" : 1439,
        "mismatch" : 234,
        "name" : "KfCluster-22200.0",
        "send" : 503,
        "qcovs" : 27,
        "PrimarySymbol" : "CLIP-ASSOCIATED PROTEIN (CLASP)",
        "qend" : 1867
      },
      "position" : {
        "x" : -533.6910400390625,
        "y" : -1758.300048828125
      },
      "selected" : false
    }, {
      "data" : {
        "id" : "42362",
        "Description" : "Encodes a member of the proline-rich extensin-like receptor kinase (PERK) family.  This family consists of 15 predicted receptor kinases (PMID: 15653807).",
        "sstart" : 129,
        "AllSymbols" : "PROLINE-RICH EXTENSIN-LIKE RECEPTOR KINASE 15 (AtPERK15);PROLINE-RICH EXTENSIN-LIKE RECEPTOR KINASE 15 (PERK15)",
        "qstart" : 1615,
        "qcovhsp" : 8,
        "shared_name" : "KfCluster-20334.0",
        "ppos" : 58.62,
        "score" : 572,
        "pident" : 44.201,
        "SUID" : 42362,
        "selected" : false,
        "sseqid" : "AT1G52290",
        "length" : 319,
        "nident" : 141,
        "evalue" : 3.49E-63,
        "positive" : 187,
        "gaps" : 27,
        "Type" : "protein_coding",
        "bitscore" : 224.0,
        "slen" : 509,
        "mismatch" : 151,
        "name" : "KfCluster-20334.0",
        "send" : 426,
        "qcovs" : 24,
        "PrimarySymbol" : "PROLINE-RICH EXTENSIN-LIKE RECEPTOR KINASE 15 (PERK15)",
        "qend" : 677
      },
      "position" : {
        "x" : 615.5765380859375,
        "y" : -1888.430908203125
      },
      "selected" : false
    }, {
      "data" : {
        "id" : "42671",
        "Description" : "nuclear phosphoglycerate kinase (PGK1)",
        "sstart" : 79,
        "AllSymbols" : "PHOSPHOGLYCERATE KINASE 1 (PGK1)",
        "qstart" : 745,
        "qcovhsp" : 12,
        "shared_name" : "PpCluster-26760.0",
        "ppos" : 77.05,
        "score" : 917,
        "pident" : 64.384,
        "SUID" : 42671,
        "selected" : false,
        "sseqid" : "AT3G12780",
        "length" : 292,
        "nident" : 188,
        "evalue" : 1.06E-114,
        "positive" : 225,
        "gaps" : 1,
        "Type" : "protein_coding",
        "bitscore" : 357.0,
        "slen" : 481,
        "mismatch" : 103,
        "name" : "PpCluster-26760.0",
        "send" : 369,
        "qcovs" : 35,
        "PrimarySymbol" : "PHOSPHOGLYCERATE KINASE 1 (PGK1)",
        "qend" : 1620
      },
      "position" : {
        "x" : 485.7635192871094,
        "y" : -1422.4263424367002
      },
      "selected" : false
    }, {
      "data" : {
        "id" : "42670",
        "Description" : "Encodes cytosolic phosphoglycerate kinase (PGK).",
        "sstart" : 10,
        "AllSymbols" : "PHOSPHOGLYCERATE KINASE (PGK)",
        "qstart" : 1019,
        "qcovhsp" : 19,
        "shared_name" : "PpCluster-19994.0",
        "ppos" : 50.58,
        "score" : 354,
        "pident" : 34.393,
        "SUID" : 42670,
        "selected" : false,
        "sseqid" : "AT1G79550",
        "length" : 346,
        "nident" : 119,
        "evalue" : 1.55E-36,
        "positive" : 175,
        "gaps" : 37,
        "Type" : "protein_coding",
        "bitscore" : 140.0,
        "slen" : 401,
        "mismatch" : 190,
        "name" : "PpCluster-19994.0",
        "send" : 326,
        "qcovs" : 58,
        "PrimarySymbol" : "PHOSPHOGLYCERATE KINASE (PGK)",
        "qend" : 6
      },
      "position" : {
        "x" : 580.9340209960938,
        "y" : -1345.5724606007627
      },
      "selected" : false
    }, {
      "data" : {
        "id" : "42669",
        "Description" : "Encodes cytosolic phosphoglycerate kinase (PGK).",
        "sstart" : 10,
        "AllSymbols" : "PHOSPHOGLYCERATE KINASE (PGK)",
        "qstart" : 563,
        "qcovhsp" : 12,
        "shared_name" : "KfCluster-21739.1",
        "ppos" : 51.67,
        "score" : 312,
        "pident" : 34.201,
        "SUID" : 42669,
        "selected" : false,
        "sseqid" : "AT1G79550",
        "length" : 269,
        "nident" : 92,
        "evalue" : 1.61E-30,
        "positive" : 139,
        "gaps" : 27,
        "Type" : "protein_coding",
        "bitscore" : 124.0,
        "slen" : 401,
        "mismatch" : 150,
        "name" : "KfCluster-21739.1",
        "send" : 257,
        "qcovs" : 36,
        "PrimarySymbol" : "PHOSPHOGLYCERATE KINASE (PGK)",
        "qend" : 1351
      },
      "position" : {
        "x" : 605.1756591796875,
        "y" : -1438.9156002492002
      },
      "selected" : false
    }, {
      "data" : {
        "id" : "42361",
        "Description" : "Encodes a protein kinase involved in mediating resistance to fungi and also trichome branch number. Kinase activity is increased by ROP6 which also affects its sub-cellular localization  (becomes localized to the cell periphery_",
        "sstart" : 110,
        "AllSymbols" : "ARABIDOPSIS RECEPTOR-LIKE CYTOPLASMIC KINASE ATRLCK VI_A3 (ATRLCK VI_A3)",
        "qstart" : 1903,
        "qcovhsp" : 5,
        "shared_name" : "CrCluster-43939.0",
        "ppos" : 70.06,
        "score" : 499,
        "pident" : 54.237,
        "SUID" : 42361,
        "selected" : false,
        "sseqid" : "AT5G65530",
        "length" : 177,
        "nident" : 96,
        "evalue" : 7.84E-99,
        "positive" : 124,
        "gaps" : 12,
        "Type" : "protein_coding",
        "bitscore" : 196.0,
        "slen" : 456,
        "mismatch" : 69,
        "name" : "CrCluster-43939.0",
        "send" : 285,
        "qcovs" : 14,
        "PrimarySymbol" : "ARABIDOPSIS RECEPTOR-LIKE CYTOPLASMIC KINASE ATRLCK VI_A3 (ATRLCK VI_A3)",
        "qend" : 1406
      },
      "position" : {
        "x" : 539.0397338867188,
        "y" : -1729.9407958984375
      },
      "selected" : false
    }, {
      "data" : {
        "id" : "42668",
        "Description" : "C2H2-type zinc finger family protein;(source:Araport11)",
        "sstart" : 108,
        "AllSymbols" : "0",
        "qstart" : 1300,
        "qcovhsp" : 2,
        "shared_name" : "KfCluster-21459.0",
        "ppos" : 56.14,
        "score" : 69,
        "pident" : 31.579,
        "SUID" : 42668,
        "selected" : false,
        "sseqid" : "AT1G02040",
        "length" : 57,
        "nident" : 18,
        "evalue" : 4.2,
        "positive" : 32,
        "gaps" : 1,
        "Type" : "protein_coding",
        "bitscore" : 31.2,
        "slen" : 324,
        "mismatch" : 38,
        "name" : "KfCluster-21459.0",
        "send" : 164,
        "qcovs" : 5,
        "PrimarySymbol" : "0",
        "qend" : 1133
      },
      "position" : {
        "x" : -170.1682586669922,
        "y" : -1458.879150390625
      },
      "selected" : false
    }, {
      "data" : {
        "id" : "42667",
        "Description" : "\"2-oxoglutarate dehydrogenase, E1 component;(source:Araport11)\"",
        "sstart" : 198,
        "AllSymbols" : "0",
        "qstart" : 3823,
        "qcovhsp" : 7,
        "shared_name" : "KfCluster-26805.0",
        "ppos" : 68.97,
        "score" : 878,
        "pident" : 52.978,
        "SUID" : 42667,
        "selected" : false,
        "sseqid" : "AT3G55410",
        "length" : 319,
        "nident" : 169,
        "evalue" : 2.57E-99,
        "positive" : 220,
        "gaps" : 7,
        "Type" : "protein_coding",
        "bitscore" : 342.0,
        "slen" : 1017,
        "mismatch" : 143,
        "name" : "KfCluster-26805.0",
        "send" : 515,
        "qcovs" : 22,
        "PrimarySymbol" : "0",
        "qend" : 2885
      },
      "position" : {
        "x" : -263.2406029756428,
        "y" : -2276.0178150965094
      },
      "selected" : false
    }, {
      "data" : {
        "id" : "42666",
        "Description" : "\"Encodes a component of the conserved TREX-2 complex that couples mRNA transcription with nucleo-cytoplasmic export, that is required for prevention of epigenetic gene silencing and has additional roles in regulating siRNAs and DNA methylation.\"",
        "sstart" : 1273,
        "AllSymbols" : "(AtSAC3B);YEAST SAC3 HOMOLOG B (SAC3B)",
        "qstart" : 1660,
        "qcovhsp" : 2,
        "shared_name" : "KfCluster-21371.0",
        "ppos" : 48.65,
        "score" : 73,
        "pident" : 31.081,
        "SUID" : 42666,
        "selected" : false,
        "sseqid" : "AT3G06290",
        "length" : 74,
        "nident" : 23,
        "evalue" : 1.8,
        "positive" : 36,
        "gaps" : 2,
        "Type" : "protein_coding",
        "bitscore" : 32.7,
        "slen" : 1697,
        "mismatch" : 49,
        "name" : "KfCluster-21371.0",
        "send" : 1346,
        "qcovs" : 7,
        "PrimarySymbol" : "YEAST SAC3 HOMOLOG B (SAC3B)",
        "qend" : 1875
      },
      "position" : {
        "x" : -229.19207763671875,
        "y" : -2191.281494140625
      },
      "selected" : false
    }, {
      "data" : {
        "id" : "42665",
        "Description" : "Myosin heavy chain-related protein;(source:Araport11)",
        "sstart" : 740,
        "AllSymbols" : "0",
        "qstart" : 1585,
        "qcovhsp" : 3,
        "shared_name" : "KfCluster-21189.0",
        "ppos" : 49.49,
        "score" : 67,
        "pident" : 28.283,
        "SUID" : 42665,
        "selected" : false,
        "sseqid" : "AT1G63300",
        "length" : 99,
        "nident" : 28,
        "evalue" : 9.4,
        "positive" : 49,
        "gaps" : 10,
        "Type" : "protein_coding",
        "bitscore" : 30.4,
        "slen" : 1029,
        "mismatch" : 61,
        "name" : "KfCluster-21189.0",
        "send" : 838,
        "qcovs" : 8,
        "PrimarySymbol" : "0",
        "qend" : 1319
      },
      "position" : {
        "x" : -392.2594299316406,
        "y" : -1632.428466796875
      },
      "selected" : false
    }, {
      "data" : {
        "id" : "42358",
        "Description" : "RING/U-box superfamily protein;(source:Araport11)",
        "sstart" : 354,
        "AllSymbols" : "0",
        "qstart" : 226,
        "qcovhsp" : 6,
        "shared_name" : "SpCluster-9983.0",
        "ppos" : 72.55,
        "score" : 155,
        "pident" : 52.941,
        "SUID" : 42358,
        "selected" : false,
        "sseqid" : "AT1G80400",
        "length" : 51,
        "nident" : 27,
        "evalue" : 1.58E-11,
        "positive" : 37,
        "gaps" : 0,
        "Type" : "protein_coding",
        "bitscore" : 64.3,
        "slen" : 407,
        "mismatch" : 24,
        "name" : "SpCluster-9983.0",
        "send" : 404,
        "qcovs" : 18,
        "PrimarySymbol" : "0",
        "qend" : 74
      },
      "position" : {
        "x" : -1516.1603644007043,
        "y" : -2557.1457159632046
      },
      "selected" : false
    }, {
      "data" : {
        "id" : "42357",
        "Description" : "SUGAR-INSENSITIVE 3;(source:Araport11)",
        "sstart" : 1,
        "AllSymbols" : "SUGAR-INSENSITIVE 3 (SIS3)",
        "qstart" : 1592,
        "qcovhsp" : 14,
        "shared_name" : "SpCluster-4893.0",
        "ppos" : 52.72,
        "score" : 468,
        "pident" : 37.415,
        "SUID" : 42357,
        "selected" : false,
        "sseqid" : "AT3G47990",
        "length" : 294,
        "nident" : 110,
        "evalue" : 2.36E-52,
        "positive" : 155,
        "gaps" : 13,
        "Type" : "protein_coding",
        "bitscore" : 184.0,
        "slen" : 358,
        "mismatch" : 171,
        "name" : "SpCluster-4893.0",
        "send" : 283,
        "qcovs" : 43,
        "PrimarySymbol" : "SUGAR-INSENSITIVE 3 (SIS3)",
        "qend" : 717
      },
      "position" : {
        "x" : -1588.7688849085168,
        "y" : -2477.9545538538296
      },
      "selected" : false
    }, {
      "data" : {
        "id" : "42664",
        "Description" : "\"The PAH2 gene encodes a phosphatidate phosphohydrolase. Mutant analysis revealed its involvement in galactolipid synthesis pathway, and the membrane lipid remodeling. The pah1pah2 double-mutant showed enhanced Al-susceptibility under low-P conditions, but there was no significant differences in Al tolerance between pah1pah2 and wild type when they were grown in a solution containing 35 &#956;M Pi.\"",
        "sstart" : 539,
        "AllSymbols" : "PHOSPHATIDIC ACID PHOSPHOHYDROLASE 2 (PAH2);PHOSPHATIDIC ACID PHOSPHOHYDROLASE 2 (ATPAH2)",
        "qstart" : 3757,
        "qcovhsp" : 7,
        "shared_name" : "KfCluster-12461.0",
        "ppos" : 71.05,
        "score" : 1213,
        "pident" : 54.501,
        "SUID" : 42664,
        "selected" : false,
        "sseqid" : "AT5G42870",
        "length" : 411,
        "nident" : 224,
        "evalue" : 2.29E-143,
        "positive" : 292,
        "gaps" : 20,
        "Type" : "protein_coding",
        "bitscore" : 471.0,
        "slen" : 930,
        "mismatch" : 167,
        "name" : "KfCluster-12461.0",
        "send" : 929,
        "qcovs" : 20,
        "PrimarySymbol" : "PHOSPHATIDIC ACID PHOSPHOHYDROLASE 2 (PAH2)",
        "qend" : 4989
      },
      "position" : {
        "x" : 145.4180450439453,
        "y" : -952.4197387695312
      },
      "selected" : false
    }, {
      "data" : {
        "id" : "42356",
        "Description" : "RING/U-box superfamily protein;(source:Araport11)",
        "sstart" : 187,
        "AllSymbols" : "0",
        "qstart" : 480,
        "qcovhsp" : 5,
        "shared_name" : "CrCluster-21129.0",
        "ppos" : 69.23,
        "score" : 222,
        "pident" : 47.436,
        "SUID" : 42356,
        "selected" : false,
        "sseqid" : "AT3G19950",
        "length" : 78,
        "nident" : 37,
        "evalue" : 1.39E-19,
        "positive" : 54,
        "gaps" : 1,
        "Type" : "protein_coding",
        "bitscore" : 90.1,
        "slen" : 328,
        "mismatch" : 40,
        "name" : "CrCluster-21129.0",
        "send" : 264,
        "qcovs" : 14,
        "PrimarySymbol" : "0",
        "qend" : 710
      },
      "position" : {
        "x" : -1616.3756964319543,
        "y" : -2581.6471808069546
      },
      "selected" : false
    }, {
      "data" : {
        "id" : "42663",
        "Description" : "ABC-2 type transporter family protein;(source:Araport11)",
        "sstart" : 447,
        "AllSymbols" : "ATP-BINDING CASSETTE G3 (ABCG3)",
        "qstart" : 1939,
        "qcovhsp" : 1,
        "shared_name" : "KfCluster-21042.0",
        "ppos" : 51.02,
        "score" : 71,
        "pident" : 38.776,
        "SUID" : 42663,
        "selected" : false,
        "sseqid" : "AT2G28070",
        "length" : 49,
        "nident" : 19,
        "evalue" : 5.0,
        "positive" : 25,
        "gaps" : 5,
        "Type" : "protein_coding",
        "bitscore" : 32.0,
        "slen" : 730,
        "mismatch" : 25,
        "name" : "KfCluster-21042.0",
        "send" : 495,
        "qcovs" : 3,
        "PrimarySymbol" : "ATP-BINDING CASSETTE G3 (ABCG3)",
        "qend" : 2070
      },
      "position" : {
        "x" : -562.0659790039062,
        "y" : -1343.404541015625
      },
      "selected" : false
    }, {
      "data" : {
        "id" : "42662",
        "Description" : "calcium-dependent lipid-binding family protein;(source:Araport11)",
        "sstart" : 8,
        "AllSymbols" : "0",
        "qstart" : 9110,
        "qcovhsp" : 2,
        "shared_name" : "KfCluster-22871.1",
        "ppos" : 48.9,
        "score" : 111,
        "pident" : 25.824,
        "SUID" : 42662,
        "selected" : false,
        "sseqid" : "AT1G48090",
        "length" : 182,
        "nident" : 47,
        "evalue" : 2.58E-4,
        "positive" : 89,
        "gaps" : 25,
        "Type" : "protein_coding",
        "bitscore" : 47.4,
        "slen" : 4146,
        "mismatch" : 110,
        "name" : "KfCluster-22871.1",
        "send" : 181,
        "qcovs" : 5,
        "PrimarySymbol" : "0",
        "qend" : 8616
      },
      "position" : {
        "x" : -121.33987426757812,
        "y" : -1265.765869140625
      },
      "selected" : false
    }, {
      "data" : {
        "id" : "42661",
        "Description" : "",
        "AllSymbols" : "",
        "shared_name" : "KfCluster-20949.0",
        "SUID" : 42661,
        "selected" : false,
        "sseqid" : "",
        "Type" : "",
        "name" : "KfCluster-20949.0",
        "PrimarySymbol" : ""
      },
      "position" : {
        "x" : -7.523284912109375,
        "y" : -1210.5975341796875
      },
      "selected" : false
    }, {
      "data" : {
        "id" : "42660",
        "Description" : "HEAT repeat-containing protein;(source:Araport11)",
        "sstart" : 13,
        "AllSymbols" : "SWEETIE (SWEETIE)",
        "qstart" : 324,
        "qcovhsp" : 31,
        "shared_name" : "KfCluster-20901.0",
        "ppos" : 61.16,
        "score" : 2740,
        "pident" : 42.857,
        "SUID" : 42660,
        "selected" : false,
        "sseqid" : "AT1G67140",
        "length" : 1519,
        "nident" : 651,
        "evalue" : 0.0,
        "positive" : 929,
        "gaps" : 54,
        "Type" : "protein_coding",
        "bitscore" : 1060.0,
        "slen" : 2221,
        "mismatch" : 814,
        "name" : "KfCluster-20901.0",
        "send" : 1481,
        "qcovs" : 92,
        "PrimarySymbol" : "SWEETIE (SWEETIE)",
        "qend" : 4868
      },
      "position" : {
        "x" : -410.9165954589844,
        "y" : -1028.5458984375
      },
      "selected" : false
    }, {
      "data" : {
        "id" : "42659",
        "Description" : "SNF2 domain-containing protein / helicase domain-containing protein / HNH endonuclease domain-containing protein;(source:Araport11)",
        "sstart" : 176,
        "AllSymbols" : "0",
        "qstart" : 1001,
        "qcovhsp" : 9,
        "shared_name" : "KfCluster-20809.0",
        "ppos" : 70.71,
        "score" : 762,
        "pident" : 55.0,
        "SUID" : 42659,
        "selected" : false,
        "sseqid" : "AT5G07810",
        "length" : 280,
        "nident" : 154,
        "evalue" : 1.3E-84,
        "positive" : 198,
        "gaps" : 1,
        "Type" : "protein_coding",
        "bitscore" : 298.0,
        "slen" : 1190,
        "mismatch" : 125,
        "name" : "KfCluster-20809.0",
        "send" : 454,
        "qcovs" : 27,
        "PrimarySymbol" : "0",
        "qend" : 162
      },
      "position" : {
        "x" : -584.9955444335938,
        "y" : -1057.61474609375
      },
      "selected" : false
    }, {
      "data" : {
        "id" : "42350",
        "Description" : "LONGIFOLIA protein;(source:Araport11)",
        "sstart" : 704,
        "AllSymbols" : "TON1 RECRUITING MOTIF 3 (TRM3)",
        "qstart" : 1011,
        "qcovhsp" : 5,
        "shared_name" : "PpCluster-16309.0",
        "ppos" : 48.09,
        "score" : 148,
        "pident" : 25.796,
        "SUID" : 42350,
        "selected" : false,
        "sseqid" : "AT1G18620",
        "length" : 314,
        "nident" : 81,
        "evalue" : 5.61E-9,
        "positive" : 151,
        "gaps" : 50,
        "Type" : "protein_coding",
        "bitscore" : 61.6,
        "slen" : 1014,
        "mismatch" : 183,
        "name" : "PpCluster-16309.0",
        "send" : 993,
        "qcovs" : 15,
        "PrimarySymbol" : "TON1 RECRUITING MOTIF 3 (TRM3)",
        "qend" : 148
      },
      "position" : {
        "x" : -1612.0333251953125,
        "y" : -124.23541259765625
      },
      "selected" : false
    }, {
      "data" : {
        "id" : "42349",
        "Description" : "LONGIFOLIA protein;(source:Araport11)",
        "sstart" : 676,
        "AllSymbols" : "TON1 RECRUITING MOTIF 3 (TRM3)",
        "qstart" : 1853,
        "qcovhsp" : 5,
        "shared_name" : "MpCluster-22941.0",
        "ppos" : 46.62,
        "score" : 152,
        "pident" : 24.437,
        "SUID" : 42349,
        "selected" : false,
        "sseqid" : "AT1G18620",
        "length" : 311,
        "nident" : 76,
        "evalue" : 1.96E-9,
        "positive" : 145,
        "gaps" : 64,
        "Type" : "protein_coding",
        "bitscore" : 63.2,
        "slen" : 978,
        "mismatch" : 171,
        "name" : "MpCluster-22941.0",
        "send" : 957,
        "qcovs" : 14,
        "PrimarySymbol" : "TON1 RECRUITING MOTIF 3 (TRM3)",
        "qend" : 1026
      },
      "position" : {
        "x" : -1658.0286865234375,
        "y" : -218.488037109375
      },
      "selected" : false
    }, {
      "data" : {
        "id" : "42348",
        "Description" : "LONGIFOLIA protein;(source:Araport11)",
        "sstart" : 4,
        "AllSymbols" : "TON1 RECRUITING MOTIF 4 (TRM4)",
        "qstart" : 1358,
        "qcovhsp" : 0,
        "shared_name" : "CrCluster-20867.0",
        "ppos" : 81.08,
        "score" : 135,
        "pident" : 67.568,
        "SUID" : 42348,
        "selected" : false,
        "sseqid" : "AT1G74160",
        "length" : 37,
        "nident" : 25,
        "evalue" : 2.65E-7,
        "positive" : 30,
        "gaps" : 1,
        "Type" : "protein_coding",
        "bitscore" : 56.6,
        "slen" : 1025,
        "mismatch" : 11,
        "name" : "CrCluster-20867.0",
        "send" : 40,
        "qcovs" : 1,
        "PrimarySymbol" : "TON1 RECRUITING MOTIF 4 (TRM4)",
        "qend" : 1465
      },
      "position" : {
        "x" : -1549.6171875,
        "y" : -206.55792236328125
      },
      "selected" : false
    }, {
      "data" : {
        "id" : "42658",
        "Description" : "Galactose oxidase/kelch repeat superfamily protein;(source:Araport11)",
        "sstart" : 321,
        "AllSymbols" : "0",
        "qstart" : 2850,
        "qcovhsp" : 1,
        "shared_name" : "KfCluster-2732.0",
        "ppos" : 47.37,
        "score" : 77,
        "pident" : 31.579,
        "SUID" : 42658,
        "selected" : false,
        "sseqid" : "AT4G39590",
        "length" : 57,
        "nident" : 18,
        "evalue" : 0.75,
        "positive" : 27,
        "gaps" : 4,
        "Type" : "protein_coding",
        "bitscore" : 34.3,
        "slen" : 402,
        "mismatch" : 35,
        "name" : "KfCluster-2732.0",
        "send" : 373,
        "qcovs" : 4,
        "PrimarySymbol" : "0",
        "qend" : 3020
      },
      "position" : {
        "x" : -468.3407287597656,
        "y" : -1480.59423828125
      },
      "selected" : false
    }, {
      "data" : {
        "id" : "42344",
        "Description" : "Encodes a member of the histidine kinase family.",
        "sstart" : 61,
        "AllSymbols" : "HISTIDINE KINASE 1 (ATHK1);HISTIDINE KINASE 1 (HK1); (AHK1)",
        "qstart" : 1142,
        "qcovhsp" : 19,
        "shared_name" : "KfCluster-32698.0",
        "ppos" : 48.31,
        "score" : 569,
        "pident" : 29.054,
        "SUID" : 42344,
        "selected" : false,
        "sseqid" : "AT2G17820",
        "length" : 592,
        "nident" : 172,
        "evalue" : 5.75E-60,
        "positive" : 286,
        "gaps" : 38,
        "Type" : "protein_coding",
        "bitscore" : 223.0,
        "slen" : 1207,
        "mismatch" : 382,
        "name" : "KfCluster-32698.0",
        "send" : 646,
        "qcovs" : 57,
        "PrimarySymbol" : "HISTIDINE KINASE 1 (HK1)",
        "qend" : 2821
      },
      "position" : {
        "x" : 4.049552917480469,
        "y" : -841.1182861328125
      },
      "selected" : false
    }, {
      "data" : {
        "id" : "42343",
        "Description" : "Encodes histidine kinase AHK2.",
        "sstart" : 591,
        "AllSymbols" : "HISTIDINE KINASE 2 (AHK2);HISTIDINE KINASE 2 (HK2)",
        "qstart" : 2100,
        "qcovhsp" : 5,
        "shared_name" : "KfCluster-24366.0",
        "ppos" : 52.38,
        "score" : 366,
        "pident" : 34.066,
        "SUID" : 42343,
        "selected" : false,
        "sseqid" : "AT5G35750",
        "length" : 273,
        "nident" : 93,
        "evalue" : 9.37E-35,
        "positive" : 143,
        "gaps" : 29,
        "Type" : "protein_coding",
        "bitscore" : 145.0,
        "slen" : 1176,
        "mismatch" : 151,
        "name" : "KfCluster-24366.0",
        "send" : 862,
        "qcovs" : 16,
        "PrimarySymbol" : "HISTIDINE KINASE 2 (HK2)",
        "qend" : 2834
      },
      "position" : {
        "x" : -57.89374542236328,
        "y" : -981.9533081054688
      },
      "selected" : false
    }, {
      "data" : {
        "id" : "42657",
        "Description" : "\"Encodes one of the 36 carboxylate clamp (CC)-tetratricopeptide repeat (TPR) proteins (Prasad 2010, Pubmed ID: 20856808) with potential to interact with Hsp90/Hsp70 as co-chaperones. The mRNA is cell-to-cell mobile.\"",
        "sstart" : 247,
        "AllSymbols" : "HOP2 (Hop2)",
        "qstart" : 2137,
        "qcovhsp" : 2,
        "shared_name" : "KfCluster-21086.0",
        "ppos" : 61.02,
        "score" : 138,
        "pident" : 40.678,
        "SUID" : 42657,
        "selected" : false,
        "sseqid" : "AT1G62740",
        "length" : 59,
        "nident" : 24,
        "evalue" : 4.64E-8,
        "positive" : 36,
        "gaps" : 0,
        "Type" : "protein_coding",
        "bitscore" : 57.8,
        "slen" : 571,
        "mismatch" : 35,
        "name" : "KfCluster-21086.0",
        "send" : 305,
        "qcovs" : 5,
        "PrimarySymbol" : "HOP2 (Hop2)",
        "qend" : 1961
      },
      "position" : {
        "x" : 34.10484313964844,
        "y" : -1076.109619140625
      },
      "selected" : false
    }, {
      "data" : {
        "id" : "42342",
        "Description" : "\"Similar to prokaryote sensory transduction proteins. Contains a histidine kinase and a response regulator domain. Homodimer. Membrane component. Binds ethylene. Mutations affect ethylene binding and metabolism of other plant hormones such as auxin, cytokinins, ABA and gibberellic acid. Ethylene receptor. Has histidine kinase activity. Is regulated by RTE1. Mutations in ETR1 block ethylene stimulation of flavonol synthesis.\"",
        "sstart" : 339,
        "AllSymbols" : "ETHYLENE RESPONSE 1 (ETR1); (AtETR1);ETHYLENE RESPONSE (ETR);ETHYLENE INSENSITIVE 1 (EIN1)",
        "qstart" : 1679,
        "qcovhsp" : 12,
        "shared_name" : "KfCluster-17917.0",
        "ppos" : 51.61,
        "score" : 429,
        "pident" : 30.273,
        "SUID" : 42342,
        "selected" : false,
        "sseqid" : "AT1G66340",
        "length" : 403,
        "nident" : 122,
        "evalue" : 2.32E-43,
        "positive" : 208,
        "gaps" : 40,
        "Type" : "protein_coding",
        "bitscore" : 169.0,
        "slen" : 738,
        "mismatch" : 241,
        "name" : "KfCluster-17917.0",
        "send" : 729,
        "qcovs" : 36,
        "PrimarySymbol" : "ETHYLENE RESPONSE 1 (ETR1)",
        "qend" : 2803
      },
      "position" : {
        "x" : 3.03790283203125,
        "y" : -960.2920532226562
      },
      "selected" : false
    }, {
      "data" : {
        "id" : "42341",
        "Description" : "Encodes histidine kinase AHK2.",
        "sstart" : 693,
        "AllSymbols" : "HISTIDINE KINASE 2 (AHK2);HISTIDINE KINASE 2 (HK2)",
        "qstart" : 5,
        "qcovhsp" : 7,
        "shared_name" : "KfCluster-13437.0",
        "ppos" : 45.92,
        "score" : 233,
        "pident" : 32.618,
        "SUID" : 42341,
        "selected" : false,
        "sseqid" : "AT5G35750",
        "length" : 233,
        "nident" : 76,
        "evalue" : 2.25E-19,
        "positive" : 107,
        "gaps" : 33,
        "Type" : "protein_coding",
        "bitscore" : 94.4,
        "slen" : 1176,
        "mismatch" : 124,
        "name" : "KfCluster-13437.0",
        "send" : 921,
        "qcovs" : 22,
        "PrimarySymbol" : "HISTIDINE KINASE 2 (HK2)",
        "qend" : 616
      },
      "position" : {
        "x" : 46.30039978027344,
        "y" : -1012.3394775390625
      },
      "selected" : false
    }, {
      "data" : {
        "id" : "42340",
        "Description" : "\"Encodes a histidine kinases, a cytokinin receptor that controls cytokinin-mediated leaf longevity through a specific phosphorylation of the response regulator, ARR2. The mRNA is cell-to-cell mobile.\"",
        "sstart" : 454,
        "AllSymbols" : "HISTIDINE KINASE 3 (HK3);HISTIDINE KINASE 3 (AHK3)",
        "qstart" : 2357,
        "qcovhsp" : 4,
        "shared_name" : "KfCluster-12322.0",
        "ppos" : 74.64,
        "score" : 381,
        "pident" : 50.725,
        "SUID" : 42340,
        "selected" : false,
        "sseqid" : "AT1G27320",
        "length" : 138,
        "nident" : 70,
        "evalue" : 5.01E-37,
        "positive" : 103,
        "gaps" : 0,
        "Type" : "protein_coding",
        "bitscore" : 151.0,
        "slen" : 1036,
        "mismatch" : 68,
        "name" : "KfCluster-12322.0",
        "send" : 591,
        "qcovs" : 13,
        "PrimarySymbol" : "HISTIDINE KINASE 3 (HK3)",
        "qend" : 2770
      },
      "position" : {
        "x" : -27.399948120117188,
        "y" : -899.9594116210938
      },
      "selected" : false
    }, {
      "data" : {
        "id" : "42339",
        "Description" : "Histidine kinase: cytokinin-binding receptor that transduces cytokinin signals across the plasma membrane",
        "sstart" : 170,
        "AllSymbols" : "WOODEN LEG (WOL);CYTOKININ RESPONSE 1 (CRE1); (ATCRE1);ARABIDOPSIS HISTIDINE KINASE 4 (AHK4);WOODEN LEG 1 (WOL1)",
        "qstart" : 4361,
        "qcovhsp" : 14,
        "shared_name" : "CrCluster-27233.0",
        "ppos" : 71.65,
        "score" : 2518,
        "pident" : 56.264,
        "SUID" : 42339,
        "selected" : false,
        "sseqid" : "AT2G01830",
        "length" : 910,
        "nident" : 512,
        "evalue" : 0.0,
        "positive" : 652,
        "gaps" : 35,
        "Type" : "protein_coding",
        "bitscore" : 974.0,
        "slen" : 1057,
        "mismatch" : 363,
        "name" : "CrCluster-27233.0",
        "send" : 1052,
        "qcovs" : 42,
        "PrimarySymbol" : "WOODEN LEG (WOL)",
        "qend" : 1656
      },
      "position" : {
        "x" : 62.39909362792969,
        "y" : -882.3890991210938
      },
      "selected" : false
    }, {
      "data" : {
        "id" : "42338",
        "Description" : "Histidine kinase: cytokinin-binding receptor that transduces cytokinin signals across the plasma membrane",
        "sstart" : 146,
        "AllSymbols" : "WOODEN LEG (WOL);CYTOKININ RESPONSE 1 (CRE1); (ATCRE1);ARABIDOPSIS HISTIDINE KINASE 4 (AHK4);WOODEN LEG 1 (WOL1)",
        "qstart" : 4266,
        "qcovhsp" : 13,
        "shared_name" : "CrCluster-20662.1",
        "ppos" : 72.85,
        "score" : 1942,
        "pident" : 57.81,
        "SUID" : 42338,
        "selected" : false,
        "sseqid" : "AT2G01830",
        "length" : 685,
        "nident" : 396,
        "evalue" : 0.0,
        "positive" : 499,
        "gaps" : 15,
        "Type" : "protein_coding",
        "bitscore" : 752.0,
        "slen" : 1080,
        "mismatch" : 274,
        "name" : "CrCluster-20662.1",
        "send" : 821,
        "qcovs" : 40,
        "PrimarySymbol" : "WOODEN LEG (WOL)",
        "qend" : 2230
      },
      "position" : {
        "x" : 76.41609191894531,
        "y" : -936.9210205078125
      },
      "selected" : false
    }, {
      "data" : {
        "id" : "42337",
        "Description" : "\"member of Alpha-Expansin Gene Family. Naming convention from the Expansin Working Group (Kende et al, 2004. Plant Mol Bio)\"",
        "sstart" : 28,
        "AllSymbols" : "(EXP17);EXPANSIN A17 (EXPA17);EXPANSIN 17 (ATEXP17); (ATHEXP ALPHA 1.13);EXPANSIN A17 (ATEXPA17)",
        "qstart" : 312,
        "qcovhsp" : 14,
        "shared_name" : "SpCluster-7943.0",
        "ppos" : 53.57,
        "score" : 378,
        "pident" : 38.393,
        "SUID" : 42337,
        "selected" : false,
        "sseqid" : "AT4G01630",
        "length" : 224,
        "nident" : 86,
        "evalue" : 9.27E-42,
        "positive" : 120,
        "gaps" : 8,
        "Type" : "protein_coding",
        "bitscore" : 150.0,
        "slen" : 255,
        "mismatch" : 130,
        "name" : "SpCluster-7943.0",
        "send" : 249,
        "qcovs" : 42,
        "PrimarySymbol" : "EXPANSIN A17 (EXPA17)",
        "qend" : 965
      },
      "position" : {
        "x" : 294.15289306640625,
        "y" : -296.14019775390625
      },
      "selected" : false
    }, {
      "data" : {
        "id" : "42336",
        "Description" : "\"putative beta-expansin/allergen protein. Naming convention from the Expansin Working Group (Kende et al, 2004. Plant Mol Bio).  Involved in the formation of nematode-induced syncytia in roots of Arabidopsis thaliana.\"",
        "sstart" : 72,
        "AllSymbols" : "EXPANSIN B3 (EXPB3); (ATHEXP BETA 1.6);EXPANSIN B3 (ATEXPB3)",
        "qstart" : 827,
        "qcovhsp" : 18,
        "shared_name" : "SpCluster-19617.3",
        "ppos" : 47.94,
        "score" : 204,
        "pident" : 29.381,
        "SUID" : 42336,
        "selected" : false,
        "sseqid" : "AT4G28250",
        "length" : 194,
        "nident" : 57,
        "evalue" : 3.6E-18,
        "positive" : 93,
        "gaps" : 15,
        "Type" : "protein_coding",
        "bitscore" : 83.2,
        "slen" : 264,
        "mismatch" : 122,
        "name" : "SpCluster-19617.3",
        "send" : 260,
        "qcovs" : 55,
        "PrimarySymbol" : "EXPANSIN B3 (EXPB3)",
        "qend" : 276
      },
      "position" : {
        "x" : 373.7009582519531,
        "y" : -237.82373046875
      },
      "selected" : false
    }, {
      "data" : {
        "id" : "42335",
        "Description" : "\"member of Alpha-Expansin Gene Family. Naming convention from the Expansin Working Group (Kende et al, 2004. Plant Mol Bio)\"",
        "sstart" : 69,
        "AllSymbols" : "EXPANSIN 12 (ATEXPA12);EXPANSIN 12 (EXP12);EXPANSIN 12 (EXPA12); (ATHEXP ALPHA 1.24); (ATEXP12)",
        "qstart" : 129,
        "qcovhsp" : 22,
        "shared_name" : "SpCluster-18764.0",
        "ppos" : 55.43,
        "score" : 278,
        "pident" : 33.152,
        "SUID" : 42335,
        "selected" : false,
        "sseqid" : "AT3G15370",
        "length" : 184,
        "nident" : 61,
        "evalue" : 2.26E-29,
        "positive" : 102,
        "gaps" : 5,
        "Type" : "protein_coding",
        "bitscore" : 111.0,
        "slen" : 252,
        "mismatch" : 118,
        "name" : "SpCluster-18764.0",
        "send" : 249,
        "qcovs" : 66,
        "PrimarySymbol" : "EXPANSIN 12 (EXPA12)",
        "qend" : 674
      },
      "position" : {
        "x" : 403.3194580078125,
        "y" : -244.78713989257812
      },
      "selected" : false
    }, {
      "data" : {
        "id" : "42334",
        "Description" : "\"Encodes an expansin. Naming convention from the Expansin Working Group (Kende et al, 2004. Plant Mol Bio)\"",
        "sstart" : 32,
        "AllSymbols" : "EXPANSIN A2 (ATEXPA2);EXPANSIN 2 (EXP2);EXPANSIN A2 (EXPA2); (ATHEXP ALPHA 1.12); (ATEXP2)",
        "qstart" : 982,
        "qcovhsp" : 21,
        "shared_name" : "SpCluster-15893.0",
        "ppos" : 52.42,
        "score" : 310,
        "pident" : 30.837,
        "SUID" : 42334,
        "selected" : false,
        "sseqid" : "AT5G05290",
        "length" : 227,
        "nident" : 70,
        "evalue" : 3.98E-33,
        "positive" : 119,
        "gaps" : 4,
        "Type" : "protein_coding",
        "bitscore" : 124.0,
        "slen" : 255,
        "mismatch" : 153,
        "name" : "SpCluster-15893.0",
        "send" : 255,
        "qcovs" : 62,
        "PrimarySymbol" : "EXPANSIN A2 (EXPA2)",
        "qend" : 305
      },
      "position" : {
        "x" : 271.7705078125,
        "y" : -243.43582153320312
      },
      "selected" : false
    }, {
      "data" : {
        "id" : "42333",
        "Description" : "\"expansin-like protein. Naming convention from the Expansin Working Group (Kende et al, 2004. Plant Mol Bio).  Involved in the formation of nematode-induced syncytia in roots of Arabidopsis thaliana.\"",
        "sstart" : 14,
        "AllSymbols" : "EXPANSIN A16 (EXPA16); (ATHEXP ALPHA 1.7); (ATEXP16);EXPANSIN 16 (EXP16);EXPANSIN A16 (ATEXPA16)",
        "qstart" : 1406,
        "qcovhsp" : 15,
        "shared_name" : "PpCluster-3620.0",
        "ppos" : 68.85,
        "score" : 572,
        "pident" : 52.459,
        "SUID" : 42333,
        "selected" : false,
        "sseqid" : "AT3G55500",
        "length" : 244,
        "nident" : 128,
        "evalue" : 1.01E-69,
        "positive" : 168,
        "gaps" : 10,
        "Type" : "protein_coding",
        "bitscore" : 224.0,
        "slen" : 260,
        "mismatch" : 106,
        "name" : "PpCluster-3620.0",
        "send" : 253,
        "qcovs" : 44,
        "PrimarySymbol" : "EXPANSIN A16 (EXPA16)",
        "qend" : 693
      },
      "position" : {
        "x" : 348.9260559082031,
        "y" : -375.5838623046875
      },
      "selected" : false
    }, {
      "data" : {
        "id" : "42332",
        "Description" : "\"putative expansin. Naming convention from the Expansin Working Group (Kende et al, 2004. Plant Mol Bio).  Involved in the formation of nematode-induced syncytia in roots of Arabidopsis thaliana.\"",
        "sstart" : 31,
        "AllSymbols" : "EXPANSIN A4 (EXPA4); (ATHEXP ALPHA 1.6); (ATEXP4);EXPANSIN A4 (ATEXPA4)",
        "qstart" : 1028,
        "qcovhsp" : 9,
        "shared_name" : "PpCluster-25656.0",
        "ppos" : 79.34,
        "score" : 359,
        "pident" : 65.289,
        "SUID" : 42332,
        "selected" : false,
        "sseqid" : "AT2G39700",
        "length" : 121,
        "nident" : 79,
        "evalue" : 2.25E-39,
        "positive" : 96,
        "gaps" : 0,
        "Type" : "protein_coding",
        "bitscore" : 142.0,
        "slen" : 257,
        "mismatch" : 42,
        "name" : "PpCluster-25656.0",
        "send" : 151,
        "qcovs" : 26,
        "PrimarySymbol" : "EXPANSIN A4 (EXPA4)",
        "qend" : 1390
      },
      "position" : {
        "x" : 405.9618225097656,
        "y" : -278.6413879394531
      },
      "selected" : false
    }, {
      "data" : {
        "id" : "42331",
        "Description" : "\"Encodes an expansin. Naming convention from the Expansin Working Group (Kende et al, 2004. Plant Mol Bio)\"",
        "sstart" : 153,
        "AllSymbols" : "ARABIDOPSIS THALIANA EXPANSIN A5 (ATEXPA5);ARABIDOPSIS THALIANA EXPANSIN 5 (ATEXP5);EXPANSIN A5 (EXPA5);EXPANSIN 5 (EXP5); (ATHEXP ALPHA 1.4)",
        "qstart" : 782,
        "qcovhsp" : 11,
        "shared_name" : "PpCluster-21214.0",
        "ppos" : 81.19,
        "score" : 349,
        "pident" : 65.347,
        "SUID" : 42331,
        "selected" : false,
        "sseqid" : "AT3G29030",
        "length" : 101,
        "nident" : 66,
        "evalue" : 2.36E-39,
        "positive" : 82,
        "gaps" : 0,
        "Type" : "protein_coding",
        "bitscore" : 139.0,
        "slen" : 255,
        "mismatch" : 35,
        "name" : "PpCluster-21214.0",
        "send" : 253,
        "qcovs" : 33,
        "PrimarySymbol" : "EXPANSIN A5 (EXPA5)",
        "qend" : 480
      },
      "position" : {
        "x" : 379.5806579589844,
        "y" : -257.22174072265625
      },
      "selected" : false
    }, {
      "data" : {
        "id" : "42330",
        "Description" : "\"Encodes an expansin. Naming convention from the Expansin Working Group (Kende et al, 2004. Plant Mol Bio)\"",
        "sstart" : 147,
        "AllSymbols" : "EXPANSIN A2 (ATEXPA2);EXPANSIN 2 (EXP2);EXPANSIN A2 (EXPA2); (ATHEXP ALPHA 1.12); (ATEXP2)",
        "qstart" : 909,
        "qcovhsp" : 4,
        "shared_name" : "PpCluster-18681.0",
        "ppos" : 71.17,
        "score" : 331,
        "pident" : 56.757,
        "SUID" : 42330,
        "selected" : false,
        "sseqid" : "AT5G05290",
        "length" : 111,
        "nident" : 63,
        "evalue" : 2.7E-34,
        "positive" : 79,
        "gaps" : 3,
        "Type" : "protein_coding",
        "bitscore" : 132.0,
        "slen" : 255,
        "mismatch" : 45,
        "name" : "PpCluster-18681.0",
        "send" : 255,
        "qcovs" : 13,
        "PrimarySymbol" : "EXPANSIN A2 (EXPA2)",
        "qend" : 580
      },
      "position" : {
        "x" : 285.13702392578125,
        "y" : -202.89398193359375
      },
      "selected" : false
    }, {
      "data" : {
        "id" : "42329",
        "Description" : "\"Member of Alpha-Expansin Gene Family. Naming convention from the Expansin Working Group (Kende et al, Plant Mol Bio).  Involved in the formation of nematode-induced syncytia in roots of Arabidopsis thaliana.\"",
        "sstart" : 22,
        "AllSymbols" : "EXPANSIN A1 (ATEXPA1);EXPANSIN 1 (EXP1);EXPANSIN A1 (EXPA1); (ATEXP1); (ATHEXP ALPHA 1.2); (AT-EXP1)",
        "qstart" : 1343,
        "qcovhsp" : 13,
        "shared_name" : "PpCluster-17935.2",
        "ppos" : 76.21,
        "score" : 728,
        "pident" : 60.352,
        "SUID" : 42329,
        "selected" : false,
        "sseqid" : "AT1G69530",
        "length" : 227,
        "nident" : 137,
        "evalue" : 1.51E-92,
        "positive" : 173,
        "gaps" : 9,
        "Type" : "protein_coding",
        "bitscore" : 285.0,
        "slen" : 274,
        "mismatch" : 81,
        "name" : "PpCluster-17935.2",
        "send" : 244,
        "qcovs" : 39,
        "PrimarySymbol" : "EXPANSIN A1 (EXPA1)",
        "qend" : 678
      },
      "position" : {
        "x" : 333.1888122558594,
        "y" : -374.7294921875
      },
      "selected" : false
    }, {
      "data" : {
        "id" : "42328",
        "Description" : "\"Member of Alpha-Expansin Gene Family. Naming convention from the Expansin Working Group (Kende et al, Plant Mol Bio).  Involved in the formation of nematode-induced syncytia in roots of Arabidopsis thaliana.\"",
        "sstart" : 22,
        "AllSymbols" : "EXPANSIN A1 (ATEXPA1);EXPANSIN 1 (EXP1);EXPANSIN A1 (EXPA1); (ATEXP1); (ATHEXP ALPHA 1.2); (AT-EXP1)",
        "qstart" : 1488,
        "qcovhsp" : 12,
        "shared_name" : "PpCluster-17935.1",
        "ppos" : 75.43,
        "score" : 745,
        "pident" : 61.638,
        "SUID" : 42328,
        "selected" : false,
        "sseqid" : "AT1G69530",
        "length" : 232,
        "nident" : 143,
        "evalue" : 1.19E-94,
        "positive" : 175,
        "gaps" : 9,
        "Type" : "protein_coding",
        "bitscore" : 291.0,
        "slen" : 250,
        "mismatch" : 80,
        "name" : "PpCluster-17935.1",
        "send" : 249,
        "qcovs" : 36,
        "PrimarySymbol" : "EXPANSIN A1 (EXPA1)",
        "qend" : 808
      },
      "position" : {
        "x" : 316.749267578125,
        "y" : -297.87615966796875
      },
      "selected" : false
    }, {
      "data" : {
        "id" : "42327",
        "Description" : "\"member of Alpha-Expansin Gene Family. Naming convention from the Expansin Working Group (Kende et al, 2004. Plant Mol Bio)\"",
        "sstart" : 27,
        "AllSymbols" : "EXPANSIN A9 (ATEXPA9); (EXP9);EXPANSIN A9 (EXPA9); (ATHEXP ALPHA 1.10); (ATEXP9)",
        "qstart" : 1216,
        "qcovhsp" : 16,
        "shared_name" : "PpCluster-15560.0",
        "ppos" : 76.07,
        "score" : 740,
        "pident" : 59.829,
        "SUID" : 42327,
        "selected" : false,
        "sseqid" : "AT5G02260",
        "length" : 234,
        "nident" : 140,
        "evalue" : 1.06E-95,
        "positive" : 178,
        "gaps" : 10,
        "Type" : "protein_coding",
        "bitscore" : 289.0,
        "slen" : 258,
        "mismatch" : 84,
        "name" : "PpCluster-15560.0",
        "send" : 255,
        "qcovs" : 48,
        "PrimarySymbol" : "EXPANSIN A9 (EXPA9)",
        "qend" : 530
      },
      "position" : {
        "x" : 266.30908203125,
        "y" : -333.91693115234375
      },
      "selected" : false
    }, {
      "data" : {
        "id" : "42326",
        "Description" : "\"member of Alpha-Expansin Gene Family. Naming convention from the Expansin Working Group (Kende et al, 2004. Plant Mol Bio).  Involved in the formation of nematode-induced syncytia in roots of Arabidopsis thaliana.\"",
        "sstart" : 8,
        "AllSymbols" : "(ATEXP15);EXPANSIN 15 (EXP15);EXPANSIN A15 (ATEXPA15);EXPANSIN A15 (EXPA15); (ATHEXP ALPHA 1.3)",
        "qstart" : 490,
        "qcovhsp" : 14,
        "shared_name" : "MpCluster-4891.0",
        "ppos" : 70.25,
        "score" : 693,
        "pident" : 56.198,
        "SUID" : 42326,
        "selected" : false,
        "sseqid" : "AT2G03090",
        "length" : 242,
        "nident" : 136,
        "evalue" : 1.42E-87,
        "positive" : 170,
        "gaps" : 9,
        "Type" : "protein_coding",
        "bitscore" : 271.0,
        "slen" : 253,
        "mismatch" : 97,
        "name" : "MpCluster-4891.0",
        "send" : 249,
        "qcovs" : 41,
        "PrimarySymbol" : "EXPANSIN A15 (EXPA15)",
        "qend" : 1188
      },
      "position" : {
        "x" : 363.4536437988281,
        "y" : -252.37673950195312
      },
      "selected" : false
    }, {
      "data" : {
        "id" : "42325",
        "Description" : "\"Member of Alpha-Expansin Gene Family. Naming convention from the Expansin Working Group (Kende et al, Plant Mol Bio).  Involved in the formation of nematode-induced syncytia in roots of Arabidopsis thaliana.\"",
        "sstart" : 45,
        "AllSymbols" : "EXPANSIN A1 (ATEXPA1);EXPANSIN 1 (EXP1);EXPANSIN A1 (EXPA1); (ATEXP1); (ATHEXP ALPHA 1.2); (AT-EXP1)",
        "qstart" : 845,
        "qcovhsp" : 10,
        "shared_name" : "MpCluster-13152.1",
        "ppos" : 75.61,
        "score" : 629,
        "pident" : 58.049,
        "SUID" : 42325,
        "selected" : false,
        "sseqid" : "AT1G69530",
        "length" : 205,
        "nident" : 119,
        "evalue" : 1.03E-76,
        "positive" : 155,
        "gaps" : 7,
        "Type" : "protein_coding",
        "bitscore" : 246.0,
        "slen" : 275,
        "mismatch" : 79,
        "name" : "MpCluster-13152.1",
        "send" : 247,
        "qcovs" : 30,
        "PrimarySymbol" : "EXPANSIN A1 (EXPA1)",
        "qend" : 1444
      },
      "position" : {
        "x" : 326.58978271484375,
        "y" : -269.1615295410156
      },
      "selected" : false
    }, {
      "data" : {
        "id" : "42324",
        "Description" : "\"member of Alpha-Expansin Gene Family. Naming convention from the Expansin Working Group (Kende et al, 2004. Plant Mol Bio)\"",
        "sstart" : 241,
        "AllSymbols" : "EXPANSIN A9 (ATEXPA9); (EXP9);EXPANSIN A9 (EXPA9); (ATHEXP ALPHA 1.10); (ATEXP9)",
        "qstart" : 240,
        "qcovhsp" : 7,
        "shared_name" : "CrCluster-7088.0",
        "ppos" : 93.75,
        "score" : 65,
        "pident" : 62.5,
        "SUID" : 42324,
        "selected" : false,
        "sseqid" : "AT5G02260",
        "length" : 16,
        "nident" : 10,
        "evalue" : 0.2,
        "positive" : 15,
        "gaps" : 0,
        "Type" : "protein_coding",
        "bitscore" : 29.6,
        "slen" : 258,
        "mismatch" : 6,
        "name" : "CrCluster-7088.0",
        "send" : 256,
        "qcovs" : 20,
        "PrimarySymbol" : "EXPANSIN A9 (EXPA9)",
        "qend" : 193
      },
      "position" : {
        "x" : 406.48162841796875,
        "y" : -167.4615478515625
      },
      "selected" : false
    }, {
      "data" : {
        "id" : "42323",
        "Description" : "\"Encodes an expansin. Naming convention from the Expansin Working Group (Kende et al, 2004. Plant Mol Bio)\"",
        "sstart" : 27,
        "AllSymbols" : "EXPANSIN A2 (ATEXPA2);EXPANSIN 2 (EXP2);EXPANSIN A2 (EXPA2); (ATHEXP ALPHA 1.12); (ATEXP2)",
        "qstart" : 1169,
        "qcovhsp" : 12,
        "shared_name" : "CrCluster-43017.0",
        "ppos" : 83.69,
        "score" : 830,
        "pident" : 70.386,
        "SUID" : 42323,
        "selected" : false,
        "sseqid" : "AT5G05290",
        "length" : 233,
        "nident" : 164,
        "evalue" : 5.23E-107,
        "positive" : 195,
        "gaps" : 5,
        "Type" : "protein_coding",
        "bitscore" : 324.0,
        "slen" : 255,
        "mismatch" : 64,
        "name" : "CrCluster-43017.0",
        "send" : 255,
        "qcovs" : 36,
        "PrimarySymbol" : "EXPANSIN A2 (EXPA2)",
        "qend" : 474
      },
      "position" : {
        "x" : 370.6401672363281,
        "y" : -357.4560546875
      },
      "selected" : false
    }, {
      "data" : {
        "id" : "42322",
        "Description" : "\"Encodes an expansin. Naming convention from the Expansin Working Group (Kende et al, Plant Mol Bio).  Involved in the formation of nematode-induced syncytia in roots of Arabidopsis thaliana.\"",
        "sstart" : 24,
        "AllSymbols" : "EXPANSIN A10 (ATEXPA10);ARABIDOPSIS THALIANA EXPANSIN 10 (AT-EXP10);EXPANSIN A10 (EXPA10);ARABIDOPSIS THALIANA EXPANSIN ALPHA 1.1 (ATHEXP ALPHA 1.1);EXPANSIN 10 (EXP10);ARABIDOPSIS THALIANA EXPANSIN 10 (ATEXP10)",
        "qstart" : 9,
        "qcovhsp" : 18,
        "shared_name" : "CrCluster-42495.3",
        "ppos" : 88.16,
        "score" : 879,
        "pident" : 75.0,
        "SUID" : 42322,
        "selected" : false,
        "sseqid" : "AT1G26770",
        "length" : 228,
        "nident" : 171,
        "evalue" : 9.28E-118,
        "positive" : 201,
        "gaps" : 3,
        "Type" : "protein_coding",
        "bitscore" : 343.0,
        "slen" : 249,
        "mismatch" : 54,
        "name" : "CrCluster-42495.3",
        "send" : 248,
        "qcovs" : 55,
        "PrimarySymbol" : "EXPANSIN A10 (EXPA10)",
        "qend" : 692
      },
      "position" : {
        "x" : 408.2262268066406,
        "y" : -333.31597900390625
      },
      "selected" : false
    }, {
      "data" : {
        "id" : "42321",
        "Description" : "\"Encodes an expansin. Naming convention from the Expansin Working Group (Kende et al, Plant Mol Bio).  Involved in the formation of nematode-induced syncytia in roots of Arabidopsis thaliana.\"",
        "sstart" : 37,
        "AllSymbols" : "EXPANSIN A10 (ATEXPA10);ARABIDOPSIS THALIANA EXPANSIN 10 (AT-EXP10);EXPANSIN A10 (EXPA10);ARABIDOPSIS THALIANA EXPANSIN ALPHA 1.1 (ATHEXP ALPHA 1.1);EXPANSIN 10 (EXP10);ARABIDOPSIS THALIANA EXPANSIN 10 (ATEXP10)",
        "qstart" : 327,
        "qcovhsp" : 22,
        "shared_name" : "CrCluster-42495.2",
        "ppos" : 83.87,
        "score" : 765,
        "pident" : 67.742,
        "SUID" : 42321,
        "selected" : false,
        "sseqid" : "AT1G26770",
        "length" : 217,
        "nident" : 147,
        "evalue" : 8.25E-102,
        "positive" : 182,
        "gaps" : 8,
        "Type" : "protein_coding",
        "bitscore" : 299.0,
        "slen" : 249,
        "mismatch" : 62,
        "name" : "CrCluster-42495.2",
        "send" : 245,
        "qcovs" : 67,
        "PrimarySymbol" : "EXPANSIN A10 (EXPA10)",
        "qend" : 977
      },
      "position" : {
        "x" : 312.733642578125,
        "y" : -347.65472412109375
      },
      "selected" : false
    }, {
      "data" : {
        "id" : "42320",
        "Description" : "\"member of Alpha-Expansin Gene Family. Naming convention from the Expansin Working Group (Kende et al, 2004. Plant Mol Bio).  Involved in the formation of nematode-induced syncytia in roots of Arabidopsis thaliana.\"",
        "sstart" : 48,
        "AllSymbols" : "(ATEXP15);EXPANSIN 15 (EXP15);EXPANSIN A15 (ATEXPA15);EXPANSIN A15 (EXPA15); (ATHEXP ALPHA 1.3)",
        "qstart" : 585,
        "qcovhsp" : 10,
        "shared_name" : "CrCluster-42495.0",
        "ppos" : 86.54,
        "score" : 790,
        "pident" : 74.038,
        "SUID" : 42320,
        "selected" : false,
        "sseqid" : "AT2G03090",
        "length" : 208,
        "nident" : 154,
        "evalue" : 3.15E-100,
        "positive" : 180,
        "gaps" : 3,
        "Type" : "protein_coding",
        "bitscore" : 308.0,
        "slen" : 253,
        "mismatch" : 51,
        "name" : "CrCluster-42495.0",
        "send" : 252,
        "qcovs" : 29,
        "PrimarySymbol" : "EXPANSIN A15 (EXPA15)",
        "qend" : 1208
      },
      "position" : {
        "x" : 279.0596923828125,
        "y" : -247.89114379882812
      },
      "selected" : false
    }, {
      "data" : {
        "id" : "42319",
        "Description" : "\"member of Alpha-Expansin Gene Family. Naming convention from the Expansin Working Group (Kende et al, 2004. Plant Mol Bio).  Involved in the formation of nematode-induced syncytia in roots of Arabidopsis thaliana.\"",
        "sstart" : 34,
        "AllSymbols" : "(ATEXP15);EXPANSIN 15 (EXP15);EXPANSIN A15 (ATEXPA15);EXPANSIN A15 (EXPA15); (ATHEXP ALPHA 1.3)",
        "qstart" : 1671,
        "qcovhsp" : 10,
        "shared_name" : "CrCluster-41339.0",
        "ppos" : 87.39,
        "score" : 919,
        "pident" : 74.775,
        "SUID" : 42319,
        "selected" : false,
        "sseqid" : "AT2G03090",
        "length" : 222,
        "nident" : 166,
        "evalue" : 3.82E-119,
        "positive" : 194,
        "gaps" : 3,
        "Type" : "protein_coding",
        "bitscore" : 358.0,
        "slen" : 253,
        "mismatch" : 53,
        "name" : "CrCluster-41339.0",
        "send" : 252,
        "qcovs" : 29,
        "PrimarySymbol" : "EXPANSIN A15 (EXPA15)",
        "qend" : 1006
      },
      "position" : {
        "x" : 256.36041259765625,
        "y" : -359.56927490234375
      },
      "selected" : false
    }, {
      "data" : {
        "id" : "42318",
        "Description" : "\"member of Alpha-Expansin Gene Family. Naming convention from the Expansin Working Group (Kende et al, 2004. Plant Mol Bio).  Involved in the formation of nematode-induced syncytia in roots of Arabidopsis thaliana.\"",
        "sstart" : 28,
        "AllSymbols" : "(ATEXP15);EXPANSIN 15 (EXP15);EXPANSIN A15 (ATEXPA15);EXPANSIN A15 (EXPA15); (ATHEXP ALPHA 1.3)",
        "qstart" : 1356,
        "qcovhsp" : 17,
        "shared_name" : "CrCluster-33517.0",
        "ppos" : 77.43,
        "score" : 907,
        "pident" : 66.926,
        "SUID" : 42318,
        "selected" : false,
        "sseqid" : "AT2G03090",
        "length" : 257,
        "nident" : 172,
        "evalue" : 1.9E-120,
        "positive" : 199,
        "gaps" : 32,
        "Type" : "protein_coding",
        "bitscore" : 353.0,
        "slen" : 253,
        "mismatch" : 53,
        "name" : "CrCluster-33517.0",
        "send" : 252,
        "qcovs" : 50,
        "PrimarySymbol" : "EXPANSIN A15 (EXPA15)",
        "qend" : 586
      },
      "position" : {
        "x" : 342.0738220214844,
        "y" : -206.71295166015625
      },
      "selected" : false
    }, {
      "data" : {
        "id" : "42317",
        "Description" : "\"member of Alpha-Expansin Gene Family. Naming convention from the Expansin Working Group (Kende et al, 2004. Plant Mol Bio).  Involved in the formation of nematode-induced syncytia in roots of Arabidopsis thaliana.\"",
        "sstart" : 46,
        "AllSymbols" : "(ATEXP15);EXPANSIN 15 (EXP15);EXPANSIN A15 (ATEXPA15);EXPANSIN A15 (EXPA15); (ATHEXP ALPHA 1.3)",
        "qstart" : 397,
        "qcovhsp" : 12,
        "shared_name" : "CrCluster-32495.3",
        "ppos" : 87.14,
        "score" : 795,
        "pident" : 73.81,
        "SUID" : 42317,
        "selected" : false,
        "sseqid" : "AT2G03090",
        "length" : 210,
        "nident" : 155,
        "evalue" : 7.94E-103,
        "positive" : 183,
        "gaps" : 3,
        "Type" : "protein_coding",
        "bitscore" : 310.0,
        "slen" : 253,
        "mismatch" : 52,
        "name" : "CrCluster-32495.3",
        "send" : 252,
        "qcovs" : 37,
        "PrimarySymbol" : "EXPANSIN A15 (EXPA15)",
        "qend" : 1026
      },
      "position" : {
        "x" : 323.36102294921875,
        "y" : -276.1639709472656
      },
      "selected" : false
    }, {
      "data" : {
        "id" : "42316",
        "Description" : "\"member of Alpha-Expansin Gene Family. Naming convention from the Expansin Working Group (Kende et al, 2004. Plant Mol Bio).  Involved in the formation of nematode-induced syncytia in roots of Arabidopsis thaliana.\"",
        "sstart" : 30,
        "AllSymbols" : "(ATEXP15);EXPANSIN 15 (EXP15);EXPANSIN A15 (ATEXPA15);EXPANSIN A15 (EXPA15); (ATHEXP ALPHA 1.3)",
        "qstart" : 261,
        "qcovhsp" : 15,
        "shared_name" : "CrCluster-32495.2",
        "ppos" : 88.67,
        "score" : 794,
        "pident" : 76.847,
        "SUID" : 42316,
        "selected" : false,
        "sseqid" : "AT2G03090",
        "length" : 203,
        "nident" : 156,
        "evalue" : 1.97E-104,
        "positive" : 180,
        "gaps" : 3,
        "Type" : "protein_coding",
        "bitscore" : 310.0,
        "slen" : 253,
        "mismatch" : 44,
        "name" : "CrCluster-32495.2",
        "send" : 229,
        "qcovs" : 46,
        "PrimarySymbol" : "EXPANSIN A15 (EXPA15)",
        "qend" : 869
      },
      "position" : {
        "x" : 286.142822265625,
        "y" : -316.32293701171875
      },
      "selected" : false
    }, {
      "data" : {
        "id" : "42315",
        "Description" : "\"member of Alpha-Expansin Gene Family. Naming convention from the Expansin Working Group (Kende et al, 2004. Plant Mol Bio).  Involved in the formation of nematode-induced syncytia in roots of Arabidopsis thaliana.\"",
        "sstart" : 106,
        "AllSymbols" : "(ATEXP15);EXPANSIN 15 (EXP15);EXPANSIN A15 (ATEXPA15);EXPANSIN A15 (EXPA15); (ATHEXP ALPHA 1.3)",
        "qstart" : 708,
        "qcovhsp" : 21,
        "shared_name" : "CrCluster-30780.0",
        "ppos" : 87.07,
        "score" : 566,
        "pident" : 74.83,
        "SUID" : 42315,
        "selected" : false,
        "sseqid" : "AT2G03090",
        "length" : 147,
        "nident" : 110,
        "evalue" : 6.12E-73,
        "positive" : 128,
        "gaps" : 0,
        "Type" : "protein_coding",
        "bitscore" : 222.0,
        "slen" : 253,
        "mismatch" : 37,
        "name" : "CrCluster-30780.0",
        "send" : 252,
        "qcovs" : 62,
        "PrimarySymbol" : "EXPANSIN A15 (EXPA15)",
        "qend" : 268
      },
      "position" : {
        "x" : 318.03607177734375,
        "y" : -242.00076293945312
      },
      "selected" : false
    }, {
      "data" : {
        "id" : "42314",
        "Description" : "\"member of Alpha-Expansin Gene Family. Naming convention from the Expansin Working Group (Kende et al, 2004. Plant Mol Bio).  Involved in the formation of nematode-induced syncytia in roots of Arabidopsis thaliana.\"",
        "sstart" : 145,
        "AllSymbols" : "(ATEXP15);EXPANSIN 15 (EXP15);EXPANSIN A15 (ATEXPA15);EXPANSIN A15 (EXPA15); (ATHEXP ALPHA 1.3)",
        "qstart" : 920,
        "qcovhsp" : 5,
        "shared_name" : "CrCluster-29898.0",
        "ppos" : 78.64,
        "score" : 341,
        "pident" : 60.194,
        "SUID" : 42314,
        "selected" : false,
        "sseqid" : "AT2G03090",
        "length" : 103,
        "nident" : 62,
        "evalue" : 1.93E-59,
        "positive" : 81,
        "gaps" : 0,
        "Type" : "protein_coding",
        "bitscore" : 135.0,
        "slen" : 253,
        "mismatch" : 41,
        "name" : "CrCluster-29898.0",
        "send" : 247,
        "qcovs" : 15,
        "PrimarySymbol" : "EXPANSIN A15 (EXPA15)",
        "qend" : 612
      },
      "position" : {
        "x" : 222.229248046875,
        "y" : -289.13653564453125
      },
      "selected" : false
    }, {
      "data" : {
        "id" : "42313",
        "Description" : "\"member of Alpha-Expansin Gene Family. Naming convention from the Expansin Working Group (Kende et al, 2004. Plant Mol Bio).  Involved in the formation of nematode-induced syncytia in roots of Arabidopsis thaliana.\"",
        "sstart" : 182,
        "AllSymbols" : "(ATEXP15);EXPANSIN 15 (EXP15);EXPANSIN A15 (ATEXPA15);EXPANSIN A15 (EXPA15); (ATHEXP ALPHA 1.3)",
        "qstart" : 958,
        "qcovhsp" : 7,
        "shared_name" : "CrCluster-24104.15",
        "ppos" : 83.1,
        "score" : 278,
        "pident" : 71.831,
        "SUID" : 42313,
        "selected" : false,
        "sseqid" : "AT2G03090",
        "length" : 71,
        "nident" : 51,
        "evalue" : 7.92E-29,
        "positive" : 59,
        "gaps" : 0,
        "Type" : "protein_coding",
        "bitscore" : 111.0,
        "slen" : 253,
        "mismatch" : 20,
        "name" : "CrCluster-24104.15",
        "send" : 252,
        "qcovs" : 22,
        "PrimarySymbol" : "EXPANSIN A15 (EXPA15)",
        "qend" : 746
      },
      "position" : {
        "x" : 239.65921020507812,
        "y" : -291.56939697265625
      },
      "selected" : false
    }, {
      "data" : {
        "id" : "42312",
        "Description" : "\"member of Alpha-Expansin Gene Family. Naming convention from the Expansin Working Group (Kende et al, 2004. Plant Mol Bio).  Involved in the formation of nematode-induced syncytia in roots of Arabidopsis thaliana.\"",
        "sstart" : 3,
        "AllSymbols" : "(ATEXP15);EXPANSIN 15 (EXP15);EXPANSIN A15 (ATEXPA15);EXPANSIN A15 (EXPA15); (ATHEXP ALPHA 1.3)",
        "qstart" : 1374,
        "qcovhsp" : 18,
        "shared_name" : "CrCluster-24104.14",
        "ppos" : 80.08,
        "score" : 889,
        "pident" : 68.966,
        "SUID" : 42312,
        "selected" : false,
        "sseqid" : "AT2G03090",
        "length" : 261,
        "nident" : 180,
        "evalue" : 5.87E-118,
        "positive" : 209,
        "gaps" : 12,
        "Type" : "protein_coding",
        "bitscore" : 347.0,
        "slen" : 253,
        "mismatch" : 69,
        "name" : "CrCluster-24104.14",
        "send" : 252,
        "qcovs" : 53,
        "PrimarySymbol" : "EXPANSIN A15 (EXPA15)",
        "qend" : 595
      },
      "position" : {
        "x" : 269.3252868652344,
        "y" : -281.8710021972656
      },
      "selected" : false
    }, {
      "data" : {
        "id" : "42311",
        "Description" : "\"member of Alpha-Expansin Gene Family. Naming convention from the Expansin Working Group (Kende et al, 2004. Plant Mol Bio).  Involved in the formation of nematode-induced syncytia in roots of Arabidopsis thaliana.\"",
        "sstart" : 165,
        "AllSymbols" : "(ATEXP15);EXPANSIN 15 (EXP15);EXPANSIN A15 (ATEXPA15);EXPANSIN A15 (EXPA15); (ATHEXP ALPHA 1.3)",
        "qstart" : 5,
        "qcovhsp" : 10,
        "shared_name" : "CrCluster-21786.0",
        "ppos" : 81.82,
        "score" : 330,
        "pident" : 71.591,
        "SUID" : 42311,
        "selected" : false,
        "sseqid" : "AT2G03090",
        "length" : 88,
        "nident" : 63,
        "evalue" : 7.34E-37,
        "positive" : 72,
        "gaps" : 0,
        "Type" : "protein_coding",
        "bitscore" : 131.0,
        "slen" : 253,
        "mismatch" : 25,
        "name" : "CrCluster-21786.0",
        "send" : 252,
        "qcovs" : 31,
        "PrimarySymbol" : "EXPANSIN A15 (EXPA15)",
        "qend" : 268
      },
      "position" : {
        "x" : 364.7631530761719,
        "y" : -334.55169677734375
      },
      "selected" : false
    }, {
      "data" : {
        "id" : "42310",
        "Description" : "\"member of Alpha-Expansin Gene Family. Naming convention from the Expansin Working Group (Kende et al, 2004. Plant Mol Bio).  Involved in the formation of nematode-induced syncytia in roots of Arabidopsis thaliana.\"",
        "sstart" : 83,
        "AllSymbols" : "(ATEXP15);EXPANSIN 15 (EXP15);EXPANSIN A15 (ATEXPA15);EXPANSIN A15 (EXPA15); (ATHEXP ALPHA 1.3)",
        "qstart" : 3,
        "qcovhsp" : 16,
        "shared_name" : "CrCluster-20265.0",
        "ppos" : 84.97,
        "score" : 626,
        "pident" : 70.52,
        "SUID" : 42310,
        "selected" : false,
        "sseqid" : "AT2G03090",
        "length" : 173,
        "nident" : 122,
        "evalue" : 4.37E-80,
        "positive" : 147,
        "gaps" : 3,
        "Type" : "protein_coding",
        "bitscore" : 245.0,
        "slen" : 253,
        "mismatch" : 48,
        "name" : "CrCluster-20265.0",
        "send" : 252,
        "qcovs" : 48,
        "PrimarySymbol" : "EXPANSIN A15 (EXPA15)",
        "qend" : 521
      },
      "position" : {
        "x" : 337.7898864746094,
        "y" : -315.98028564453125
      },
      "selected" : false
    }, {
      "data" : {
        "id" : "42309",
        "Description" : "\"Transcription regulator acting as repressor of auxin-inducible gene expression. Plays role in the control of gravitropic growth and development in light-grown seedlings. Auxin induces the degradation of the protein in a dosage-dependent manner in a process mediated by AtRac1. Auxin induced the relocalization of the protein within the nucleus from a diffused nucleoplasmic pattern to a discrete particulated pattern named nuclear protein bodies or NPB in a process also mediated by Rac1. Colocalizes with SCF, CSN and 26S proteasome components. Pseudomonas syringae type III effector AvrRpt2 stimulates AXR2 protein turnover.\"",
        "sstart" : 76,
        "AllSymbols" : "AUXIN RESISTANT 2 (AXR2);INDOLE-3-ACETIC ACID 7 (IAA7)",
        "qstart" : 2204,
        "qcovhsp" : 4,
        "shared_name" : "PpCluster-25135.0",
        "ppos" : 56.1,
        "score" : 300,
        "pident" : 43.293,
        "SUID" : 42309,
        "selected" : false,
        "sseqid" : "AT3G23050",
        "length" : 164,
        "nident" : 71,
        "evalue" : 5.39E-30,
        "positive" : 92,
        "gaps" : 6,
        "Type" : "protein_coding",
        "bitscore" : 120.0,
        "slen" : 243,
        "mismatch" : 87,
        "name" : "PpCluster-25135.0",
        "send" : 233,
        "qcovs" : 12,
        "PrimarySymbol" : "INDOLE-3-ACETIC ACID 7 (IAA7)",
        "qend" : 2695
      },
      "position" : {
        "x" : 1245.2030029296875,
        "y" : -809.7607421875
      },
      "selected" : false
    }, {
      "data" : {
        "id" : "42656",
        "Description" : "P-loop containing nucleoside triphosphate hydrolases superfamily protein;(source:Araport11)",
        "sstart" : 251,
        "AllSymbols" : "0",
        "qstart" : 2442,
        "qcovhsp" : 3,
        "shared_name" : "KfCluster-28995.0",
        "ppos" : 66.35,
        "score" : 463,
        "pident" : 49.289,
        "SUID" : 42656,
        "selected" : false,
        "sseqid" : "AT3G44050",
        "length" : 211,
        "nident" : 104,
        "evalue" : 5.47E-46,
        "positive" : 140,
        "gaps" : 7,
        "Type" : "protein_coding",
        "bitscore" : 182.0,
        "slen" : 1263,
        "mismatch" : 100,
        "name" : "KfCluster-28995.0",
        "send" : 458,
        "qcovs" : 10,
        "PrimarySymbol" : "0",
        "qend" : 3062
      },
      "position" : {
        "x" : -557.6140747070312,
        "y" : -524.4703369140625
      },
      "selected" : false
    }, {
      "data" : {
        "id" : "42655",
        "Description" : "P-loop containing nucleoside triphosphate hydrolases superfamily protein;(source:Araport11)",
        "sstart" : 274,
        "AllSymbols" : "0",
        "qstart" : 2362,
        "qcovhsp" : 5,
        "shared_name" : "KfCluster-20256.0",
        "ppos" : 61.29,
        "score" : 234,
        "pident" : 41.935,
        "SUID" : 42655,
        "selected" : false,
        "sseqid" : "AT5G60930",
        "length" : 124,
        "nident" : 52,
        "evalue" : 1.24E-19,
        "positive" : 76,
        "gaps" : 3,
        "Type" : "protein_coding",
        "bitscore" : 94.7,
        "slen" : 1294,
        "mismatch" : 69,
        "name" : "KfCluster-20256.0",
        "send" : 395,
        "qcovs" : 16,
        "PrimarySymbol" : "0",
        "qend" : 1994
      },
      "position" : {
        "x" : -483.78839111328125,
        "y" : -620.7010498046875
      },
      "selected" : false
    }, {
      "data" : {
        "id" : "42308",
        "Description" : "\"Transcription regulator acting as repressor of auxin-inducible gene expression. Plays role in the control of gravitropic growth and development in light-grown seedlings. Auxin induces the degradation of the protein in a dosage-dependent manner in a process mediated by AtRac1. Auxin induced the relocalization of the protein within the nucleus from a diffused nucleoplasmic pattern to a discrete particulated pattern named nuclear protein bodies or NPB in a process also mediated by Rac1. Colocalizes with SCF, CSN and 26S proteasome components. Pseudomonas syringae type III effector AvrRpt2 stimulates AXR2 protein turnover.\"",
        "sstart" : 77,
        "AllSymbols" : "AUXIN RESISTANT 2 (AXR2);INDOLE-3-ACETIC ACID 7 (IAA7)",
        "qstart" : 2359,
        "qcovhsp" : 4,
        "shared_name" : "PpCluster-21937.0",
        "ppos" : 57.41,
        "score" : 337,
        "pident" : 46.296,
        "SUID" : 42308,
        "selected" : false,
        "sseqid" : "AT3G23050",
        "length" : 162,
        "nident" : 75,
        "evalue" : 6.6E-35,
        "positive" : 93,
        "gaps" : 6,
        "Type" : "protein_coding",
        "bitscore" : 134.0,
        "slen" : 243,
        "mismatch" : 81,
        "name" : "PpCluster-21937.0",
        "send" : 233,
        "qcovs" : 12,
        "PrimarySymbol" : "INDOLE-3-ACETIC ACID 7 (IAA7)",
        "qend" : 2841
      },
      "position" : {
        "x" : 1308.19189453125,
        "y" : -878.4464721679688
      },
      "selected" : false
    }, {
      "data" : {
        "id" : "42307",
        "Description" : "IAA12/BDL plays a role in auxin-mediated processes of apical-basal patterning in the embryo. bdl mutants lack a primary root meristem",
        "sstart" : 64,
        "AllSymbols" : "BODENLOS (BDL);INDOLE-3-ACETIC ACID INDUCIBLE 12 (IAA12)",
        "qstart" : 1225,
        "qcovhsp" : 6,
        "shared_name" : "CrCluster-4615.0",
        "ppos" : 56.02,
        "score" : 335,
        "pident" : 45.783,
        "SUID" : 42307,
        "selected" : false,
        "sseqid" : "AT1G04550",
        "length" : 166,
        "nident" : 76,
        "evalue" : 3.66E-35,
        "positive" : 93,
        "gaps" : 36,
        "Type" : "protein_coding",
        "bitscore" : 133.0,
        "slen" : 239,
        "mismatch" : 54,
        "name" : "CrCluster-4615.0",
        "send" : 227,
        "qcovs" : 19,
        "PrimarySymbol" : "INDOLE-3-ACETIC ACID INDUCIBLE 12 (IAA12)",
        "qend" : 830
      },
      "position" : {
        "x" : 1226.6973876953125,
        "y" : -763.707763671875
      },
      "selected" : false
    }, {
      "data" : {
        "id" : "42306",
        "Description" : "phytochrome-associated protein 2 (PAP2)",
        "sstart" : 8,
        "AllSymbols" : "PHYTOCHROME-ASSOCIATED PROTEIN 2 (PAP2);INDOLE-3-ACETIC ACID INDUCIBLE 27 (IAA27)",
        "qstart" : 538,
        "qcovhsp" : 12,
        "shared_name" : "CrCluster-41799.0",
        "ppos" : 44.41,
        "score" : 272,
        "pident" : 30.351,
        "SUID" : 42306,
        "selected" : false,
        "sseqid" : "AT4G29080",
        "length" : 313,
        "nident" : 95,
        "evalue" : 5.56E-26,
        "positive" : 139,
        "gaps" : 84,
        "Type" : "protein_coding",
        "bitscore" : 109.0,
        "slen" : 305,
        "mismatch" : 134,
        "name" : "CrCluster-41799.0",
        "send" : 273,
        "qcovs" : 37,
        "PrimarySymbol" : "PHYTOCHROME-ASSOCIATED PROTEIN 2 (PAP2)",
        "qend" : 1365
      },
      "position" : {
        "x" : 1367.926025390625,
        "y" : -757.6312255859375
      },
      "selected" : false
    }, {
      "data" : {
        "id" : "42305",
        "Description" : "\"Auxin induced gene, IAA13 (IAA13).\"",
        "sstart" : 73,
        "AllSymbols" : "AUXIN-INDUCED PROTEIN 13 (IAA13)",
        "qstart" : 1681,
        "qcovhsp" : 4,
        "shared_name" : "CrCluster-38212.0",
        "ppos" : 51.08,
        "score" : 246,
        "pident" : 43.165,
        "SUID" : 42305,
        "selected" : false,
        "sseqid" : "AT2G33310",
        "length" : 139,
        "nident" : 60,
        "evalue" : 5.15E-23,
        "positive" : 71,
        "gaps" : 38,
        "Type" : "protein_coding",
        "bitscore" : 99.4,
        "slen" : 247,
        "mismatch" : 41,
        "name" : "CrCluster-38212.0",
        "send" : 211,
        "qcovs" : 11,
        "PrimarySymbol" : "AUXIN-INDUCED PROTEIN 13 (IAA13)",
        "qend" : 1379
      },
      "position" : {
        "x" : 1307.15380859375,
        "y" : -728.5958862304688
      },
      "selected" : false
    }, {
      "data" : {
        "id" : "42304",
        "Description" : "IAA12/BDL plays a role in auxin-mediated processes of apical-basal patterning in the embryo. bdl mutants lack a primary root meristem",
        "sstart" : 48,
        "AllSymbols" : "BODENLOS (BDL);INDOLE-3-ACETIC ACID INDUCIBLE 12 (IAA12)",
        "qstart" : 578,
        "qcovhsp" : 4,
        "shared_name" : "CrCluster-31314.0",
        "ppos" : 51.57,
        "score" : 268,
        "pident" : 40.252,
        "SUID" : 42304,
        "selected" : false,
        "sseqid" : "AT1G04550",
        "length" : 159,
        "nident" : 64,
        "evalue" : 5.24E-26,
        "positive" : 82,
        "gaps" : 40,
        "Type" : "protein_coding",
        "bitscore" : 107.0,
        "slen" : 239,
        "mismatch" : 55,
        "name" : "CrCluster-31314.0",
        "send" : 203,
        "qcovs" : 13,
        "PrimarySymbol" : "INDOLE-3-ACETIC ACID INDUCIBLE 12 (IAA12)",
        "qend" : 943
      },
      "position" : {
        "x" : 1246.5977783203125,
        "y" : -712.1468505859375
      },
      "selected" : false
    }, {
      "data" : {
        "id" : "42654",
        "Description" : "\"Encodes MOS1 (MODIFIER OF snc1).  MOS1 contains a BAT2 domain that is conserved in plants and animals. MOS1 regulates the expression of SNC1, a TIR-NB-LRR-type of R protein.\"",
        "sstart" : 13,
        "AllSymbols" : "MODIFIER OF SNC1 (MOS1)",
        "qstart" : 673,
        "qcovhsp" : 2,
        "shared_name" : "KfCluster-28561.0",
        "ppos" : 80.77,
        "score" : 191,
        "pident" : 69.231,
        "SUID" : 42654,
        "selected" : false,
        "sseqid" : "AT4G24680",
        "length" : 52,
        "nident" : 36,
        "evalue" : 2.1E-14,
        "positive" : 42,
        "gaps" : 1,
        "Type" : "protein_coding",
        "bitscore" : 78.2,
        "slen" : 1427,
        "mismatch" : 15,
        "name" : "KfCluster-28561.0",
        "send" : 63,
        "qcovs" : 6,
        "PrimarySymbol" : "MODIFIER OF SNC1 (MOS1)",
        "qend" : 828
      },
      "position" : {
        "x" : -695.1605224609375,
        "y" : -1361.222900390625
      },
      "selected" : false
    }, {
      "data" : {
        "id" : "42303",
        "Description" : "\"SHY2/IAA3 regulates multiple auxin responses in roots. It is induced rapidly by IAA, and has been shown to be phosphorylated by oat phytochrome A in vitro.\"",
        "sstart" : 47,
        "AllSymbols" : "INDOLE-3-ACETIC ACID INDUCIBLE 3 (IAA3);SHORT HYPOCOTYL 2 (SHY2)",
        "qstart" : 19,
        "qcovhsp" : 8,
        "shared_name" : "CrCluster-28634.0",
        "ppos" : 59.03,
        "score" : 333,
        "pident" : 48.611,
        "SUID" : 42303,
        "selected" : false,
        "sseqid" : "AT1G04240",
        "length" : 144,
        "nident" : 70,
        "evalue" : 6.57E-36,
        "positive" : 85,
        "gaps" : 6,
        "Type" : "protein_coding",
        "bitscore" : 132.0,
        "slen" : 189,
        "mismatch" : 68,
        "name" : "CrCluster-28634.0",
        "send" : 186,
        "qcovs" : 25,
        "PrimarySymbol" : "SHORT HYPOCOTYL 2 (SHY2)",
        "qend" : 444
      },
      "position" : {
        "x" : 1301.2247314453125,
        "y" : -785.6668701171875
      },
      "selected" : false
    }, {
      "data" : {
        "id" : "42302",
        "Description" : "\"Auxin induced gene, IAA13 (IAA13).\"",
        "sstart" : 49,
        "AllSymbols" : "AUXIN-INDUCED PROTEIN 13 (IAA13)",
        "qstart" : 658,
        "qcovhsp" : 6,
        "shared_name" : "CrCluster-23447.0",
        "ppos" : 50.3,
        "score" : 282,
        "pident" : 39.645,
        "SUID" : 42302,
        "selected" : false,
        "sseqid" : "AT2G33310",
        "length" : 169,
        "nident" : 67,
        "evalue" : 6.48E-28,
        "positive" : 85,
        "gaps" : 45,
        "Type" : "protein_coding",
        "bitscore" : 113.0,
        "slen" : 246,
        "mismatch" : 57,
        "name" : "CrCluster-23447.0",
        "send" : 210,
        "qcovs" : 19,
        "PrimarySymbol" : "AUXIN-INDUCED PROTEIN 13 (IAA13)",
        "qend" : 1050
      },
      "position" : {
        "x" : 1351.6903076171875,
        "y" : -705.8789672851562
      },
      "selected" : false
    }, {
      "data" : {
        "id" : "42301",
        "Description" : "auxin (indole-3-acetic acid) induced gene The mRNA is cell-to-cell mobile.",
        "sstart" : 181,
        "AllSymbols" : "INDOLE-3-ACETIC ACID INDUCIBLE 9 (IAA9)",
        "qstart" : 643,
        "qcovhsp" : 6,
        "shared_name" : "CrCluster-20991.0",
        "ppos" : 35.65,
        "score" : 77,
        "pident" : 24.348,
        "SUID" : 42301,
        "selected" : false,
        "sseqid" : "AT5G65670",
        "length" : 115,
        "nident" : 28,
        "evalue" : 0.32,
        "positive" : 41,
        "gaps" : 46,
        "Type" : "protein_coding",
        "bitscore" : 34.3,
        "slen" : 336,
        "mismatch" : 41,
        "name" : "CrCluster-20991.0",
        "send" : 249,
        "qcovs" : 17,
        "PrimarySymbol" : "INDOLE-3-ACETIC ACID INDUCIBLE 9 (IAA9)",
        "qend" : 987
      },
      "position" : {
        "x" : 1290.598876953125,
        "y" : -554.492431640625
      },
      "selected" : false
    }, {
      "data" : {
        "id" : "42653",
        "Description" : "",
        "AllSymbols" : "",
        "shared_name" : "KfCluster-24340.0",
        "SUID" : 42653,
        "selected" : false,
        "sseqid" : "",
        "Type" : "",
        "name" : "KfCluster-24340.0",
        "PrimarySymbol" : ""
      },
      "position" : {
        "x" : -225.69781494140625,
        "y" : -1697.999755859375
      },
      "selected" : false
    }, {
      "data" : {
        "id" : "42300",
        "Description" : "Primary auxin-responsive gene. Involved in the regulation stamen filaments development.",
        "sstart" : 97,
        "AllSymbols" : "MASSUGU 2 (MSG2);INDOLE-3-ACETIC ACID INDUCIBLE 19 (IAA19)",
        "qstart" : 1008,
        "qcovhsp" : 1,
        "shared_name" : "CrCluster-20029.0",
        "ppos" : 70.27,
        "score" : 109,
        "pident" : 54.054,
        "SUID" : 42300,
        "selected" : false,
        "sseqid" : "AT3G15540",
        "length" : 37,
        "nident" : 20,
        "evalue" : 1.85E-5,
        "positive" : 26,
        "gaps" : 0,
        "Type" : "protein_coding",
        "bitscore" : 46.6,
        "slen" : 197,
        "mismatch" : 17,
        "name" : "CrCluster-20029.0",
        "send" : 133,
        "qcovs" : 4,
        "PrimarySymbol" : "INDOLE-3-ACETIC ACID INDUCIBLE 19 (IAA19)",
        "qend" : 898
      },
      "position" : {
        "x" : 1288.6307373046875,
        "y" : -674.9292602539062
      },
      "selected" : false
    }, {
      "data" : {
        "id" : "42652",
        "Description" : "\"IBM1 likely encodes a protein with histone H3mK9 demethylation activity. It may preferentially demethylate H3mK9 at low-copy loci to protect them from silencing by nearby heterochromatin by preventing the spread of cytosine methylation. BONSAI (At1g73177) is hypermethylated in ibm1 mutants. ibm1 mutants have morphological defects that become apparent at the F3 generation, including small narrow leaves, arrested flower development, and faulty pollen development. These phenotypes cannot result solely from the BONSAI hypermethylation. Aberrant phenotypes in ibm1 mutants in both DNA methylation and plant development can be suppressed by mutations in the KYP H3K9 methyltransferase or he CMT3 non CG-cytosine methylase.\"",
        "sstart" : 104,
        "AllSymbols" : "INCREASE IN BONSAI METHYLATION 1 (IBM1)",
        "qstart" : 4602,
        "qcovhsp" : 4,
        "shared_name" : "KfCluster-19765.0",
        "ppos" : 45.85,
        "score" : 213,
        "pident" : 31.004,
        "SUID" : 42652,
        "selected" : false,
        "sseqid" : "AT3G07610",
        "length" : 229,
        "nident" : 71,
        "evalue" : 1.15E-16,
        "positive" : 105,
        "gaps" : 30,
        "Type" : "protein_coding",
        "bitscore" : 86.7,
        "slen" : 1027,
        "mismatch" : 128,
        "name" : "KfCluster-19765.0",
        "send" : 318,
        "qcovs" : 11,
        "PrimarySymbol" : "INCREASE IN BONSAI METHYLATION 1 (IBM1)",
        "qend" : 5240
      },
      "position" : {
        "x" : -351.350341796875,
        "y" : -1651.7772216796875
      },
      "selected" : false
    }, {
      "data" : {
        "id" : "42299",
        "Description" : "allergen-like protein;(source:Araport11)",
        "sstart" : 36,
        "AllSymbols" : "EPIDERMAL PATTERNING FACTOR LIKE 5 (EPFL5);CHALLAH-LIKE 1 (CLL1)",
        "qstart" : 4033,
        "qcovhsp" : 2,
        "shared_name" : "CrCluster-27409.3",
        "ppos" : 55.13,
        "score" : 153,
        "pident" : 43.59,
        "SUID" : 42299,
        "selected" : false,
        "sseqid" : "AT3G22820",
        "length" : 78,
        "nident" : 34,
        "evalue" : 9.39E-12,
        "positive" : 43,
        "gaps" : 6,
        "Type" : "protein_coding",
        "bitscore" : 63.5,
        "slen" : 107,
        "mismatch" : 38,
        "name" : "CrCluster-27409.3",
        "send" : 107,
        "qcovs" : 5,
        "PrimarySymbol" : "CHALLAH-LIKE 1 (CLL1)",
        "qend" : 4266
      },
      "position" : {
        "x" : 256.77587890625,
        "y" : -2274.72509765625
      },
      "selected" : false
    }, {
      "data" : {
        "id" : "42651",
        "Description" : "ATP-dependent protease La (LON) domain protein;(source:Araport11)",
        "sstart" : 347,
        "AllSymbols" : "0",
        "qstart" : 2640,
        "qcovhsp" : 5,
        "shared_name" : "PpCluster-16882.1",
        "ppos" : 70.5,
        "score" : 606,
        "pident" : 51.5,
        "SUID" : 42651,
        "selected" : false,
        "sseqid" : "AT2G25740",
        "length" : 200,
        "nident" : 103,
        "evalue" : 2.68E-67,
        "positive" : 141,
        "gaps" : 1,
        "Type" : "protein_coding",
        "bitscore" : 238.0,
        "slen" : 547,
        "mismatch" : 96,
        "name" : "PpCluster-16882.1",
        "send" : 545,
        "qcovs" : 15,
        "PrimarySymbol" : "0",
        "qend" : 3239
      },
      "position" : {
        "x" : -798.458740234375,
        "y" : -1266.5123291015625
      },
      "selected" : false
    }, {
      "data" : {
        "id" : "42650",
        "Description" : "One of 3 GET paralogs in Arabidopsis. GET3b is a chloroplast localized protein with no obvious role in Tail Anchored (TA) protein insertion.",
        "sstart" : 214,
        "AllSymbols" : "GUIDED ENTRY OF TAIL-ANCHORED PROTEINS 3B (GET3B);GUIDED ENTRY OF TAIL-ANCHORED PROTEINS 3B (ATGET3B)",
        "qstart" : 1360,
        "qcovhsp" : 3,
        "shared_name" : "KfCluster-19651.3",
        "ppos" : 54.78,
        "score" : 185,
        "pident" : 43.478,
        "SUID" : 42650,
        "selected" : false,
        "sseqid" : "AT3G10350",
        "length" : 115,
        "nident" : 50,
        "evalue" : 5.4E-14,
        "positive" : 63,
        "gaps" : 7,
        "Type" : "protein_coding",
        "bitscore" : 75.9,
        "slen" : 411,
        "mismatch" : 58,
        "name" : "KfCluster-19651.3",
        "send" : 322,
        "qcovs" : 9,
        "PrimarySymbol" : "GUIDED ENTRY OF TAIL-ANCHORED PROTEINS 3B (ATGET3B)",
        "qend" : 1019
      },
      "position" : {
        "x" : -723.640625,
        "y" : -1339.7481689453125
      },
      "selected" : false
    }, {
      "data" : {
        "id" : "42649",
        "Description" : "Cytochrome b561/ferric reductase transmembrane protein family;(source:Araport11)",
        "sstart" : 42,
        "AllSymbols" : "0",
        "qstart" : 2827,
        "qcovhsp" : 1,
        "shared_name" : "KfCluster-24056.0",
        "ppos" : 55.93,
        "score" : 84,
        "pident" : 33.898,
        "SUID" : 42649,
        "selected" : false,
        "sseqid" : "AT4G18260",
        "length" : 59,
        "nident" : 20,
        "evalue" : 0.11,
        "positive" : 33,
        "gaps" : 8,
        "Type" : "protein_coding",
        "bitscore" : 37.0,
        "slen" : 545,
        "mismatch" : 31,
        "name" : "KfCluster-24056.0",
        "send" : 92,
        "qcovs" : 4,
        "PrimarySymbol" : "0",
        "qend" : 3003
      },
      "position" : {
        "x" : -463.4541931152344,
        "y" : -1150.4588623046875
      },
      "selected" : false
    }, {
      "data" : {
        "id" : "42298",
        "Description" : "Encodes an auxin glycosyltransferase that is likely to be involved in regulation of auxin by glycosylation.",
        "sstart" : 3,
        "AllSymbols" : "UDP-GLUCOSYL TRANSFERASE 74D1 (UGT74D1)",
        "qstart" : 2184,
        "qcovhsp" : 17,
        "shared_name" : "KfCluster-20076.1",
        "ppos" : 38.86,
        "score" : 160,
        "pident" : 24.672,
        "SUID" : 42298,
        "selected" : false,
        "sseqid" : "AT2G31750",
        "length" : 458,
        "nident" : 113,
        "evalue" : 4.01E-11,
        "positive" : 178,
        "gaps" : 62,
        "Type" : "protein_coding",
        "bitscore" : 66.2,
        "slen" : 456,
        "mismatch" : 283,
        "name" : "KfCluster-20076.1",
        "send" : 434,
        "qcovs" : 50,
        "PrimarySymbol" : "UDP-GLUCOSYL TRANSFERASE 74D1 (UGT74D1)",
        "qend" : 919
      },
      "position" : {
        "x" : -1364.7961599952646,
        "y" : -562.2743443187741
      },
      "selected" : false
    }, {
      "data" : {
        "id" : "42297",
        "Description" : "\"A UDP-glucose transferase localized in the phragmoplast.  It has been co-purified with the callose synthase complex and may transfer UDP-glucose from sucrose synthase to the callose synthase and thus help form a substrate channel for the synthesis of callose at the forming cell plate. Induced by salicylic acid. Independent of NPR1 for their induction by salicylic acid. UGT1 encodes a protein with glucosyltransferase activity with high sequence homology to UGT2 (AT1G05530). It belongs to an UGT subfamily that binds UDP-glucose but not UDP-glucuronate, UDP-galactose, or UDP-rhamnose as the glycosyl donor. UGT1 was shown to be able to use abscisic acid as glycosylation substrate in the presence of UDP-glucose. UGT1/UGT75B1 catalyzes the formation of the p-aminobenzoate-glucose ester in vitro and in vivo. It appears to be the enzyme predominantly responsible for pABA-Glc formation in Arabidopsis based on assays in leaves, flowers, and siliques.\"",
        "sstart" : 343,
        "AllSymbols" : "UDP-GLUCOSYLTRANSFERASE 75B1 (UGT75B1);UDP-GLUCOSE TRANSFERASE 1 (UGT1)",
        "qstart" : 991,
        "qcovhsp" : 11,
        "shared_name" : "CrCluster-7372.0",
        "ppos" : 64.22,
        "score" : 236,
        "pident" : 43.119,
        "SUID" : 42297,
        "selected" : false,
        "sseqid" : "AT1G05560",
        "length" : 109,
        "nident" : 47,
        "evalue" : 1.16E-21,
        "positive" : 70,
        "gaps" : 0,
        "Type" : "protein_coding",
        "bitscore" : 95.5,
        "slen" : 469,
        "mismatch" : 62,
        "name" : "CrCluster-7372.0",
        "send" : 451,
        "qcovs" : 33,
        "PrimarySymbol" : "UDP-GLUCOSYLTRANSFERASE 75B1 (UGT75B1)",
        "qend" : 665
      },
      "position" : {
        "x" : -1346.0705740577646,
        "y" : -590.6713169750241
      },
      "selected" : false
    }, {
      "data" : {
        "id" : "42296",
        "Description" : "member of Calcium Dependent Protein Kinase",
        "sstart" : 90,
        "AllSymbols" : "CALCIUM-DEPENDENT PROTEIN KINASE 19 (CPK19)",
        "qstart" : 610,
        "qcovhsp" : 11,
        "shared_name" : "SpCluster-20176.0",
        "ppos" : 58.78,
        "score" : 625,
        "pident" : 45.161,
        "SUID" : 42296,
        "selected" : false,
        "sseqid" : "AT1G61950",
        "length" : 279,
        "nident" : 126,
        "evalue" : 2.39E-71,
        "positive" : 164,
        "gaps" : 4,
        "Type" : "protein_coding",
        "bitscore" : 245.0,
        "slen" : 551,
        "mismatch" : 149,
        "name" : "SpCluster-20176.0",
        "send" : 364,
        "qcovs" : 32,
        "PrimarySymbol" : "CALCIUM-DEPENDENT PROTEIN KINASE 19 (CPK19)",
        "qend" : 1446
      },
      "position" : {
        "x" : 466.1017150878906,
        "y" : -1824.44677734375
      },
      "selected" : false
    }, {
      "data" : {
        "id" : "42295",
        "Description" : "member of MEKK subfamily",
        "sstart" : 12,
        "AllSymbols" : "NPK1-RELATED PROTEIN KINASE 2 (ANP2);NPK1-RELATED PROTEIN KINASE 2 (NP2);MITOGEN-ACTIVATED PROTEIN KINASE KINASE KINASES 2 (MAPKKK2)",
        "qstart" : 3527,
        "qcovhsp" : 6,
        "shared_name" : "SpCluster-18037.0",
        "ppos" : 81.45,
        "score" : 1026,
        "pident" : 67.273,
        "SUID" : 42295,
        "selected" : false,
        "sseqid" : "AT1G54960",
        "length" : 275,
        "nident" : 185,
        "evalue" : 3.21E-123,
        "positive" : 224,
        "gaps" : 1,
        "Type" : "protein_coding",
        "bitscore" : 399.0,
        "slen" : 606,
        "mismatch" : 89,
        "name" : "SpCluster-18037.0",
        "send" : 285,
        "qcovs" : 17,
        "PrimarySymbol" : "NPK1-RELATED PROTEIN KINASE 2 (NP2)",
        "qend" : 2703
      },
      "position" : {
        "x" : 509.12078857421875,
        "y" : -1904.8228759765625
      },
      "selected" : false
    }, {
      "data" : {
        "id" : "42294",
        "Description" : "member of MEKK subfamily",
        "sstart" : 3,
        "AllSymbols" : "MITOGEN-ACTIVATED PROTEIN KINASE KINASE KINASE 17 (MAPKKK17)",
        "qstart" : 426,
        "qcovhsp" : 13,
        "shared_name" : "PpCluster-9894.1",
        "ppos" : 61.37,
        "score" : 580,
        "pident" : 44.404,
        "SUID" : 42294,
        "selected" : false,
        "sseqid" : "AT2G32510",
        "length" : 277,
        "nident" : 123,
        "evalue" : 4.4E-68,
        "positive" : 170,
        "gaps" : 22,
        "Type" : "protein_coding",
        "bitscore" : 228.0,
        "slen" : 372,
        "mismatch" : 132,
        "name" : "PpCluster-9894.1",
        "send" : 262,
        "qcovs" : 39,
        "PrimarySymbol" : "MITOGEN-ACTIVATED PROTEIN KINASE KINASE KINASE 17 (MAPKKK17)",
        "qend" : 1241
      },
      "position" : {
        "x" : 417.77996826171875,
        "y" : -1893.614013671875
      },
      "selected" : false
    }, {
      "data" : {
        "id" : "42293",
        "Description" : "member of MEKK subfamily",
        "sstart" : 1,
        "AllSymbols" : "MITOGEN-ACTIVATED PROTEIN KINASE KINASE KINASE 15 (MAPKKK15)",
        "qstart" : 1660,
        "qcovhsp" : 14,
        "shared_name" : "PpCluster-9562.0",
        "ppos" : 62.32,
        "score" : 590,
        "pident" : 42.754,
        "SUID" : 42293,
        "selected" : false,
        "sseqid" : "AT5G55090",
        "length" : 276,
        "nident" : 118,
        "evalue" : 5.69E-69,
        "positive" : 172,
        "gaps" : 20,
        "Type" : "protein_coding",
        "bitscore" : 231.0,
        "slen" : 448,
        "mismatch" : 138,
        "name" : "PpCluster-9562.0",
        "send" : 256,
        "qcovs" : 42,
        "PrimarySymbol" : "MITOGEN-ACTIVATED PROTEIN KINASE KINASE KINASE 15 (MAPKKK15)",
        "qend" : 833
      },
      "position" : {
        "x" : 388.3324890136719,
        "y" : -1917.2523193359375
      },
      "selected" : false
    }, {
      "data" : {
        "id" : "42292",
        "Description" : "ACT-like protein tyrosine kinase family protein;(source:Araport11)",
        "sstart" : 3,
        "AllSymbols" : "SERINE/THREONINE/TYROSINE KINASE 46 (STY46)",
        "qstart" : 1986,
        "qcovhsp" : 8,
        "shared_name" : "PpCluster-25497.0",
        "ppos" : 43.63,
        "score" : 432,
        "pident" : 31.317,
        "SUID" : 42292,
        "selected" : false,
        "sseqid" : "AT4G38470",
        "length" : 463,
        "nident" : 145,
        "evalue" : 3.62E-44,
        "positive" : 202,
        "gaps" : 113,
        "Type" : "protein_coding",
        "bitscore" : 171.0,
        "slen" : 575,
        "mismatch" : 205,
        "name" : "PpCluster-25497.0",
        "send" : 370,
        "qcovs" : 23,
        "PrimarySymbol" : "SERINE/THREONINE/TYROSINE KINASE 46 (STY46)",
        "qend" : 3320
      },
      "position" : {
        "x" : 475.2017822265625,
        "y" : -1854.7874755859375
      },
      "selected" : false
    }, {
      "data" : {
        "id" : "42291",
        "Description" : "ACT-like protein tyrosine kinase family protein;(source:Araport11)",
        "sstart" : 365,
        "AllSymbols" : "SERINE/THREONINE/TYROSINE KINASE 17 (STY17)",
        "qstart" : 1740,
        "qcovhsp" : 3,
        "shared_name" : "PpCluster-25197.1",
        "ppos" : 74.5,
        "score" : 444,
        "pident" : 55.034,
        "SUID" : 42291,
        "selected" : false,
        "sseqid" : "AT4G35780",
        "length" : 149,
        "nident" : 82,
        "evalue" : 8.06E-46,
        "positive" : 111,
        "gaps" : 11,
        "Type" : "protein_coding",
        "bitscore" : 175.0,
        "slen" : 570,
        "mismatch" : 56,
        "name" : "PpCluster-25197.1",
        "send" : 502,
        "qcovs" : 9,
        "PrimarySymbol" : "SERINE/THREONINE/TYROSINE KINASE 17 (STY17)",
        "qend" : 1294
      },
      "position" : {
        "x" : 540.6690673828125,
        "y" : -1860.271484375
      },
      "selected" : false
    }, {
      "data" : {
        "id" : "42290",
        "Description" : "ACT-like protein tyrosine kinase family protein;(source:Araport11)",
        "sstart" : 34,
        "AllSymbols" : "SERINE/THREONINE/TYROSINE KINASE 17 (STY17)",
        "qstart" : 2516,
        "qcovhsp" : 14,
        "shared_name" : "PpCluster-25197.0",
        "ppos" : 52.73,
        "score" : 963,
        "pident" : 37.355,
        "SUID" : 42290,
        "selected" : false,
        "sseqid" : "AT4G35780",
        "length" : 605,
        "nident" : 226,
        "evalue" : 4.26E-116,
        "positive" : 319,
        "gaps" : 113,
        "Type" : "protein_coding",
        "bitscore" : 375.0,
        "slen" : 570,
        "mismatch" : 266,
        "name" : "PpCluster-25197.0",
        "send" : 545,
        "qcovs" : 43,
        "PrimarySymbol" : "SERINE/THREONINE/TYROSINE KINASE 17 (STY17)",
        "qend" : 762
      },
      "position" : {
        "x" : 452.1108703613281,
        "y" : -1871.39306640625
      },
      "selected" : false
    }, {
      "data" : {
        "id" : "42289",
        "Description" : "Protein kinase superfamily protein;(source:Araport11)",
        "sstart" : 2,
        "AllSymbols" : "HIGH LEAF TEMPERATURE 1 (HT1)",
        "qstart" : 2151,
        "qcovhsp" : 9,
        "shared_name" : "PpCluster-21500.1",
        "ppos" : 70.36,
        "score" : 853,
        "pident" : 50.814,
        "SUID" : 42289,
        "selected" : false,
        "sseqid" : "AT1G62400",
        "length" : 307,
        "nident" : 156,
        "evalue" : 1.74E-104,
        "positive" : 216,
        "gaps" : 4,
        "Type" : "protein_coding",
        "bitscore" : 333.0,
        "slen" : 345,
        "mismatch" : 147,
        "name" : "PpCluster-21500.1",
        "send" : 304,
        "qcovs" : 26,
        "PrimarySymbol" : "HIGH LEAF TEMPERATURE 1 (HT1)",
        "qend" : 3071
      },
      "position" : {
        "x" : 506.26055908203125,
        "y" : -1880.85009765625
      },
      "selected" : false
    }, {
      "data" : {
        "id" : "42648",
        "Description" : "\"significant sequence similarity to plant and animal cyclin-dependent protein kinases, and was classified as an E-type CDK with a SPTAIRE cyclin binding motif in the kinase domain.\"",
        "sstart" : 21,
        "AllSymbols" : "HUA ENHANCER 3 (HEN3);CYCLIN-DEPENDENT KINASE E1 (CDKE1); (ATCDK8);CYCLIN-DEPENDENT KINASE E;1 (CDKE;1)",
        "qstart" : 2325,
        "qcovhsp" : 2,
        "shared_name" : "KfCluster-9631.0",
        "ppos" : 55.0,
        "score" : 73,
        "pident" : 40.0,
        "SUID" : 42648,
        "selected" : false,
        "sseqid" : "AT5G63610",
        "length" : 40,
        "nident" : 16,
        "evalue" : 1.4,
        "positive" : 22,
        "gaps" : 0,
        "Type" : "protein_coding",
        "bitscore" : 32.7,
        "slen" : 470,
        "mismatch" : 24,
        "name" : "KfCluster-9631.0",
        "send" : 60,
        "qcovs" : 5,
        "PrimarySymbol" : "CYCLIN-DEPENDENT KINASE E;1 (CDKE;1)",
        "qend" : 2444
      },
      "position" : {
        "x" : -471.118408203125,
        "y" : -1378.37109375
      },
      "selected" : false
    }, {
      "data" : {
        "id" : "42288",
        "Description" : "\"Encodes a geminivirus Rep interacting kinase (GRIK; GRIK1/AT3G45240, GRIK2/AT5G60550). GRIKs are SnRK1 (SNF1-related kinases) activating kinases. Both GRIKs specifically bind to the SnRK1 catalytic subunit and phosphorylate the equivalent threonine residue in its activation loop in vitro.\"",
        "sstart" : 92,
        "AllSymbols" : "(ATSNAK1);GEMINIVIRUS REP INTERACTING KINASE 2 (GRIK2)",
        "qstart" : 78,
        "qcovhsp" : 12,
        "shared_name" : "PpCluster-18067.2",
        "ppos" : 61.74,
        "score" : 685,
        "pident" : 46.644,
        "SUID" : 42288,
        "selected" : false,
        "sseqid" : "AT5G60550",
        "length" : 298,
        "nident" : 139,
        "evalue" : 1.45E-81,
        "positive" : 184,
        "gaps" : 61,
        "Type" : "protein_coding",
        "bitscore" : 268.0,
        "slen" : 407,
        "mismatch" : 98,
        "name" : "PpCluster-18067.2",
        "send" : 328,
        "qcovs" : 35,
        "PrimarySymbol" : "GEMINIVIRUS REP INTERACTING KINASE 2 (GRIK2)",
        "qend" : 971
      },
      "position" : {
        "x" : 533.8107299804688,
        "y" : -1938.7645263671875
      },
      "selected" : false
    }, {
      "data" : {
        "id" : "42647",
        "Description" : "",
        "AllSymbols" : "",
        "shared_name" : "KfCluster-31724.0",
        "SUID" : 42647,
        "selected" : false,
        "sseqid" : "",
        "Type" : "",
        "name" : "KfCluster-31724.0",
        "PrimarySymbol" : ""
      },
      "position" : {
        "x" : -605.4656372070312,
        "y" : -1743.00830078125
      },
      "selected" : false
    }, {
      "data" : {
        "id" : "42287",
        "Description" : "ACT-like protein tyrosine kinase family protein;(source:Araport11)",
        "sstart" : 175,
        "AllSymbols" : "SERINE/THREONINE/TYROSINE KINASE 46 (STY46)",
        "qstart" : 3821,
        "qcovhsp" : 7,
        "shared_name" : "PpCluster-12330.0",
        "ppos" : 78.08,
        "score" : 1361,
        "pident" : 64.286,
        "SUID" : 42287,
        "selected" : false,
        "sseqid" : "AT4G38470",
        "length" : 406,
        "nident" : 261,
        "evalue" : 3.25E-169,
        "positive" : 317,
        "gaps" : 12,
        "Type" : "protein_coding",
        "bitscore" : 528.0,
        "slen" : 575,
        "mismatch" : 133,
        "name" : "PpCluster-12330.0",
        "send" : 573,
        "qcovs" : 20,
        "PrimarySymbol" : "SERINE/THREONINE/TYROSINE KINASE 46 (STY46)",
        "qend" : 2619
      },
      "position" : {
        "x" : 509.65069580078125,
        "y" : -1836.8853759765625
      },
      "selected" : false
    }, {
      "data" : {
        "id" : "42646",
        "Description" : "\"Related to TOR proteins from yeast and mammals, regulators of cell growth in response to nutrient availability. TOR proteins belong to the family of phosphatidylinositol 3-kinase and are targets of the antiproliferative drug rapamycin. AtTOR binds the yeast FKBP12 protein in the presence of Rapamycin, is involved in embryogenesis and is expressed in embryos, endosperm and meristems.\"",
        "sstart" : 2032,
        "AllSymbols" : "TARGET OF RAPAMYCIN (TOR)",
        "qstart" : 7362,
        "qcovhsp" : 2,
        "shared_name" : "KfCluster-19226.0",
        "ppos" : 55.07,
        "score" : 381,
        "pident" : 32.609,
        "SUID" : 42646,
        "selected" : false,
        "sseqid" : "AT1G50030",
        "length" : 276,
        "nident" : 90,
        "evalue" : 1.1E-35,
        "positive" : 152,
        "gaps" : 30,
        "Type" : "protein_coding",
        "bitscore" : 151.0,
        "slen" : 2454,
        "mismatch" : 156,
        "name" : "KfCluster-19226.0",
        "send" : 2279,
        "qcovs" : 6,
        "PrimarySymbol" : "TARGET OF RAPAMYCIN (TOR)",
        "qend" : 8183
      },
      "position" : {
        "x" : -501.8131103515625,
        "y" : -1631.2808837890625
      },
      "selected" : false
    }, {
      "data" : {
        "id" : "42286",
        "Description" : "member of MEKK subfamily",
        "sstart" : 23,
        "AllSymbols" : "NPK1-RELATED PROTEIN KINASE 2 (ANP2);NPK1-RELATED PROTEIN KINASE 2 (NP2);MITOGEN-ACTIVATED PROTEIN KINASE KINASE KINASES 2 (MAPKKK2)",
        "qstart" : 4065,
        "qcovhsp" : 5,
        "shared_name" : "KfCluster-26666.1",
        "ppos" : 66.79,
        "score" : 705,
        "pident" : 50.189,
        "SUID" : 42286,
        "selected" : false,
        "sseqid" : "AT1G54960",
        "length" : 265,
        "nident" : 133,
        "evalue" : 1.79E-79,
        "positive" : 177,
        "gaps" : 3,
        "Type" : "protein_coding",
        "bitscore" : 276.0,
        "slen" : 606,
        "mismatch" : 129,
        "name" : "KfCluster-26666.1",
        "send" : 285,
        "qcovs" : 14,
        "PrimarySymbol" : "NPK1-RELATED PROTEIN KINASE 2 (NP2)",
        "qend" : 4856
      },
      "position" : {
        "x" : 435.0978088378906,
        "y" : -1812.77490234375
      },
      "selected" : false
    }, {
      "data" : {
        "id" : "42645",
        "Description" : "Sulfite exporter TauE/SafE family protein;(source:Araport11)",
        "sstart" : 144,
        "AllSymbols" : "0",
        "qstart" : 1613,
        "qcovhsp" : 21,
        "shared_name" : "PpCluster-11382.0",
        "ppos" : 59.76,
        "score" : 515,
        "pident" : 42.308,
        "SUID" : 42645,
        "selected" : false,
        "sseqid" : "AT4G21250",
        "length" : 338,
        "nident" : 143,
        "evalue" : 4.23E-59,
        "positive" : 202,
        "gaps" : 38,
        "Type" : "protein_coding",
        "bitscore" : 202.0,
        "slen" : 449,
        "mismatch" : 157,
        "name" : "PpCluster-11382.0",
        "send" : 449,
        "qcovs" : 62,
        "PrimarySymbol" : "0",
        "qend" : 618
      },
      "position" : {
        "x" : -10.684967041015625,
        "y" : -1735.2857666015625
      },
      "selected" : false
    }, {
      "data" : {
        "id" : "42882",
        "Description" : "Encodes a member of the cationic amino acid transporter (CAT) subfamily of amino acid polyamine choline transporters.",
        "sstart" : 230,
        "AllSymbols" : "CATIONIC AMINO ACID TRANSPORTER 9 (CAT9)",
        "qstart" : 861,
        "qcovhsp" : 15,
        "shared_name" : "SpCluster-15331.0",
        "ppos" : 68.5,
        "score" : 737,
        "pident" : 49.541,
        "SUID" : 42882,
        "selected" : false,
        "sseqid" : "AT1G05940",
        "length" : 327,
        "nident" : 162,
        "evalue" : 3.6E-88,
        "positive" : 224,
        "gaps" : 9,
        "Type" : "protein_coding",
        "bitscore" : 288.0,
        "slen" : 569,
        "mismatch" : 156,
        "name" : "SpCluster-15331.0",
        "send" : 550,
        "qcovs" : 44,
        "PrimarySymbol" : "CATIONIC AMINO ACID TRANSPORTER 9 (CAT9)",
        "qend" : 1832
      },
      "position" : {
        "x" : 236.32397419711447,
        "y" : -2730.2362662653227
      },
      "selected" : false
    }, {
      "data" : {
        "id" : "42285",
        "Description" : "D6 protein kinase like 1;(source:Araport11)",
        "sstart" : 91,
        "AllSymbols" : "(AGC1-2);D6 PROTEIN KINASE LIKE 1 (D6PKL1)",
        "qstart" : 3148,
        "qcovhsp" : 5,
        "shared_name" : "CrCluster-8040.0",
        "ppos" : 73.63,
        "score" : 612,
        "pident" : 55.721,
        "SUID" : 42285,
        "selected" : false,
        "sseqid" : "AT4G26610",
        "length" : 201,
        "nident" : 112,
        "evalue" : 2.07E-68,
        "positive" : 148,
        "gaps" : 10,
        "Type" : "protein_coding",
        "bitscore" : 240.0,
        "slen" : 506,
        "mismatch" : 79,
        "name" : "CrCluster-8040.0",
        "send" : 281,
        "qcovs" : 14,
        "PrimarySymbol" : "D6 PROTEIN KINASE LIKE 1 (D6PKL1)",
        "qend" : 2546
      },
      "position" : {
        "x" : 407.2445373535156,
        "y" : -1958.9034423828125
      },
      "selected" : false
    }, {
      "data" : {
        "id" : "42644",
        "Description" : "Sulfite exporter TauE/SafE family protein;(source:Araport11)",
        "sstart" : 71,
        "AllSymbols" : "0",
        "qstart" : 1286,
        "qcovhsp" : 7,
        "shared_name" : "PpCluster-10663.0",
        "ppos" : 72.22,
        "score" : 203,
        "pident" : 47.222,
        "SUID" : 42644,
        "selected" : false,
        "sseqid" : "AT2G25737",
        "length" : 108,
        "nident" : 51,
        "evalue" : 1.04E-16,
        "positive" : 78,
        "gaps" : 1,
        "Type" : "protein_coding",
        "bitscore" : 82.8,
        "slen" : 476,
        "mismatch" : 56,
        "name" : "PpCluster-10663.0",
        "send" : 177,
        "qcovs" : 20,
        "PrimarySymbol" : "0",
        "qend" : 1609
      },
      "position" : {
        "x" : 14.568084716796875,
        "y" : -1663.236328125
      },
      "selected" : false
    }, {
      "data" : {
        "id" : "42643",
        "Description" : "Sulfite exporter TauE/SafE family protein;(source:Araport11)",
        "sstart" : 49,
        "AllSymbols" : "0",
        "qstart" : 1872,
        "qcovhsp" : 17,
        "shared_name" : "KfCluster-19189.0",
        "ppos" : 52.94,
        "score" : 357,
        "pident" : 33.412,
        "SUID" : 42643,
        "selected" : false,
        "sseqid" : "AT2G36630",
        "length" : 425,
        "nident" : 142,
        "evalue" : 7.23E-36,
        "positive" : 225,
        "gaps" : 67,
        "Type" : "protein_coding",
        "bitscore" : 142.0,
        "slen" : 459,
        "mismatch" : 216,
        "name" : "KfCluster-19189.0",
        "send" : 408,
        "qcovs" : 51,
        "PrimarySymbol" : "0",
        "qend" : 604
      },
      "position" : {
        "x" : -102.57110595703125,
        "y" : -1671.2027587890625
      },
      "selected" : false
    }, {
      "data" : {
        "id" : "42284",
        "Description" : "member of MEKK subfamily",
        "sstart" : 25,
        "AllSymbols" : "MITOGEN-ACTIVATED PROTEIN KINASE KINASE KINASE 17 (MAPKKK17)",
        "qstart" : 143,
        "qcovhsp" : 13,
        "shared_name" : "CrCluster-4840.0",
        "ppos" : 58.37,
        "score" : 484,
        "pident" : 42.857,
        "SUID" : 42284,
        "selected" : false,
        "sseqid" : "AT2G32510",
        "length" : 245,
        "nident" : 105,
        "evalue" : 4.52E-55,
        "positive" : 143,
        "gaps" : 15,
        "Type" : "protein_coding",
        "bitscore" : 191.0,
        "slen" : 372,
        "mismatch" : 125,
        "name" : "CrCluster-4840.0",
        "send" : 260,
        "qcovs" : 40,
        "PrimarySymbol" : "MITOGEN-ACTIVATED PROTEIN KINASE KINASE KINASE 17 (MAPKKK17)",
        "qend" : 859
      },
      "position" : {
        "x" : 502.0816650390625,
        "y" : -1934.9581298828125
      },
      "selected" : false
    }, {
      "data" : {
        "id" : "42283",
        "Description" : "D6 protein kinase like 2;(source:Araport11)",
        "sstart" : 308,
        "AllSymbols" : "(PK5);D6 PROTEIN KINASE LIKE 2 (D6PKL2)",
        "qstart" : 2540,
        "qcovhsp" : 6,
        "shared_name" : "CrCluster-41742.0",
        "ppos" : 79.72,
        "score" : 987,
        "pident" : 66.084,
        "SUID" : 42283,
        "selected" : false,
        "sseqid" : "AT5G47750",
        "length" : 286,
        "nident" : 189,
        "evalue" : 9.35E-118,
        "positive" : 228,
        "gaps" : 11,
        "Type" : "protein_coding",
        "bitscore" : 384.0,
        "slen" : 586,
        "mismatch" : 86,
        "name" : "CrCluster-41742.0",
        "send" : 586,
        "qcovs" : 17,
        "PrimarySymbol" : "D6 PROTEIN KINASE LIKE 2 (D6PKL2)",
        "qend" : 3385
      },
      "position" : {
        "x" : 464.9958190917969,
        "y" : -1986.895751953125
      },
      "selected" : false
    }, {
      "data" : {
        "id" : "42642",
        "Description" : "Encodes the chloroplastic A-to-I tRNA editing enzyme.",
        "sstart" : 782,
        "AllSymbols" : "TRNA ARGININE ADENOSINE DEAMINASE (TADA);RNA ARGININE ADENOSINE DEAMINAS (TADA1);ARABIDOPSIS THALIANA TRNA ADENOSINE DEAMINASE A (ATTADA)",
        "qstart" : 545,
        "qcovhsp" : 3,
        "shared_name" : "KfCluster-18949.0",
        "ppos" : 43.24,
        "score" : 77,
        "pident" : 32.432,
        "SUID" : 42642,
        "selected" : false,
        "sseqid" : "AT1G68720",
        "length" : 74,
        "nident" : 24,
        "evalue" : 0.55,
        "positive" : 32,
        "gaps" : 2,
        "Type" : "protein_coding",
        "bitscore" : 34.3,
        "slen" : 1307,
        "mismatch" : 48,
        "name" : "KfCluster-18949.0",
        "send" : 854,
        "qcovs" : 8,
        "PrimarySymbol" : "TRNA ARGININE ADENOSINE DEAMINASE (TADA)",
        "qend" : 327
      },
      "position" : {
        "x" : -249.48089599609375,
        "y" : -1442.64794921875
      },
      "selected" : false
    }, {
      "data" : {
        "id" : "42282",
        "Description" : "\"Encodes AtNek4, a member of the NIMA-related serine/threonine kinases (Neks) that have been linked to cell-cycle regulation in fungi and mammals.  Plant Neks might be involved in plant development processes.\"",
        "sstart" : 29,
        "AllSymbols" : "NIMA-RELATED KINASE 4 (NEK4);NIMA-RELATED KINASE 4 (ATNEK4)",
        "qstart" : 2828,
        "qcovhsp" : 4,
        "shared_name" : "CrCluster-40877.0",
        "ppos" : 89.22,
        "score" : 703,
        "pident" : 72.455,
        "SUID" : 42282,
        "selected" : false,
        "sseqid" : "AT3G63280",
        "length" : 167,
        "nident" : 121,
        "evalue" : 1.71E-98,
        "positive" : 149,
        "gaps" : 3,
        "Type" : "protein_coding",
        "bitscore" : 275.0,
        "slen" : 555,
        "mismatch" : 43,
        "name" : "CrCluster-40877.0",
        "send" : 192,
        "qcovs" : 12,
        "PrimarySymbol" : "NIMA-RELATED KINASE 4 (NEK4)",
        "qend" : 2328
      },
      "position" : {
        "x" : 379.569091796875,
        "y" : -1855.4393310546875
      },
      "selected" : false
    }, {
      "data" : {
        "id" : "42879",
        "Description" : "S-adenosyl-L-methionine-dependent methyltransferases superfamily protein;(source:Araport11)",
        "sstart" : 51,
        "AllSymbols" : "0",
        "qstart" : 1877,
        "qcovhsp" : 7,
        "shared_name" : "PpCluster-7075.0",
        "ppos" : 61.03,
        "score" : 417,
        "pident" : 43.077,
        "SUID" : 42879,
        "selected" : false,
        "sseqid" : "AT2G41380",
        "length" : 195,
        "nident" : 84,
        "evalue" : 1.35E-45,
        "positive" : 119,
        "gaps" : 3,
        "Type" : "protein_coding",
        "bitscore" : 165.0,
        "slen" : 269,
        "mismatch" : 108,
        "name" : "PpCluster-7075.0",
        "send" : 245,
        "qcovs" : 22,
        "PrimarySymbol" : "0",
        "qend" : 1302
      },
      "position" : {
        "x" : 771.3632202148438,
        "y" : -1958.90576171875
      },
      "selected" : false
    }, {
      "data" : {
        "id" : "42281",
        "Description" : "\"AGC (cAMP-dependent, cGMP-dependent and protein kinase C) kinase family protein;(source:Araport11)\"",
        "sstart" : 26,
        "AllSymbols" : "0",
        "qstart" : 267,
        "qcovhsp" : 19,
        "shared_name" : "CrCluster-34694.2",
        "ppos" : 49.64,
        "score" : 592,
        "pident" : 36.74,
        "SUID" : 42281,
        "selected" : false,
        "sseqid" : "AT4G13000",
        "length" : 411,
        "nident" : 151,
        "evalue" : 1.61E-69,
        "positive" : 204,
        "gaps" : 75,
        "Type" : "protein_coding",
        "bitscore" : 232.0,
        "slen" : 372,
        "mismatch" : 185,
        "name" : "CrCluster-34694.2",
        "send" : 363,
        "qcovs" : 56,
        "PrimarySymbol" : "0",
        "qend" : 1493
      },
      "position" : {
        "x" : 387.9407043457031,
        "y" : -1952.4439697265625
      },
      "selected" : false
    }, {
      "data" : {
        "id" : "42641",
        "Description" : "AAA-type ATPase family protein;(source:Araport11)",
        "sstart" : 658,
        "AllSymbols" : "0",
        "qstart" : 2271,
        "qcovhsp" : 14,
        "shared_name" : "KfCluster-6926.0",
        "ppos" : 68.59,
        "score" : 1555,
        "pident" : 50.329,
        "SUID" : 42641,
        "selected" : false,
        "sseqid" : "AT4G02480",
        "length" : 608,
        "nident" : 306,
        "evalue" : 0.0,
        "positive" : 417,
        "gaps" : 30,
        "Type" : "protein_coding",
        "bitscore" : 603.0,
        "slen" : 1265,
        "mismatch" : 272,
        "name" : "KfCluster-6926.0",
        "send" : 1265,
        "qcovs" : 43,
        "PrimarySymbol" : "0",
        "qend" : 538
      },
      "position" : {
        "x" : -809.774658203125,
        "y" : -1600.7559814453125
      },
      "selected" : false
    }, {
      "data" : {
        "id" : "42280",
        "Description" : "ACT-like protein tyrosine kinase family protein;(source:Araport11)",
        "sstart" : 275,
        "AllSymbols" : "SERINE/THREONINE/TYROSINE KINASE 17 (STY17)",
        "qstart" : 2083,
        "qcovhsp" : 8,
        "shared_name" : "CrCluster-34328.1",
        "ppos" : 86.69,
        "score" : 1230,
        "pident" : 74.744,
        "SUID" : 42280,
        "selected" : false,
        "sseqid" : "AT4G35780",
        "length" : 293,
        "nident" : 219,
        "evalue" : 0.0,
        "positive" : 254,
        "gaps" : 1,
        "Type" : "protein_coding",
        "bitscore" : 478.0,
        "slen" : 570,
        "mismatch" : 73,
        "name" : "CrCluster-34328.1",
        "send" : 567,
        "qcovs" : 25,
        "PrimarySymbol" : "SERINE/THREONINE/TYROSINE KINASE 17 (STY17)",
        "qend" : 2958
      },
      "position" : {
        "x" : 522.845947265625,
        "y" : -1839.30078125
      },
      "selected" : false
    }, {
      "data" : {
        "id" : "42279",
        "Description" : "D6 protein kinase like 2;(source:Araport11)",
        "sstart" : 162,
        "AllSymbols" : "(PK5);D6 PROTEIN KINASE LIKE 2 (D6PKL2)",
        "qstart" : 723,
        "qcovhsp" : 18,
        "shared_name" : "CrCluster-32529.0",
        "ppos" : 82.37,
        "score" : 1615,
        "pident" : 72.39,
        "SUID" : 42279,
        "selected" : false,
        "sseqid" : "AT5G47750",
        "length" : 431,
        "nident" : 312,
        "evalue" : 0.0,
        "positive" : 355,
        "gaps" : 11,
        "Type" : "protein_coding",
        "bitscore" : 626.0,
        "slen" : 586,
        "mismatch" : 108,
        "name" : "CrCluster-32529.0",
        "send" : 586,
        "qcovs" : 53,
        "PrimarySymbol" : "D6 PROTEIN KINASE LIKE 2 (D6PKL2)",
        "qend" : 2000
      },
      "position" : {
        "x" : 424.6192626953125,
        "y" : -1976.51953125
      },
      "selected" : false
    }, {
      "data" : {
        "id" : "42278",
        "Description" : "member of MEKK subfamily",
        "sstart" : 4,
        "AllSymbols" : "MITOGEN-ACTIVATED PROTEIN KINASE KINASE KINASE 15 (MAPKKK15)",
        "qstart" : 2459,
        "qcovhsp" : 9,
        "shared_name" : "CrCluster-3237.3243",
        "ppos" : 60.27,
        "score" : 577,
        "pident" : 41.096,
        "SUID" : 42278,
        "selected" : false,
        "sseqid" : "AT5G55090",
        "length" : 292,
        "nident" : 120,
        "evalue" : 5.1E-65,
        "positive" : 176,
        "gaps" : 19,
        "Type" : "protein_coding",
        "bitscore" : 226.0,
        "slen" : 448,
        "mismatch" : 153,
        "name" : "CrCluster-3237.3243",
        "send" : 280,
        "qcovs" : 28,
        "PrimarySymbol" : "MITOGEN-ACTIVATED PROTEIN KINASE KINASE KINASE 15 (MAPKKK15)",
        "qend" : 1596
      },
      "position" : {
        "x" : 369.52386474609375,
        "y" : -1897.4437255859375
      },
      "selected" : false
    }, {
      "data" : {
        "id" : "42277",
        "Description" : "\"Arabidopsis thaliana CBL-interacting protein kinase 23.  CIPK23 serves as a positive regulator of the potassium transporter AKT1 by directly phosphorylating AKT1.  CIPK23 is activated by the binding of two calcineurin B-like proteins, CBL1 and CBL9. The mRNA is cell-to-cell mobile.\"",
        "sstart" : 74,
        "AllSymbols" : "CBL-INTERACTING PROTEIN KINASE 23 (CIPK23);SNF1-RELATED PROTEIN KINASE 3.23 (SnRK3.23);SOS2-LIKE PROTEIN KINASE 17 (PKS17);LOW-K+-SENSITIVE 1 (LKS1); (ATCIPK23)",
        "qstart" : 1672,
        "qcovhsp" : 10,
        "shared_name" : "CrCluster-30699.0",
        "ppos" : 73.77,
        "score" : 1185,
        "pident" : 58.701,
        "SUID" : 42277,
        "selected" : false,
        "sseqid" : "AT1G30270",
        "length" : 385,
        "nident" : 226,
        "evalue" : 8.5E-151,
        "positive" : 284,
        "gaps" : 14,
        "Type" : "protein_coding",
        "bitscore" : 461.0,
        "slen" : 482,
        "mismatch" : 145,
        "name" : "CrCluster-30699.0",
        "send" : 457,
        "qcovs" : 31,
        "PrimarySymbol" : "CBL-INTERACTING PROTEIN KINASE 23 (CIPK23)",
        "qend" : 2787
      },
      "position" : {
        "x" : 413.1224670410156,
        "y" : -1840.95703125
      },
      "selected" : false
    }, {
      "data" : {
        "id" : "42640",
        "Description" : "\"Encodes a protein with 9-<i>cis</i>-epoxycarotenoid dioxygenase activity. The enzyme was shown to act on a variety of carotenoid including &#946;-carotene, lutein, zeaxanthin, and all-<i>trans</i>-violaxanthin.  When those compounds are used as substrates, the major reaction product detected is a C14 dialdehyde: 4,9-dimethyldodeca-2,4,6,8,10-pentaene-1,12-dial.  The enzyme did not cleave as efficiently carotenoids containing 9-<i>cis</i>-double or allenic bonds. The mRNA is cell-to-cell mobile.\"",
        "sstart" : 67,
        "AllSymbols" : "(NCED1); (ATNCED1);CAROTENOID CLEAVAGE DIOXYGENASE 1 (CCD1);CAROTENOID CLEAVAGE DIOXYGENASE 1 (ATCCD1)",
        "qstart" : 690,
        "qcovhsp" : 18,
        "shared_name" : "KfCluster-18192.0",
        "ppos" : 46.05,
        "score" : 408,
        "pident" : 30.237,
        "SUID" : 42640,
        "selected" : false,
        "sseqid" : "AT3G63520",
        "length" : 506,
        "nident" : 153,
        "evalue" : 7.37E-42,
        "positive" : 233,
        "gaps" : 70,
        "Type" : "protein_coding",
        "bitscore" : 161.0,
        "slen" : 538,
        "mismatch" : 283,
        "name" : "KfCluster-18192.0",
        "send" : 527,
        "qcovs" : 53,
        "PrimarySymbol" : "CAROTENOID CLEAVAGE DIOXYGENASE 1 (CCD1)",
        "qend" : 2132
      },
      "position" : {
        "x" : -902.2124633789062,
        "y" : -1878.6605224609375
      },
      "selected" : false
    }, {
      "data" : {
        "id" : "42276",
        "Description" : "member of MEKK subfamily",
        "sstart" : 4,
        "AllSymbols" : "MITOGEN-ACTIVATED PROTEIN KINASE KINASE KINASE 15 (MAPKKK15)",
        "qstart" : 1673,
        "qcovhsp" : 14,
        "shared_name" : "CrCluster-17885.0",
        "ppos" : 61.98,
        "score" : 580,
        "pident" : 45.247,
        "SUID" : 42276,
        "selected" : false,
        "sseqid" : "AT5G55090",
        "length" : 263,
        "nident" : 119,
        "evalue" : 5.12E-68,
        "positive" : 163,
        "gaps" : 11,
        "Type" : "protein_coding",
        "bitscore" : 228.0,
        "slen" : 448,
        "mismatch" : 133,
        "name" : "CrCluster-17885.0",
        "send" : 256,
        "qcovs" : 43,
        "PrimarySymbol" : "MITOGEN-ACTIVATED PROTEIN KINASE KINASE KINASE 15 (MAPKKK15)",
        "qend" : 888
      },
      "position" : {
        "x" : 466.2774353027344,
        "y" : -1907.4261474609375
      },
      "selected" : false
    }, {
      "data" : {
        "id" : "42639",
        "Description" : "\"Putative role in response to salt stress.  Mutants grow larger than the wild type under salt stress condition (Ann Stapleton and Ashley Green, 2009, personal communication).\"",
        "sstart" : 595,
        "AllSymbols" : "0",
        "qstart" : 6697,
        "qcovhsp" : 1,
        "shared_name" : "KfCluster-27333.0",
        "ppos" : 57.41,
        "score" : 73,
        "pident" : 25.926,
        "SUID" : 42639,
        "selected" : false,
        "sseqid" : "AT1G10880",
        "length" : 54,
        "nident" : 14,
        "evalue" : 6.6,
        "positive" : 31,
        "gaps" : 0,
        "Type" : "protein_coding",
        "bitscore" : 32.7,
        "slen" : 651,
        "mismatch" : 40,
        "name" : "KfCluster-27333.0",
        "send" : 648,
        "qcovs" : 2,
        "PrimarySymbol" : "0",
        "qend" : 6536
      },
      "position" : {
        "x" : -319.0849304199219,
        "y" : -1485.0491943359375
      },
      "selected" : false
    }, {
      "data" : {
        "id" : "42638",
        "Description" : "",
        "AllSymbols" : "",
        "shared_name" : "KfCluster-17911.0",
        "SUID" : 42638,
        "selected" : false,
        "sseqid" : "",
        "Type" : "",
        "name" : "KfCluster-17911.0",
        "PrimarySymbol" : ""
      },
      "position" : {
        "x" : -410.0203552246094,
        "y" : -1340.9451904296875
      },
      "selected" : false
    }, {
      "data" : {
        "id" : "42275",
        "Description" : "Phosphatidylinositol-4-phosphate 5-kinase family protein;(source:Araport11)",
        "sstart" : 19,
        "AllSymbols" : "0",
        "qstart" : 559,
        "qcovhsp" : 6,
        "shared_name" : "KfCluster-32216.0",
        "ppos" : 45.55,
        "score" : 234,
        "pident" : 31.414,
        "SUID" : 42275,
        "selected" : false,
        "sseqid" : "AT1G60890",
        "length" : 191,
        "nident" : 60,
        "evalue" : 1.2E-19,
        "positive" : 87,
        "gaps" : 30,
        "Type" : "protein_coding",
        "bitscore" : 94.7,
        "slen" : 781,
        "mismatch" : 101,
        "name" : "KfCluster-32216.0",
        "send" : 179,
        "qcovs" : 19,
        "PrimarySymbol" : "0",
        "qend" : 1131
      },
      "position" : {
        "x" : -607.8054809570312,
        "y" : -803.1756591796875
      },
      "selected" : false
    }, {
      "data" : {
        "id" : "42274",
        "Description" : "phosphatidyl inositol monophosphate 5 kinase;(source:Araport11)",
        "sstart" : 72,
        "AllSymbols" : "PHOSPHATIDYL INOSITOL MONOPHOSPHATE 5 KINASE (PIP5K9)",
        "qstart" : 3386,
        "qcovhsp" : 11,
        "shared_name" : "CrCluster-8280.69",
        "ppos" : 59.42,
        "score" : 1529,
        "pident" : 44.96,
        "SUID" : 42274,
        "selected" : false,
        "sseqid" : "AT3G09920",
        "length" : 754,
        "nident" : 339,
        "evalue" : 0.0,
        "positive" : 448,
        "gaps" : 73,
        "Type" : "protein_coding",
        "bitscore" : 593.0,
        "slen" : 815,
        "mismatch" : 342,
        "name" : "CrCluster-8280.69",
        "send" : 810,
        "qcovs" : 33,
        "PrimarySymbol" : "PHOSPHATIDYL INOSITOL MONOPHOSPHATE 5 KINASE (PIP5K9)",
        "qend" : 1299
      },
      "position" : {
        "x" : -572.981689453125,
        "y" : -688.3766479492188
      },
      "selected" : false
    }, {
      "data" : {
        "id" : "42273",
        "Description" : "phosphatidyl inositol monophosphate 5 kinase;(source:Araport11)",
        "sstart" : 405,
        "AllSymbols" : "PHOSPHATIDYL INOSITOL MONOPHOSPHATE 5 KINASE (PIP5K9)",
        "qstart" : 3374,
        "qcovhsp" : 7,
        "shared_name" : "CrCluster-17155.1",
        "ppos" : 66.43,
        "score" : 1033,
        "pident" : 51.19,
        "SUID" : 42273,
        "selected" : false,
        "sseqid" : "AT3G09920",
        "length" : 420,
        "nident" : 215,
        "evalue" : 7.59E-121,
        "positive" : 279,
        "gaps" : 30,
        "Type" : "protein_coding",
        "bitscore" : 402.0,
        "slen" : 815,
        "mismatch" : 175,
        "name" : "CrCluster-17155.1",
        "send" : 809,
        "qcovs" : 22,
        "PrimarySymbol" : "PHOSPHATIDYL INOSITOL MONOPHOSPHATE 5 KINASE (PIP5K9)",
        "qend" : 4588
      },
      "position" : {
        "x" : -661.6580810546875,
        "y" : -686.3260498046875
      },
      "selected" : false
    }, {
      "data" : {
        "id" : "42265",
        "Description" : "receptor like protein 51;(source:Araport11)",
        "sstart" : 267,
        "AllSymbols" : "\"RECEPTOR LIKE PROTEIN 51 (AtRLP51);SUPPRESSOR OF NPR1-1, CONSTITUTIVE 2 (SNC2);RECEPTOR LIKE PROTEIN 51 (RLP51)\"",
        "qstart" : 382,
        "qcovhsp" : 8,
        "shared_name" : "SpCluster-19707.0",
        "ppos" : 62.71,
        "score" : 120,
        "pident" : 47.458,
        "SUID" : 42265,
        "selected" : false,
        "sseqid" : "AT4G18760",
        "length" : 59,
        "nident" : 28,
        "evalue" : 3.06E-7,
        "positive" : 37,
        "gaps" : 0,
        "Type" : "protein_coding",
        "bitscore" : 50.8,
        "slen" : 431,
        "mismatch" : 31,
        "name" : "SpCluster-19707.0",
        "send" : 325,
        "qcovs" : 24,
        "PrimarySymbol" : "RECEPTOR LIKE PROTEIN 51 (RLP51)",
        "qend" : 206
      },
      "position" : {
        "x" : 688.233154296875,
        "y" : -1865.4219970703125
      },
      "selected" : false
    }, {
      "data" : {
        "id" : "42637",
        "Description" : "Encodes a structural core component of a COMPASS-like H3K4 histone methylation complex.",
        "sstart" : 11,
        "AllSymbols" : "(AtWDR5a);HUMAN WDR5 (WD40 REPEAT) HOMOLOG A (WDR5a)",
        "qstart" : 3036,
        "qcovhsp" : 6,
        "shared_name" : "KfCluster-31985.0",
        "ppos" : 49.63,
        "score" : 352,
        "pident" : 31.111,
        "SUID" : 42637,
        "selected" : false,
        "sseqid" : "AT3G49660",
        "length" : 270,
        "nident" : 84,
        "evalue" : 4.77E-36,
        "positive" : 134,
        "gaps" : 11,
        "Type" : "protein_coding",
        "bitscore" : 140.0,
        "slen" : 317,
        "mismatch" : 175,
        "name" : "KfCluster-31985.0",
        "send" : 279,
        "qcovs" : 17,
        "PrimarySymbol" : "HUMAN WDR5 (WD40 REPEAT) HOMOLOG A (WDR5a)",
        "qend" : 3815
      },
      "position" : {
        "x" : -1100.14599609375,
        "y" : -308.7939758300781
      },
      "selected" : false
    }, {
      "data" : {
        "id" : "42636",
        "Description" : "\"Encodes isovaleryl-coenzyme a dehydrogenase.  Mutants have increases in 12 seed free amino acids, accumulation of seed homomethionine and 3-isovaleroyloxypropyl-glucosinolate, with a concomitant decrease in seed 3-benzoyloxypropyl-glucosinolate. The mRNA is cell-to-cell mobile.\"",
        "sstart" : 32,
        "AllSymbols" : "ISOVALERYL-COA-DEHYDROGENASE (IVD);ISOVALERYL-COA-DEHYDROGENASE (IVDH); (ATIVD)",
        "qstart" : 1481,
        "qcovhsp" : 20,
        "shared_name" : "KfCluster-17420.0",
        "ppos" : 89.12,
        "score" : 1606,
        "pident" : 79.841,
        "SUID" : 42636,
        "selected" : false,
        "sseqid" : "AT3G45300",
        "length" : 377,
        "nident" : 301,
        "evalue" : 0.0,
        "positive" : 336,
        "gaps" : 0,
        "Type" : "protein_coding",
        "bitscore" : 623.0,
        "slen" : 409,
        "mismatch" : 76,
        "name" : "KfCluster-17420.0",
        "send" : 408,
        "qcovs" : 61,
        "PrimarySymbol" : "ISOVALERYL-COA-DEHYDROGENASE (IVD)",
        "qend" : 351
      },
      "position" : {
        "x" : -1179.9222412109375,
        "y" : -361.3465881347656
      },
      "selected" : false
    }, {
      "data" : {
        "id" : "42635",
        "Description" : "EEIG1/EHBP1 protein amino-terminal domain protein;(source:Araport11)",
        "sstart" : 798,
        "AllSymbols" : "0",
        "qstart" : 337,
        "qcovhsp" : 3,
        "shared_name" : "KfCluster-17174.0",
        "ppos" : 83.33,
        "score" : 62,
        "pident" : 83.333,
        "SUID" : 42635,
        "selected" : false,
        "sseqid" : "AT3G01810",
        "length" : 12,
        "nident" : 10,
        "evalue" : 1.9,
        "positive" : 10,
        "gaps" : 0,
        "Type" : "protein_coding",
        "bitscore" : 28.5,
        "slen" : 921,
        "mismatch" : 2,
        "name" : "KfCluster-17174.0",
        "send" : 809,
        "qcovs" : 9,
        "PrimarySymbol" : "0",
        "qend" : 302
      },
      "position" : {
        "x" : -177.46932983398438,
        "y" : -767.1261596679688
      },
      "selected" : false
    }, {
      "data" : {
        "id" : "42634",
        "Description" : "Encodes a pollen-specific transcription factor involved in the expression of nuclear genes for components of mitochondrial complex I in Arabidopsis. Acts in concert with other type-B ARRs in the cytokinin signaling pathway. AHK3 mediates cytokinin-induced phosphorylation of ARR2 on the Asp-80 residue. This phosphorylation plays a positive role of ARR2 in cytokinin-mediated control of leaf longevity. Also involved in cytokinin-dependent inhibition of hypocotyl elongation.",
        "sstart" : 57,
        "AllSymbols" : "RESPONSE REGULATOR 2 (ARR2);RESPONSE REGULATOR 2 (RR2)",
        "qstart" : 955,
        "qcovhsp" : 8,
        "shared_name" : "KfCluster-25051.0",
        "ppos" : 73.68,
        "score" : 659,
        "pident" : 58.333,
        "SUID" : 42634,
        "selected" : false,
        "sseqid" : "AT4G16110",
        "length" : 228,
        "nident" : 133,
        "evalue" : 2.4E-74,
        "positive" : 168,
        "gaps" : 10,
        "Type" : "protein_coding",
        "bitscore" : 258.0,
        "slen" : 664,
        "mismatch" : 85,
        "name" : "KfCluster-25051.0",
        "send" : 282,
        "qcovs" : 23,
        "PrimarySymbol" : "RESPONSE REGULATOR 2 (RR2)",
        "qend" : 296
      },
      "position" : {
        "x" : 27.669708251953125,
        "y" : -1273.4329833984375
      },
      "selected" : false
    }, {
      "data" : {
        "id" : "42633",
        "Description" : "\"Encodes one of the 36 carboxylate clamp (CC)-tetratricopeptide repeat (TPR) proteins (Prasad 2010, Pubmed ID: 20856808) with potential to interact with Hsp90/Hsp70 as co-chaperones.\"",
        "sstart" : 84,
        "AllSymbols" : "TETRATRICOPEPTIDE REPEAT 5 (TPR5)",
        "qstart" : 923,
        "qcovhsp" : 2,
        "shared_name" : "KfCluster-20379.0",
        "ppos" : 66.67,
        "score" : 209,
        "pident" : 47.312,
        "SUID" : 42633,
        "selected" : false,
        "sseqid" : "AT1G56440",
        "length" : 93,
        "nident" : 44,
        "evalue" : 9.17E-17,
        "positive" : 62,
        "gaps" : 1,
        "Type" : "protein_coding",
        "bitscore" : 85.1,
        "slen" : 476,
        "mismatch" : 48,
        "name" : "KfCluster-20379.0",
        "send" : 175,
        "qcovs" : 6,
        "PrimarySymbol" : "TETRATRICOPEPTIDE REPEAT 5 (TPR5)",
        "qend" : 1201
      },
      "position" : {
        "x" : 131.9817657470703,
        "y" : -1041.097412109375
      },
      "selected" : false
    }, {
      "data" : {
        "id" : "42632",
        "Description" : "PRR7 and PRR9 are partially redundant essential components of a temperature-sensitive circadian system. CCA1 and LHY had a positive effect on PRR7 expression levels. Acts as transcriptional repressor of CCA1 and LHY.",
        "sstart" : 69,
        "AllSymbols" : "(APRR7);PSEUDO-RESPONSE REGULATOR 7 (PRR7)",
        "qstart" : 763,
        "qcovhsp" : 8,
        "shared_name" : "KfCluster-1706.0",
        "ppos" : 74.44,
        "score" : 468,
        "pident" : 60.15,
        "SUID" : 42632,
        "selected" : false,
        "sseqid" : "AT5G02810",
        "length" : 133,
        "nident" : 80,
        "evalue" : 1.89E-50,
        "positive" : 99,
        "gaps" : 0,
        "Type" : "protein_coding",
        "bitscore" : 184.0,
        "slen" : 727,
        "mismatch" : 53,
        "name" : "KfCluster-1706.0",
        "send" : 201,
        "qcovs" : 24,
        "PrimarySymbol" : "PSEUDO-RESPONSE REGULATOR 7 (PRR7)",
        "qend" : 365
      },
      "position" : {
        "x" : 108.64068603515625,
        "y" : -1183.0355224609375
      },
      "selected" : false
    }, {
      "data" : {
        "id" : "42631",
        "Description" : "RNI-like superfamily protein;(source:Araport11)",
        "sstart" : 252,
        "AllSymbols" : "EMBRYO DEFECTIVE 2004 (emb2004)",
        "qstart" : 988,
        "qcovhsp" : 5,
        "shared_name" : "KfCluster-7917.0",
        "ppos" : 41.77,
        "score" : 119,
        "pident" : 27.711,
        "SUID" : 42631,
        "selected" : false,
        "sseqid" : "AT1G10510",
        "length" : 249,
        "nident" : 69,
        "evalue" : 8.1E-6,
        "positive" : 104,
        "gaps" : 45,
        "Type" : "protein_coding",
        "bitscore" : 50.4,
        "slen" : 605,
        "mismatch" : 135,
        "name" : "KfCluster-7917.0",
        "send" : 498,
        "qcovs" : 15,
        "PrimarySymbol" : "EMBRYO DEFECTIVE 2004 (emb2004)",
        "qend" : 1605
      },
      "position" : {
        "x" : -737.2938842773438,
        "y" : -1266.7667236328125
      },
      "selected" : false
    }, {
      "data" : {
        "id" : "42630",
        "Description" : "",
        "AllSymbols" : "",
        "shared_name" : "KfCluster-32504.0",
        "SUID" : 42630,
        "selected" : false,
        "sseqid" : "",
        "Type" : "",
        "name" : "KfCluster-32504.0",
        "PrimarySymbol" : ""
      },
      "position" : {
        "x" : -405.17010498046875,
        "y" : -1174.3447265625
      },
      "selected" : false
    }, {
      "data" : {
        "id" : "42264",
        "Description" : "UGT72E1 is an UDPG:coniferyl alcohol glucosyltransferase which specifically glucosylates sinapyl- and coniferyl aldehydes. The enzyme is thought to be involved in lignin metabolism.",
        "sstart" : 328,
        "AllSymbols" : "UDP-GLUCOSYL TRANSFERASE 72E1 (UGT72E1)",
        "qstart" : 2059,
        "qcovhsp" : 5,
        "shared_name" : "PpCluster-7517.0",
        "ppos" : 55.17,
        "score" : 245,
        "pident" : 35.862,
        "SUID" : 42264,
        "selected" : false,
        "sseqid" : "AT3G50740",
        "length" : 145,
        "nident" : 52,
        "evalue" : 8.79E-34,
        "positive" : 80,
        "gaps" : 2,
        "Type" : "protein_coding",
        "bitscore" : 99.0,
        "slen" : 487,
        "mismatch" : 91,
        "name" : "PpCluster-7517.0",
        "send" : 472,
        "qcovs" : 16,
        "PrimarySymbol" : "UDP-GLUCOSYL TRANSFERASE 72E1 (UGT72E1)",
        "qend" : 2487
      },
      "position" : {
        "x" : -1355.1076834327646,
        "y" : -661.0353306468991
      },
      "selected" : false
    }, {
      "data" : {
        "id" : "42629",
        "Description" : "TRN1 is an importin beta protein that functions as a nuclear import receptor for AtGRP7 and in interacts with AGO1 to affect miRNA loading.",
        "sstart" : 237,
        "AllSymbols" : "TRANSPORTIN 1 (ATTRN1);TRANSPORTIN 1 (TRN1)",
        "qstart" : 2471,
        "qcovhsp" : 3,
        "shared_name" : "KfCluster-29454.0",
        "ppos" : 39.08,
        "score" : 75,
        "pident" : 26.437,
        "SUID" : 42629,
        "selected" : false,
        "sseqid" : "AT2G16950",
        "length" : 87,
        "nident" : 23,
        "evalue" : 1.2,
        "positive" : 34,
        "gaps" : 1,
        "Type" : "protein_coding",
        "bitscore" : 33.5,
        "slen" : 895,
        "mismatch" : 63,
        "name" : "KfCluster-29454.0",
        "send" : 322,
        "qcovs" : 8,
        "PrimarySymbol" : "TRANSPORTIN 1 (TRN1)",
        "qend" : 2211
      },
      "position" : {
        "x" : -536.0308227539062,
        "y" : -1383.58837890625
      },
      "selected" : false
    }, {
      "data" : {
        "id" : "42263",
        "Description" : "the glycosyltransferase (UGT72B1) is involved in metabolizing xenobiotica (chloroaniline and chlorophenole). Comparison between wild type and knock-out mutant demonstrates the central role of this gene for metabolizing chloroaniline but significantly less for chlorophenole. The glucosyltransferase preferred UDP-xylose over UDP-glucose indicating its (additional) functioning as a xylosyltransferase in planta",
        "sstart" : 222,
        "AllSymbols" : "UDP-GLUCOSE-DEPENDENT GLUCOSYLTRANSFERASE 72 B1 (UGT72B1); (GT72B1)",
        "qstart" : 1932,
        "qcovhsp" : 9,
        "shared_name" : "PpCluster-23714.0",
        "ppos" : 55.69,
        "score" : 433,
        "pident" : 39.431,
        "SUID" : 42263,
        "selected" : false,
        "sseqid" : "AT4G01070",
        "length" : 246,
        "nident" : 97,
        "evalue" : 1.39E-45,
        "positive" : 137,
        "gaps" : 21,
        "Type" : "protein_coding",
        "bitscore" : 171.0,
        "slen" : 480,
        "mismatch" : 128,
        "name" : "PpCluster-23714.0",
        "send" : 460,
        "qcovs" : 26,
        "PrimarySymbol" : "(GT72B1)",
        "qend" : 2627
      },
      "position" : {
        "x" : -1297.1194021827646,
        "y" : -665.2327793773678
      },
      "selected" : false
    }, {
      "data" : {
        "id" : "42628",
        "Description" : "\"Encodes two proteins.  One protein is the monofunctional saccharopine dehydrogenase involved in lysine degradation. The longer protein from the same LKR/SDH locus is bifunctional and also has saccharopine dehydrogenase activity. The monofunctional SDH functions mainly to enhance the flux of lysine catabolism. Gene expression is induced by abscisic acid, jasmonate, and under sucrose starvation.\"",
        "sstart" : 7,
        "AllSymbols" : "0",
        "qstart" : 2312,
        "qcovhsp" : 13,
        "shared_name" : "KfCluster-27120.1",
        "ppos" : 51.44,
        "score" : 906,
        "pident" : 39.388,
        "SUID" : 42628,
        "selected" : false,
        "sseqid" : "AT4G33150",
        "length" : 556,
        "nident" : 219,
        "evalue" : 9.52E-109,
        "positive" : 286,
        "gaps" : 87,
        "Type" : "protein_coding",
        "bitscore" : 353.0,
        "slen" : 482,
        "mismatch" : 250,
        "name" : "KfCluster-27120.1",
        "send" : 480,
        "qcovs" : 38,
        "PrimarySymbol" : "0",
        "qend" : 3964
      },
      "position" : {
        "x" : -461.349853515625,
        "y" : -1325.62939453125
      },
      "selected" : false
    }, {
      "data" : {
        "id" : "42262",
        "Description" : "UDP-Glycosyltransferase superfamily protein;(source:Araport11)",
        "sstart" : 2,
        "AllSymbols" : "(UGT85A1);ARABIDOPSIS THALIANA UDP-GLUCOSYL TRANSFERASE 85A1 (ATUGT85A1)",
        "qstart" : 1955,
        "qcovhsp" : 23,
        "shared_name" : "CrCluster-26788.6",
        "ppos" : 48.02,
        "score" : 612,
        "pident" : 31.746,
        "SUID" : 42262,
        "selected" : false,
        "sseqid" : "AT1G22400",
        "length" : 504,
        "nident" : 160,
        "evalue" : 2.28E-71,
        "positive" : 242,
        "gaps" : 44,
        "Type" : "protein_coding",
        "bitscore" : 240.0,
        "slen" : 489,
        "mismatch" : 300,
        "name" : "CrCluster-26788.6",
        "send" : 488,
        "qcovs" : 69,
        "PrimarySymbol" : "(UGT85A1)",
        "qend" : 525
      },
      "position" : {
        "x" : -1276.073137534327,
        "y" : -613.1203526195553
      },
      "selected" : false
    }, {
      "data" : {
        "id" : "42627",
        "Description" : "spatacsin carboxy-terminus protein;(source:Araport11)",
        "sstart" : 1052,
        "AllSymbols" : "0",
        "qstart" : 1429,
        "qcovhsp" : 21,
        "shared_name" : "KfCluster-16853.0",
        "ppos" : 42.92,
        "score" : 1019,
        "pident" : 29.879,
        "SUID" : 42627,
        "selected" : false,
        "sseqid" : "AT4G39420",
        "length" : 1158,
        "nident" : 346,
        "evalue" : 6.05E-112,
        "positive" : 497,
        "gaps" : 218,
        "Type" : "protein_coding",
        "bitscore" : 397.0,
        "slen" : 3184,
        "mismatch" : 594,
        "name" : "KfCluster-16853.0",
        "send" : 2057,
        "qcovs" : 63,
        "PrimarySymbol" : "0",
        "qend" : 4704
      },
      "position" : {
        "x" : -560.0709838867188,
        "y" : -1263.06884765625
      },
      "selected" : false
    }, {
      "data" : {
        "id" : "42261",
        "Description" : "UDP-Glycosyltransferase superfamily protein;(source:Araport11)",
        "sstart" : 186,
        "AllSymbols" : "(UGT85A1);ARABIDOPSIS THALIANA UDP-GLUCOSYL TRANSFERASE 85A1 (ATUGT85A1)",
        "qstart" : 1771,
        "qcovhsp" : 10,
        "shared_name" : "CrCluster-26788.5",
        "ppos" : 52.86,
        "score" : 497,
        "pident" : 37.037,
        "SUID" : 42261,
        "selected" : false,
        "sseqid" : "AT1G22400",
        "length" : 297,
        "nident" : 110,
        "evalue" : 7.74E-54,
        "positive" : 157,
        "gaps" : 21,
        "Type" : "protein_coding",
        "bitscore" : 196.0,
        "slen" : 489,
        "mismatch" : 166,
        "name" : "CrCluster-26788.5",
        "send" : 476,
        "qcovs" : 29,
        "PrimarySymbol" : "(UGT85A1)",
        "qend" : 926
      },
      "position" : {
        "x" : -1309.1989920265146,
        "y" : -528.5560215648678
      },
      "selected" : false
    }, {
      "data" : {
        "id" : "42260",
        "Description" : "UDP-Glycosyltransferase superfamily protein;(source:Araport11)",
        "sstart" : 6,
        "AllSymbols" : "(UGT85A1);ARABIDOPSIS THALIANA UDP-GLUCOSYL TRANSFERASE 85A1 (ATUGT85A1)",
        "qstart" : 1313,
        "qcovhsp" : 31,
        "shared_name" : "CrCluster-26788.4",
        "ppos" : 50.85,
        "score" : 632,
        "pident" : 33.547,
        "SUID" : 42260,
        "selected" : false,
        "sseqid" : "AT1G22400",
        "length" : 468,
        "nident" : 157,
        "evalue" : 1.58E-76,
        "positive" : 238,
        "gaps" : 52,
        "Type" : "protein_coding",
        "bitscore" : 248.0,
        "slen" : 489,
        "mismatch" : 259,
        "name" : "CrCluster-26788.4",
        "send" : 452,
        "qcovs" : 93,
        "PrimarySymbol" : "(UGT85A1)",
        "qend" : 3
      },
      "position" : {
        "x" : -1212.434465659327,
        "y" : -637.2581700023678
      },
      "selected" : false
    }, {
      "data" : {
        "id" : "42259",
        "Description" : "UDP-Glycosyltransferase superfamily protein;(source:Araport11)",
        "sstart" : 178,
        "AllSymbols" : "(UGT85A1);ARABIDOPSIS THALIANA UDP-GLUCOSYL TRANSFERASE 85A1 (ATUGT85A1)",
        "qstart" : 960,
        "qcovhsp" : 14,
        "shared_name" : "CrCluster-18259.0",
        "ppos" : 55.49,
        "score" : 512,
        "pident" : 35.671,
        "SUID" : 42259,
        "selected" : false,
        "sseqid" : "AT1G22400",
        "length" : 328,
        "nident" : 117,
        "evalue" : 6.4E-57,
        "positive" : 182,
        "gaps" : 39,
        "Type" : "protein_coding",
        "bitscore" : 201.0,
        "slen" : 489,
        "mismatch" : 172,
        "name" : "CrCluster-18259.0",
        "send" : 484,
        "qcovs" : 43,
        "PrimarySymbol" : "(UGT85A1)",
        "qend" : 1889
      },
      "position" : {
        "x" : -1261.9338553077646,
        "y" : -558.7250889476803
      },
      "selected" : false
    }, {
      "data" : {
        "id" : "42258",
        "Description" : "UDP-Glycosyltransferase superfamily protein;(source:Araport11)",
        "sstart" : 187,
        "AllSymbols" : "(UGT85A1);ARABIDOPSIS THALIANA UDP-GLUCOSYL TRANSFERASE 85A1 (ATUGT85A1)",
        "qstart" : 1158,
        "qcovhsp" : 11,
        "shared_name" : "CrCluster-16042.1",
        "ppos" : 62.81,
        "score" : 394,
        "pident" : 40.201,
        "SUID" : 42258,
        "selected" : false,
        "sseqid" : "AT1G22400",
        "length" : 199,
        "nident" : 80,
        "evalue" : 2.14E-41,
        "positive" : 125,
        "gaps" : 5,
        "Type" : "protein_coding",
        "bitscore" : 156.0,
        "slen" : 489,
        "mismatch" : 114,
        "name" : "CrCluster-16042.1",
        "send" : 382,
        "qcovs" : 34,
        "PrimarySymbol" : "(UGT85A1)",
        "qend" : 1748
      },
      "position" : {
        "x" : -1379.115129721827,
        "y" : -597.5806187328366
      },
      "selected" : false
    }, {
      "data" : {
        "id" : "42621",
        "Description" : "member of Putative Na+/H+ antiporter family.  Involved in the osmoregulation through K(+) fluxes and possibly pH modulation of an active endomembrane system in guard cells.",
        "sstart" : 721,
        "AllSymbols" : "CATION/H+ EXCHANGER 20 (CHX20);CATION/H+ EXCHANGER 20 (ATCHX20)",
        "qstart" : 78,
        "qcovhsp" : 4,
        "shared_name" : "KfCluster-16561.0",
        "ppos" : 41.94,
        "score" : 71,
        "pident" : 27.957,
        "SUID" : 42621,
        "selected" : false,
        "sseqid" : "AT3G53720",
        "length" : 93,
        "nident" : 26,
        "evalue" : 2.1,
        "positive" : 39,
        "gaps" : 9,
        "Type" : "protein_coding",
        "bitscore" : 32.0,
        "slen" : 842,
        "mismatch" : 58,
        "name" : "KfCluster-16561.0",
        "send" : 804,
        "qcovs" : 13,
        "PrimarySymbol" : "CATION/H+ EXCHANGER 20 (CHX20)",
        "qend" : 356
      },
      "position" : {
        "x" : -72.23572540283203,
        "y" : -854.2866821289062
      },
      "selected" : false
    }, {
      "data" : {
        "id" : "42257",
        "Description" : "Encodes a putative RING-H2 zinc finger protein ATL6 (ATL6). The mRNA is cell-to-cell mobile.",
        "sstart" : 45,
        "AllSymbols" : "ARABIDOPSIS TOXICOS EN LEVADURA 6 (ATL6)",
        "qstart" : 1727,
        "qcovhsp" : 7,
        "shared_name" : "PpCluster-14638.0",
        "ppos" : 50.47,
        "score" : 296,
        "pident" : 34.434,
        "SUID" : 42257,
        "selected" : false,
        "sseqid" : "AT3G05200",
        "length" : 212,
        "nident" : 73,
        "evalue" : 2.22E-28,
        "positive" : 107,
        "gaps" : 28,
        "Type" : "protein_coding",
        "bitscore" : 118.0,
        "slen" : 398,
        "mismatch" : 111,
        "name" : "PpCluster-14638.0",
        "send" : 254,
        "qcovs" : 20,
        "PrimarySymbol" : "ARABIDOPSIS TOXICOS EN LEVADURA 6 (ATL6)",
        "qend" : 1170
      },
      "position" : {
        "x" : -1611.8896124475793,
        "y" : -2366.8444464319546
      },
      "selected" : false
    }, {
      "data" : {
        "id" : "42256",
        "Description" : "RING/U-box superfamily protein;(source:Araport11)",
        "sstart" : 181,
        "AllSymbols" : "0",
        "qstart" : 511,
        "qcovhsp" : 2,
        "shared_name" : "MpCluster-7077.0",
        "ppos" : 73.17,
        "score" : 155,
        "pident" : 58.537,
        "SUID" : 42256,
        "selected" : false,
        "sseqid" : "AT1G74410",
        "length" : 41,
        "nident" : 24,
        "evalue" : 1.95E-11,
        "positive" : 30,
        "gaps" : 0,
        "Type" : "protein_coding",
        "bitscore" : 64.3,
        "slen" : 223,
        "mismatch" : 17,
        "name" : "MpCluster-7077.0",
        "send" : 221,
        "qcovs" : 6,
        "PrimarySymbol" : "0",
        "qend" : 389
      },
      "position" : {
        "x" : -1666.2561895960168,
        "y" : -2271.3041632288296
      },
      "selected" : false
    }, {
      "data" : {
        "id" : "42255",
        "Description" : "Encodes a novel ring finger protein and forms an N-terminal hydrophobic domain and a C-terminal RING-H2 signature. Expression is down regulated by brassinolide.",
        "sstart" : 85,
        "AllSymbols" : "BRASSINOSTEROID-RESPONSIVE RING-H2 (BRH1)",
        "qstart" : 1010,
        "qcovhsp" : 2,
        "shared_name" : "CrCluster-42286.0",
        "ppos" : 70.18,
        "score" : 179,
        "pident" : 54.386,
        "SUID" : 42255,
        "selected" : false,
        "sseqid" : "AT3G61460",
        "length" : 57,
        "nident" : 31,
        "evalue" : 8.52E-15,
        "positive" : 40,
        "gaps" : 0,
        "Type" : "protein_coding",
        "bitscore" : 73.6,
        "slen" : 170,
        "mismatch" : 26,
        "name" : "CrCluster-42286.0",
        "send" : 141,
        "qcovs" : 6,
        "PrimarySymbol" : "BRASSINOSTEROID-RESPONSIVE RING-H2 (BRH1)",
        "qend" : 1180
      },
      "position" : {
        "x" : -1505.2592413538293,
        "y" : -2351.0695440882046
      },
      "selected" : false
    }, {
      "data" : {
        "id" : "42254",
        "Description" : "RING-H2 protein induced after exposure to chitin or inactivated crude cellulase preparations. The mRNA is cell-to-cell mobile.",
        "sstart" : 92,
        "AllSymbols" : "TOXICOS EN LEVADURA 2 (TL2);TOXICOS EN LEVADURA 2 (ATL2)",
        "qstart" : 1087,
        "qcovhsp" : 4,
        "shared_name" : "CrCluster-15983.0",
        "ppos" : 70.42,
        "score" : 227,
        "pident" : 53.521,
        "SUID" : 42254,
        "selected" : false,
        "sseqid" : "AT3G16720",
        "length" : 71,
        "nident" : 38,
        "evalue" : 2.7E-20,
        "positive" : 50,
        "gaps" : 1,
        "Type" : "protein_coding",
        "bitscore" : 92.0,
        "slen" : 304,
        "mismatch" : 32,
        "name" : "CrCluster-15983.0",
        "send" : 161,
        "qcovs" : 13,
        "PrimarySymbol" : "TOXICOS EN LEVADURA 2 (ATL2)",
        "qend" : 875
      },
      "position" : {
        "x" : -1564.5159552210168,
        "y" : -2268.8466436975796
      },
      "selected" : false
    }, {
      "data" : {
        "id" : "42615",
        "Description" : "\"ARABIDILLO-2 and its homolog, ARABIDILLO -1, are unique among Arabidopsis Arm-repeat proteins in having an F-box motif and fall into a phylogenetically distinct subgroup from other plant Arm-repeat proteins Similar to arm repeat protein in rice and armadillo/beta-catenin repeat family protein / F-box family protein in Dictyostelium. ARABIDILLO-2 promote lateral root development. Mutant plants form fewer lateral roots, while ARABIDILLO-2-overexpressing lines produce more lateral roots than wild-type seedlings.\"",
        "sstart" : 598,
        "AllSymbols" : "F-BOX ARMADILLO PROTEIN 2 (ARABIDILLO2);ARABIDILLO-2 (ARABIDILLO-2)",
        "qstart" : 3816,
        "qcovhsp" : 2,
        "shared_name" : "KfCluster-29310.1",
        "ppos" : 49.62,
        "score" : 94,
        "pident" : 30.075,
        "SUID" : 42615,
        "selected" : false,
        "sseqid" : "AT3G60350",
        "length" : 133,
        "nident" : 40,
        "evalue" : 0.014,
        "positive" : 66,
        "gaps" : 8,
        "Type" : "protein_coding",
        "bitscore" : 40.8,
        "slen" : 928,
        "mismatch" : 85,
        "name" : "KfCluster-29310.1",
        "send" : 728,
        "qcovs" : 7,
        "PrimarySymbol" : "ARABIDILLO-2 (ARABIDILLO-2)",
        "qend" : 4196
      },
      "position" : {
        "x" : -833.6085205078125,
        "y" : -1298.333984375
      },
      "selected" : false
    }, {
      "data" : {
        "id" : "42614",
        "Description" : "putative disease resistance protein;(source:Araport11)",
        "sstart" : 343,
        "AllSymbols" : "0",
        "qstart" : 2377,
        "qcovhsp" : 2,
        "shared_name" : "KfCluster-16497.0",
        "ppos" : 44.78,
        "score" : 87,
        "pident" : 32.836,
        "SUID" : 42614,
        "selected" : false,
        "sseqid" : "AT5G47260",
        "length" : 67,
        "nident" : 22,
        "evalue" : 0.038,
        "positive" : 30,
        "gaps" : 1,
        "Type" : "protein_coding",
        "bitscore" : 38.1,
        "slen" : 948,
        "mismatch" : 44,
        "name" : "KfCluster-16497.0",
        "send" : 408,
        "qcovs" : 7,
        "PrimarySymbol" : "0",
        "qend" : 2577
      },
      "position" : {
        "x" : -685.1988525390625,
        "y" : -1304.51025390625
      },
      "selected" : false
    }, {
      "data" : {
        "id" : "42613",
        "Description" : "ribosomal protein S5 domain protein;(source:Araport11)",
        "sstart" : 102,
        "AllSymbols" : "0",
        "qstart" : 2406,
        "qcovhsp" : 2,
        "shared_name" : "KfCluster-33044.0",
        "ppos" : 44.34,
        "score" : 76,
        "pident" : 26.415,
        "SUID" : 42613,
        "selected" : false,
        "sseqid" : "AT4G38090",
        "length" : 106,
        "nident" : 28,
        "evalue" : 1.1,
        "positive" : 47,
        "gaps" : 9,
        "Type" : "protein_coding",
        "bitscore" : 33.9,
        "slen" : 230,
        "mismatch" : 69,
        "name" : "KfCluster-33044.0",
        "send" : 205,
        "qcovs" : 5,
        "PrimarySymbol" : "0",
        "qend" : 2110
      },
      "position" : {
        "x" : -324.7464294433594,
        "y" : -1199.77587890625
      },
      "selected" : false
    }, {
      "data" : {
        "id" : "42244",
        "Description" : "Expression is upregulated in the shoot of cax1/cax3 mutant. The mRNA is cell-to-cell mobile.",
        "sstart" : 2,
        "AllSymbols" : "AMINOPHOSPHOLIPID ATPASE 2 (ALA2)",
        "qstart" : 4105,
        "qcovhsp" : 13,
        "shared_name" : "KfCluster-16858.0",
        "ppos" : 68.57,
        "score" : 1534,
        "pident" : 51.123,
        "SUID" : 42244,
        "selected" : false,
        "sseqid" : "AT5G44240",
        "length" : 579,
        "nident" : 296,
        "evalue" : 0.0,
        "positive" : 397,
        "gaps" : 8,
        "Type" : "protein_coding",
        "bitscore" : 595.0,
        "slen" : 1107,
        "mismatch" : 275,
        "name" : "KfCluster-16858.0",
        "send" : 574,
        "qcovs" : 40,
        "PrimarySymbol" : "AMINOPHOSPHOLIPID ATPASE 2 (ALA2)",
        "qend" : 2375
      },
      "position" : {
        "x" : 522.99560546875,
        "y" : -1431.1963619679502
      },
      "selected" : false
    }, {
      "data" : {
        "id" : "42243",
        "Description" : "Encodes a member of the P4 subfamily of P-type ATPases expressed in the pollen plasma membrane.  Double mutants with ALA6 display pollen and pollen tube defects.",
        "sstart" : 23,
        "AllSymbols" : "AMINOPHOSPHOLIPID ATPASE 7 (ALA7)",
        "qstart" : 767,
        "qcovhsp" : 20,
        "shared_name" : "KfCluster-16467.0",
        "ppos" : 65.62,
        "score" : 2667,
        "pident" : 51.294,
        "SUID" : 42243,
        "selected" : false,
        "sseqid" : "AT3G13900",
        "length" : 1082,
        "nident" : 555,
        "evalue" : 0.0,
        "positive" : 710,
        "gaps" : 61,
        "Type" : "protein_coding",
        "bitscore" : 1031.0,
        "slen" : 1243,
        "mismatch" : 466,
        "name" : "KfCluster-16467.0",
        "send" : 1047,
        "qcovs" : 59,
        "PrimarySymbol" : "AMINOPHOSPHOLIPID ATPASE 7 (ALA7)",
        "qend" : 4000
      },
      "position" : {
        "x" : 429.0099792480469,
        "y" : -1510.9676022023252
      },
      "selected" : false
    }, {
      "data" : {
        "id" : "42612",
        "Description" : "DNA helicase involved in the maintenance of genome stability by modulation of the DNA damage response and suppression of homologous recombination.",
        "sstart" : 271,
        "AllSymbols" : "(ATRECQ4A); (ATSGS1); (RECQ4A)",
        "qstart" : 3264,
        "qcovhsp" : 19,
        "shared_name" : "KfCluster-16348.0",
        "ppos" : 63.12,
        "score" : 2069,
        "pident" : 46.833,
        "SUID" : 42612,
        "selected" : false,
        "sseqid" : "AT1G10930",
        "length" : 884,
        "nident" : 414,
        "evalue" : 0.0,
        "positive" : 558,
        "gaps" : 67,
        "Type" : "protein_coding",
        "bitscore" : 801.0,
        "slen" : 1188,
        "mismatch" : 403,
        "name" : "KfCluster-16348.0",
        "send" : 1099,
        "qcovs" : 56,
        "PrimarySymbol" : "(RECQ4A)",
        "qend" : 649
      },
      "position" : {
        "x" : -50.33695983886719,
        "y" : -1456.6834716796875
      },
      "selected" : false
    }, {
      "data" : {
        "id" : "42242",
        "Description" : "\"Arabidopsis-autoinhibited Ca2+ -ATPase, isoform 8, contains all of the characteristic motifs of Ca2+ -transporting P-type Ca2+ -ATPases and is localized to the plasma membrane.\"",
        "sstart" : 28,
        "AllSymbols" : "\"AUTOINHIBITED CA2+ -ATPASE, ISOFORM 8 (ACA8);\"\"AUTOINHIBITED CA2+ -ATPASE, ISOFORM 8\"\" (AT-ACA8)\"",
        "qstart" : 3616,
        "qcovhsp" : 25,
        "shared_name" : "KfCluster-10611.0",
        "ppos" : 71.48,
        "score" : 2740,
        "pident" : 56.455,
        "SUID" : 42242,
        "selected" : false,
        "sseqid" : "AT5G57110",
        "length" : 1038,
        "nident" : 586,
        "evalue" : 0.0,
        "positive" : 742,
        "gaps" : 39,
        "Type" : "protein_coding",
        "bitscore" : 1060.0,
        "slen" : 1074,
        "mismatch" : 413,
        "name" : "KfCluster-10611.0",
        "send" : 1052,
        "qcovs" : 76,
        "PrimarySymbol" : "\"AUTOINHIBITED CA2+ -ATPASE, ISOFORM 8 (ACA8)\"",
        "qend" : 581
      },
      "position" : {
        "x" : 511.37921142578125,
        "y" : -1315.2948727101377
      },
      "selected" : false
    }, {
      "data" : {
        "id" : "42241",
        "Description" : "Encodes a putative aminophospholipid translocase (p-type ATPase) involved in chilling response.  It is targeted to the plasma membrane following association in the endoplasmic reticulum with an ALIS protein beta-subunit. The mRNA is cell-to-cell mobile.",
        "sstart" : 38,
        "AllSymbols" : "AMINOPHOSPHOLIPID ATPASE 1 (ALA1)",
        "qstart" : 1055,
        "qcovhsp" : 13,
        "shared_name" : "CrCluster-14062.0",
        "ppos" : 69.86,
        "score" : 2091,
        "pident" : 52.837,
        "SUID" : 42241,
        "selected" : false,
        "sseqid" : "AT5G04930",
        "length" : 793,
        "nident" : 419,
        "evalue" : 0.0,
        "positive" : 554,
        "gaps" : 48,
        "Type" : "protein_coding",
        "bitscore" : 810.0,
        "slen" : 1158,
        "mismatch" : 326,
        "name" : "CrCluster-14062.0",
        "send" : 793,
        "qcovs" : 39,
        "PrimarySymbol" : "AMINOPHOSPHOLIPID ATPASE 1 (ALA1)",
        "qend" : 3400
      },
      "position" : {
        "x" : 430.5486755371094,
        "y" : -1385.0789303273252
      },
      "selected" : false
    }, {
      "data" : {
        "id" : "42609",
        "Description" : "Encodes a putative plastidic glucose transporter.",
        "sstart" : 71,
        "AllSymbols" : "PLASTIDIC GLC TRANSLOCATOR (PGLCT);GLUCOSE TRANSPORTER 1 (GLT1)",
        "qstart" : 270,
        "qcovhsp" : 22,
        "shared_name" : "SpCluster-8546.0",
        "ppos" : 71.26,
        "score" : 981,
        "pident" : 54.157,
        "SUID" : 42609,
        "selected" : false,
        "sseqid" : "AT5G16150",
        "length" : 421,
        "nident" : 228,
        "evalue" : 1.48E-125,
        "positive" : 300,
        "gaps" : 4,
        "Type" : "protein_coding",
        "bitscore" : 382.0,
        "slen" : 546,
        "mismatch" : 189,
        "name" : "SpCluster-8546.0",
        "send" : 487,
        "qcovs" : 66,
        "PrimarySymbol" : "PLASTIDIC GLC TRANSLOCATOR (PGLCT)",
        "qend" : 1532
      },
      "position" : {
        "x" : -98.11148834228516,
        "y" : -2695.069492228928
      },
      "selected" : false
    }, {
      "data" : {
        "id" : "42608",
        "Description" : "Major facilitator superfamily protein;(source:Araport11)",
        "sstart" : 37,
        "AllSymbols" : "0",
        "qstart" : 1713,
        "qcovhsp" : 22,
        "shared_name" : "SpCluster-3548.0",
        "ppos" : 64.5,
        "score" : 978,
        "pident" : 47.899,
        "SUID" : 42608,
        "selected" : false,
        "sseqid" : "AT1G67300",
        "length" : 476,
        "nident" : 228,
        "evalue" : 7.53E-125,
        "positive" : 307,
        "gaps" : 22,
        "Type" : "protein_coding",
        "bitscore" : 381.0,
        "slen" : 493,
        "mismatch" : 226,
        "name" : "SpCluster-3548.0",
        "send" : 490,
        "qcovs" : 66,
        "PrimarySymbol" : "0",
        "qend" : 286
      },
      "position" : {
        "x" : -95.9620132446289,
        "y" : -2620.752109416428
      },
      "selected" : false
    }, {
      "data" : {
        "id" : "42607",
        "Description" : "Major facilitator superfamily protein;(source:Araport11)",
        "sstart" : 65,
        "AllSymbols" : "(HP59)",
        "qstart" : 318,
        "qcovhsp" : 16,
        "shared_name" : "SpCluster-16496.0",
        "ppos" : 64.05,
        "score" : 973,
        "pident" : 50.547,
        "SUID" : 42607,
        "selected" : false,
        "sseqid" : "AT5G59250",
        "length" : 548,
        "nident" : 277,
        "evalue" : 4.72E-119,
        "positive" : 351,
        "gaps" : 61,
        "Type" : "protein_coding",
        "bitscore" : 379.0,
        "slen" : 558,
        "mismatch" : 210,
        "name" : "SpCluster-16496.0",
        "send" : 557,
        "qcovs" : 48,
        "PrimarySymbol" : "(HP59)",
        "qend" : 1943
      },
      "position" : {
        "x" : -35.18021011352539,
        "y" : -2692.219882853928
      },
      "selected" : false
    }, {
      "data" : {
        "id" : "42606",
        "Description" : "tonoplast monosaccharide transporter3;(source:Araport11)",
        "sstart" : 13,
        "AllSymbols" : "TONOPLAST MONOSACCHARIDE TRANSPORTER3 (TMT3)",
        "qstart" : 2693,
        "qcovhsp" : 23,
        "shared_name" : "PpCluster-26691.1",
        "ppos" : 60.56,
        "score" : 1447,
        "pident" : 42.513,
        "SUID" : 42606,
        "selected" : false,
        "sseqid" : "AT3G51490",
        "length" : 748,
        "nident" : 318,
        "evalue" : 0.0,
        "positive" : 453,
        "gaps" : 61,
        "Type" : "protein_coding",
        "bitscore" : 561.0,
        "slen" : 737,
        "mismatch" : 369,
        "name" : "PpCluster-26691.1",
        "send" : 725,
        "qcovs" : 69,
        "PrimarySymbol" : "TONOPLAST MONOSACCHARIDE TRANSPORTER3 (TMT3)",
        "qend" : 528
      },
      "position" : {
        "x" : -167.14190673828125,
        "y" : -2666.043125041428
      },
      "selected" : false
    }, {
      "data" : {
        "id" : "42605",
        "Description" : "\"Encodes a protein with high affinity, hexose-specific/H+ symporter activity. The activity of the transporter appears to be negatively regulated by phosphorylation. Importantly, microarray analysis, as well as the study of the expression of this gene in mutants involved in programmed cell death (PCD) demonstrated a tight correlation between this gene's expression and PCD.\"",
        "sstart" : 1,
        "AllSymbols" : "(MSS1);SUGAR TRANSPORT PROTEIN 13 (ATSTP13);SUGAR TRANSPORT PROTEIN 13 (STP13)",
        "qstart" : 617,
        "qcovhsp" : 19,
        "shared_name" : "KfCluster-17690.0",
        "ppos" : 75.24,
        "score" : 1529,
        "pident" : 59.735,
        "SUID" : 42605,
        "selected" : false,
        "sseqid" : "AT5G26340",
        "length" : 529,
        "nident" : 316,
        "evalue" : 0.0,
        "positive" : 398,
        "gaps" : 13,
        "Type" : "protein_coding",
        "bitscore" : 593.0,
        "slen" : 526,
        "mismatch" : 200,
        "name" : "KfCluster-17690.0",
        "send" : 518,
        "qcovs" : 57,
        "PrimarySymbol" : "(MSS1)",
        "qend" : 2197
      },
      "position" : {
        "x" : -80.7184066772461,
        "y" : -2770.706210978928
      },
      "selected" : false
    }, {
      "data" : {
        "id" : "42604",
        "Description" : "Major facilitator superfamily protein;(source:Araport11)",
        "sstart" : 93,
        "AllSymbols" : "(HP59)",
        "qstart" : 1803,
        "qcovhsp" : 20,
        "shared_name" : "KfCluster-15570.0",
        "ppos" : 72.16,
        "score" : 1168,
        "pident" : 59.529,
        "SUID" : 42604,
        "selected" : false,
        "sseqid" : "AT5G59250",
        "length" : 467,
        "nident" : 278,
        "evalue" : 1.58E-151,
        "positive" : 337,
        "gaps" : 2,
        "Type" : "protein_coding",
        "bitscore" : 454.0,
        "slen" : 558,
        "mismatch" : 187,
        "name" : "KfCluster-15570.0",
        "send" : 558,
        "qcovs" : 59,
        "PrimarySymbol" : "(HP59)",
        "qend" : 406
      },
      "position" : {
        "x" : -158.22933959960938,
        "y" : -2742.210605510178
      },
      "selected" : false
    }, {
      "data" : {
        "id" : "42232",
        "Description" : "\"encodes coumarate 3-hydroxylase (C3H), a P450-dependent monooxygenase. Involved in lignin biosynthesis and flavonoid biosynthesis.  Also affects the biosynthesis of coumarins such as scopoletin and scopolin as a branching-out-pathway from the phenylpropanoid acid level.\"",
        "sstart" : 1,
        "AllSymbols" : "\"REDUCED EPIDERMAL FLUORESCENCE 8 (REF8);CYTOCHROME P450, FAMILY 98, SUBFAMILY A, POLYPEPTIDE 3 (CYP98A3)\"",
        "qstart" : 1743,
        "qcovhsp" : 18,
        "shared_name" : "SpCluster-20318.0",
        "ppos" : 51.32,
        "score" : 397,
        "pident" : 30.159,
        "SUID" : 42232,
        "selected" : false,
        "sseqid" : "AT2G40890",
        "length" : 378,
        "nident" : 114,
        "evalue" : 1.19E-72,
        "positive" : 194,
        "gaps" : 45,
        "Type" : "protein_coding",
        "bitscore" : 157.0,
        "slen" : 508,
        "mismatch" : 219,
        "name" : "SpCluster-20318.0",
        "send" : 352,
        "qcovs" : 54,
        "PrimarySymbol" : "\"CYTOCHROME P450, FAMILY 98, SUBFAMILY A, POLYPEPTIDE 3 (CYP98A3)\"",
        "qend" : 667
      },
      "position" : {
        "x" : 92.15127563476562,
        "y" : -2358.085693359375
      },
      "selected" : false
    }, {
      "data" : {
        "id" : "42231",
        "Description" : "member of CYP78A",
        "sstart" : 13,
        "AllSymbols" : "\"CYTOCHROME P450, FAMILY 78, SUBFAMILY A, POLYPEPTIDE 7 (CYP78A7)\"",
        "qstart" : 2089,
        "qcovhsp" : 18,
        "shared_name" : "PpCluster-8929.0",
        "ppos" : 69.22,
        "score" : 1399,
        "pident" : 55.224,
        "SUID" : 42231,
        "selected" : false,
        "sseqid" : "AT5G09970",
        "length" : 536,
        "nident" : 296,
        "evalue" : 0.0,
        "positive" : 371,
        "gaps" : 27,
        "Type" : "protein_coding",
        "bitscore" : 543.0,
        "slen" : 536,
        "mismatch" : 213,
        "name" : "PpCluster-8929.0",
        "send" : 529,
        "qcovs" : 54,
        "PrimarySymbol" : "\"CYTOCHROME P450, FAMILY 78, SUBFAMILY A, POLYPEPTIDE 7 (CYP78A7)\"",
        "qend" : 506
      },
      "position" : {
        "x" : 107.07388305664062,
        "y" : -2399.817138671875
      },
      "selected" : false
    }, {
      "data" : {
        "id" : "42230",
        "Description" : "member of CYP78A",
        "sstart" : 14,
        "AllSymbols" : "\"CYTOCHROME P450, FAMILY 78, SUBFAMILY A, POLYPEPTIDE 7 (CYP78A7)\"",
        "qstart" : 875,
        "qcovhsp" : 17,
        "shared_name" : "PpCluster-8351.0",
        "ppos" : 67.89,
        "score" : 1401,
        "pident" : 54.495,
        "SUID" : 42230,
        "selected" : false,
        "sseqid" : "AT5G09970",
        "length" : 545,
        "nident" : 297,
        "evalue" : 0.0,
        "positive" : 370,
        "gaps" : 40,
        "Type" : "protein_coding",
        "bitscore" : 544.0,
        "slen" : 536,
        "mismatch" : 208,
        "name" : "PpCluster-8351.0",
        "send" : 533,
        "qcovs" : 51,
        "PrimarySymbol" : "\"CYTOCHROME P450, FAMILY 78, SUBFAMILY A, POLYPEPTIDE 7 (CYP78A7)\"",
        "qend" : 2464
      },
      "position" : {
        "x" : 82.11729431152344,
        "y" : -2305.605224609375
      },
      "selected" : false
    }, {
      "data" : {
        "id" : "42229",
        "Description" : "\"member of CYP703A  CYP703A2 is expressed specifically in anthers of land plants, catalyzing the in-chain hydroxylation at the C-7 position of medium-chain saturated fatty acids (lauric acid in-chain hydroxylase) which is involved in pollen development (sporopollenin synthesis).\"",
        "sstart" : 41,
        "AllSymbols" : "\" (CYP703);\"\"CYTOCHROME P450, FAMILY 703, SUBFAMILY A, POLYPEPTIDE 2\"\" (CYP703A2)\"",
        "qstart" : 768,
        "qcovhsp" : 19,
        "shared_name" : "PpCluster-7514.1",
        "ppos" : 54.51,
        "score" : 357,
        "pident" : 34.118,
        "SUID" : 42229,
        "selected" : false,
        "sseqid" : "AT1G01280",
        "length" : 255,
        "nident" : 87,
        "evalue" : 4.84E-37,
        "positive" : 139,
        "gaps" : 7,
        "Type" : "protein_coding",
        "bitscore" : 142.0,
        "slen" : 510,
        "mismatch" : 161,
        "name" : "PpCluster-7514.1",
        "send" : 289,
        "qcovs" : 56,
[truncated: 1,852,002 more chars]
