# Supplementary material for: Origin and evolution of the nuclear auxin response system
Source: eLife. 2018 Mar 27;7:e33399. doi: 10.7554/eLife.33399 (PMC5873896; doi:10.7554/eLife.33399)
Supplement: Supplementary file 4. [file elife-33399-supp4.zip › web_session/data/styles.js]

var styles = [ {
  "format_version" : "1.0",
  "generated_by" : "cytoscape-3.6.0",
  "target_cytoscapejs_version" : "~2.1",
  "title" : "Minimal",
  "style" : [ {
    "selector" : "node",
    "css" : {
      "border-width" : 0.0,
      "border-color" : "rgb(0,0,0)",
      "font-family" : "SansSerif.plain",
      "font-weight" : "normal",
      "height" : 42.0,
      "font-size" : 9,
      "text-valign" : "center",
      "text-halign" : "center",
      "width" : 42.0,
      "border-opacity" : 1.0,
      "color" : "rgb(51,51,51)",
      "background-opacity" : 1.0,
      "shape" : "rectangle",
      "background-color" : "rgb(255,255,255)",
      "text-opacity" : 1.0,
      "content" : "data(name)"
    }
  }, {
    "selector" : "node:selected",
    "css" : {
      "background-color" : "rgb(255,255,0)"
    }
  }, {
    "selector" : "edge",
    "css" : {
      "target-arrow-shape" : "none",
      "content" : "",
      "line-style" : "solid",
      "color" : "rgb(0,0,0)",
      "opacity" : 1.0,
      "width" : 2.0,
      "source-arrow-shape" : "none",
      "font-size" : 10,
      "font-family" : "SansSerif.plain",
      "font-weight" : "normal",
      "line-color" : "rgb(76,76,76)",
      "source-arrow-color" : "rgb(0,0,0)",
      "target-arrow-color" : "rgb(0,0,0)",
      "text-opacity" : 1.0
    }
  }, {
    "selector" : "edge:selected",
    "css" : {
      "line-color" : "rgb(255,0,0)"
    }
  } ]
}, {
  "format_version" : "1.0",
  "generated_by" : "cytoscape-3.6.0",
  "target_cytoscapejs_version" : "~2.1",
  "title" : "Nested Network Style",
  "style" : [ {
    "selector" : "node",
    "css" : {
      "border-width" : 2.0,
      "border-color" : "rgb(0,0,0)",
      "font-family" : "SansSerif.plain",
      "font-weight" : "normal",
      "height" : 40.0,
      "font-size" : 12,
      "text-valign" : "center",
      "text-halign" : "center",
      "width" : 60.0,
      "border-opacity" : 1.0,
      "color" : "rgb(0,0,0)",
      "background-opacity" : 1.0,
      "shape" : "ellipse",
      "background-color" : "rgb(255,255,255)",
      "text-opacity" : 1.0,
      "content" : "data(shared_name)"
    }
  }, {
    "selector" : "node[has_nested_network]",
    "css" : {
      "border-color" : "rgb(0,102,204)"
    }
  }, {
    "selector" : "node[has_nested_network]",
    "css" : {
      "text-valign" : "bottom"
    }
  }, {
    "selector" : "node[has_nested_network]",
    "css" : {
      "shape" : "rectangle"
    }
  }, {
    "selector" : "node[has_nested_network]",
    "css" : {
      "background-color" : "rgb(255,255,255)"
    }
  }, {
    "selector" : "node[has_nested_network]",
    "css" : {
      "color" : "rgb(0,102,204)"
    }
  }, {
    "selector" : "node:selected",
    "css" : {
      "background-color" : "rgb(255,255,0)"
    }
  }, {
    "selector" : "edge",
    "css" : {
      "target-arrow-shape" : "none",
      "content" : "",
      "line-style" : "solid",
      "color" : "rgb(0,0,0)",
      "opacity" : 1.0,
      "width" : 1.0,
      "source-arrow-shape" : "none",
      "font-size" : 10,
      "font-family" : "SansSerif.plain",
      "font-weight" : "normal",
      "line-color" : "rgb(64,64,64)",
      "source-arrow-color" : "rgb(0,0,0)",
      "target-arrow-color" : "rgb(0,0,0)",
      "text-opacity" : 1.0
    }
  }, {
    "selector" : "edge:selected",
    "css" : {
      "line-color" : "rgb(255,0,0)"
    }
  } ]
}, {
  "format_version" : "1.0",
  "generated_by" : "cytoscape-3.6.0",
  "target_cytoscapejs_version" : "~2.1",
  "title" : "Big Labels",
  "style" : [ {
    "selector" : "node",
    "css" : {
      "border-width" : 0.0,
      "border-color" : "rgb(0,0,0)",
      "font-family" : "SansSerif.plain",
      "font-weight" : "normal",
      "height" : 5.0,
      "font-size" : 24,
      "text-valign" : "center",
      "text-halign" : "center",
      "width" : 5.0,
      "border-opacity" : 1.0,
      "color" : "rgb(51,51,51)",
      "background-opacity" : 1.0,
      "shape" : "ellipse",
      "background-color" : "rgb(255,255,255)",
      "text-opacity" : 1.0,
      "content" : "data(name)"
    }
  }, {
    "selector" : "node:selected",
    "css" : {
      "background-color" : "rgb(255,0,102)"
    }
  }, {
    "selector" : "edge",
    "css" : {
      "target-arrow-shape" : "none",
      "content" : "",
      "line-style" : "solid",
      "color" : "rgb(0,0,0)",
      "opacity" : 1.0,
      "width" : 1.0,
      "source-arrow-shape" : "none",
      "font-size" : 10,
      "font-family" : "SansSerif.plain",
      "font-weight" : "normal",
      "line-color" : "rgb(183,183,183)",
      "source-arrow-color" : "rgb(0,0,0)",
      "target-arrow-color" : "rgb(0,0,0)",
      "text-opacity" : 1.0
    }
  }, {
    "selector" : "edge:selected",
    "css" : {
      "line-color" : "rgb(255,0,0)"
    }
  } ]
}, {
  "format_version" : "1.0",
  "generated_by" : "cytoscape-3.6.0",
  "target_cytoscapejs_version" : "~2.1",
  "title" : "Curved",
  "style" : [ {
    "selector" : "node",
    "css" : {
      "border-width" : 7.0,
      "border-color" : "rgb(255,255,255)",
      "font-family" : "SansSerif.plain",
      "font-weight" : "normal",
      "height" : 18.0,
      "font-size" : 14,
      "text-valign" : "bottom",
      "text-halign" : "right",
      "width" : 18.0,
      "border-opacity" : 1.0,
      "color" : "rgb(102,102,102)",
      "background-opacity" : 1.0,
      "shape" : "ellipse",
      "background-color" : "rgb(254,196,79)",
      "text-opacity" : 1.0,
      "content" : "data(name)"
    }
  }, {
    "selector" : "node:selected",
    "css" : {
      "background-color" : "rgb(255,255,0)"
    }
  }, {
    "selector" : "edge",
    "css" : {
      "target-arrow-shape" : "triangle",
      "content" : "",
      "line-style" : "solid",
      "color" : "rgb(0,0,0)",
      "opacity" : 1.0,
      "width" : 3.0,
      "source-arrow-shape" : "none",
      "font-size" : 10,
      "font-family" : "SansSerif.plain",
      "font-weight" : "normal",
      "line-color" : "rgb(255,255,255)",
      "source-arrow-color" : "rgb(255,255,255)",
      "target-arrow-color" : "rgb(255,255,255)",
      "text-opacity" : 1.0
    }
  }, {
    "selector" : "edge:selected",
    "css" : {
      "line-color" : "rgb(255,0,0)"
    }
  } ]
}, {
  "format_version" : "1.0",
  "generated_by" : "cytoscape-3.6.0",
  "target_cytoscapejs_version" : "~2.1",
  "title" : "Universe",
  "style" : [ {
    "selector" : "node",
    "css" : {
      "border-width" : 0.0,
      "border-color" : "rgb(0,0,0)",
      "font-family" : "Monospaced.plain",
      "font-weight" : "normal",
      "height" : 40.0,
      "font-size" : 18,
      "text-valign" : "center",
      "text-halign" : "center",
      "width" : 40.0,
      "border-opacity" : 1.0,
      "color" : "rgb(255,255,255)",
      "background-opacity" : 1.0,
      "shape" : "ellipse",
      "background-color" : "rgb(0,0,0)",
      "text-opacity" : 1.0,
      "content" : "data(name)"
    }
  }, {
    "selector" : "node:selected",
    "css" : {
      "background-color" : "rgb(255,255,0)"
    }
  }, {
    "selector" : "edge",
    "css" : {
      "target-arrow-shape" : "none",
      "content" : "",
      "line-style" : "dashed",
      "color" : "rgb(0,0,0)",
      "opacity" : 1.0,
      "width" : 2.0,
      "source-arrow-shape" : "none",
      "font-size" : 10,
      "font-family" : "Dialog.plain",
      "font-weight" : "normal",
      "line-color" : "rgb(153,153,153)",
      "source-arrow-color" : "rgb(0,0,0)",
      "target-arrow-color" : "rgb(0,0,0)",
      "text-opacity" : 1.0
    }
  }, {
    "selector" : "edge:selected",
    "css" : {
      "line-color" : "rgb(255,0,0)"
    }
  } ]
}, {
  "format_version" : "1.0",
  "generated_by" : "cytoscape-3.6.0",
  "target_cytoscapejs_version" : "~2.1",
  "title" : "Ripple",
  "style" : [ {
    "selector" : "node",
    "css" : {
      "border-width" : 20.0,
      "border-color" : "rgb(51,153,255)",
      "font-family" : "SansSerif.plain",
      "font-weight" : "normal",
      "height" : 50.0,
      "font-size" : 8,
      "text-valign" : "center",
      "text-halign" : "center",
      "width" : 50.0,
      "border-opacity" : 1.0,
      "color" : "rgb(19,58,96)",
      "background-opacity" : 1.0,
      "shape" : "ellipse",
      "background-color" : "rgb(255,255,255)",
      "text-opacity" : 1.0,
      "content" : "data(name)"
    }
  }, {
    "selector" : "node:selected",
    "css" : {
      "background-color" : "rgb(255,255,204)"
    }
  }, {
    "selector" : "edge",
    "css" : {
      "target-arrow-shape" : "none",
      "content" : "",
      "line-style" : "solid",
      "color" : "rgb(0,0,0)",
      "opacity" : 1.0,
      "width" : 3.0,
      "source-arrow-shape" : "none",
      "font-size" : 10,
      "font-family" : "SansSerif.plain",
      "font-weight" : "normal",
      "line-color" : "rgb(51,153,255)",
      "source-arrow-color" : "rgb(0,0,0)",
      "target-arrow-color" : "rgb(0,0,0)",
      "text-opacity" : 1.0
    }
  }, {
    "selector" : "edge:selected",
    "css" : {
      "line-color" : "rgb(255,0,0)"
    }
  } ]
}, {
  "format_version" : "1.0",
  "generated_by" : "cytoscape-3.6.0",
  "target_cytoscapejs_version" : "~2.1",
  "title" : "Solid",
  "style" : [ {
    "selector" : "node",
    "css" : {
      "border-width" : 0.0,
      "border-color" : "rgb(0,0,0)",
      "font-family" : "Dialog.plain",
      "font-weight" : "normal",
      "height" : 40.0,
      "font-size" : 14,
      "text-valign" : "center",
      "text-halign" : "center",
      "width" : 40.0,
      "border-opacity" : 1.0,
      "color" : "rgb(0,0,0)",
      "background-opacity" : 1.0,
      "shape" : "ellipse",
      "background-color" : "rgb(102,102,102)",
      "text-opacity" : 1.0,
      "content" : "data(name)"
    }
  }, {
    "selector" : "node[name = 'SpCluster-5216.0']",
    "css" : {
      "background-color" : "rgb(255,153,0)"
    }
  }, {
    "selector" : "node[name = 'PpCluster-7973.0']",
    "css" : {
      "background-color" : "rgb(0,0,255)"
    }
  }, {
    "selector" : "node[name = 'SpCluster-5216.1']",
    "css" : {
      "background-color" : "rgb(255,153,0)"
    }
  }, {
    "selector" : "node[name = 'PpCluster-21383.0']",
    "css" : {
      "background-color" : "rgb(0,0,255)"
    }
  }, {
    "selector" : "node[name = 'PpCluster-7973.2']",
    "css" : {
      "background-color" : "rgb(0,0,255)"
    }
  }, {
    "selector" : "node[name = 'SpCluster-9226.0']",
    "css" : {
      "background-color" : "rgb(255,153,0)"
    }
  }, {
    "selector" : "node[name = 'PpCluster-7973.3']",
    "css" : {
      "background-color" : "rgb(0,0,255)"
    }
  }, {
    "selector" : "node[name = 'PpCluster-10807.0']",
    "css" : {
      "background-color" : "rgb(0,0,255)"
    }
  }, {
    "selector" : "node[name = 'CrCluster-36526.0']",
    "css" : {
      "background-color" : "rgb(255,102,255)"
    }
  }, {
    "selector" : "node[name = 'PpCluster-16493.0']",
    "css" : {
      "background-color" : "rgb(0,0,255)"
    }
  }, {
    "selector" : "node[name = 'CrCluster-3237.1936']",
    "css" : {
      "background-color" : "rgb(255,102,255)"
    }
  }, {
    "selector" : "node[name = 'SpCluster-17862.0']",
    "css" : {
      "background-color" : "rgb(255,153,0)"
    }
  }, {
    "selector" : "node[name = 'AaCluster-2106.0']",
    "css" : {
      "background-color" : "rgb(153,153,0)"
    }
  }, {
    "selector" : "node[name = 'PpCluster-5235.0']",
    "css" : {
      "background-color" : "rgb(0,0,255)"
    }
  }, {
    "selector" : "node[name = 'PpCluster-12385.0']",
    "css" : {
      "background-color" : "rgb(0,0,255)"
    }
  }, {
    "selector" : "node[name = 'PpCluster-22217.0']",
    "css" : {
      "background-color" : "rgb(0,0,255)"
    }
  }, {
    "selector" : "node[name = 'CrCluster-37270.1']",
    "css" : {
      "background-color" : "rgb(255,102,255)"
    }
  }, {
    "selector" : "node[name = 'PpCluster-6484.0']",
    "css" : {
      "background-color" : "rgb(0,0,255)"
    }
  }, {
    "selector" : "node[name = 'CrCluster-26465.0']",
    "css" : {
      "background-color" : "rgb(255,102,255)"
    }
  }, {
    "selector" : "node[name = 'CrCluster-26695.1']",
    "css" : {
      "background-color" : "rgb(255,102,255)"
    }
  }, {
    "selector" : "node[name = 'PpCluster-25502.0']",
    "css" : {
      "background-color" : "rgb(0,0,255)"
    }
  }, {
    "selector" : "node[name = 'SpCluster-3376.7']",
    "css" : {
      "background-color" : "rgb(255,153,0)"
    }
  }, {
    "selector" : "node[name = 'SpCluster-14238.0']",
    "css" : {
      "background-color" : "rgb(255,153,0)"
    }
  }, {
    "selector" : "node[name = 'CrCluster-36866.1']",
    "css" : {
      "background-color" : "rgb(255,102,255)"
    }
  }, {
    "selector" : "node[name = 'PpCluster-22315.5']",
    "css" : {
      "background-color" : "rgb(0,0,255)"
    }
  }, {
    "selector" : "node[name = 'SpCluster-3376.3']",
    "css" : {
      "background-color" : "rgb(255,153,0)"
    }
  }, {
    "selector" : "node[name = 'CrCluster-38212.0']",
    "css" : {
      "background-color" : "rgb(255,102,255)"
    }
  }, {
    "selector" : "node[name = 'PpCluster-24978.0']",
    "css" : {
      "background-color" : "rgb(0,0,255)"
    }
  }, {
    "selector" : "node[name = 'SpCluster-3376.6']",
    "css" : {
      "background-color" : "rgb(255,153,0)"
    }
  }, {
    "selector" : "node[name = 'PpCluster-9562.0']",
    "css" : {
      "background-color" : "rgb(0,0,255)"
    }
  }, {
    "selector" : "node[name = 'PpCluster-22194.2']",
    "css" : {
      "background-color" : "rgb(0,0,255)"
    }
  }, {
    "selector" : "node[name = 'PpCluster-8226.0']",
    "css" : {
      "background-color" : "rgb(0,0,255)"
    }
  }, {
    "selector" : "node[name = 'PpCluster-15560.0']",
    "css" : {
      "background-color" : "rgb(0,0,255)"
    }
  }, {
    "selector" : "node[name = 'CrCluster-16042.1']",
    "css" : {
      "background-color" : "rgb(255,102,255)"
    }
  }, {
    "selector" : "node[name = 'AaCluster-10542.0']",
    "css" : {
      "background-color" : "rgb(153,153,0)"
    }
  }, {
    "selector" : "node[name = 'CrCluster-16730.0']",
    "css" : {
      "background-color" : "rgb(255,102,255)"
    }
  }, {
    "selector" : "node[name = 'MpCluster-4891.0']",
    "css" : {
      "background-color" : "rgb(255,51,51)"
    }
  }, {
    "selector" : "node[name = 'AaCluster-19493.0']",
    "css" : {
      "background-color" : "rgb(153,153,0)"
    }
  }, {
    "selector" : "node[name = 'PpCluster-21176.0']",
    "css" : {
      "background-color" : "rgb(0,0,255)"
    }
  }, {
    "selector" : "node[name = 'SpCluster-15331.0']",
    "css" : {
      "background-color" : "rgb(255,153,0)"
    }
  }, {
    "selector" : "node[name = 'CrCluster-9687.0']",
    "css" : {
      "background-color" : "rgb(255,102,255)"
    }
  }, {
    "selector" : "node[name = 'CrCluster-22552.0']",
    "css" : {
      "background-color" : "rgb(255,102,255)"
    }
  }, {
    "selector" : "node[name = 'PpCluster-10884.1']",
    "css" : {
      "background-color" : "rgb(0,0,255)"
    }
  }, {
    "selector" : "node[name = 'PpCluster-10884.0']",
    "css" : {
      "background-color" : "rgb(0,0,255)"
    }
  }, {
    "selector" : "node[name = 'PpCluster-10884.3']",
    "css" : {
      "background-color" : "rgb(0,0,255)"
    }
  }, {
    "selector" : "node[name = 'SpCluster-15585.3']",
    "css" : {
      "background-color" : "rgb(255,153,0)"
    }
  }, {
    "selector" : "node[name = 'PpCluster-10884.2']",
    "css" : {
      "background-color" : "rgb(0,0,255)"
    }
  }, {
    "selector" : "node[name = 'SpCluster-15585.7']",
    "css" : {
      "background-color" : "rgb(255,153,0)"
    }
  }, {
    "selector" : "node[name = 'SpCluster-15585.9']",
    "css" : {
      "background-color" : "rgb(255,153,0)"
    }
  }, {
    "selector" : "node[name = 'SpCluster-15585.8']",
    "css" : {
      "background-color" : "rgb(255,153,0)"
    }
  }, {
    "selector" : "node[name = 'SpCluster-19342.1']",
    "css" : {
      "background-color" : "rgb(255,153,0)"
    }
  }, {
    "selector" : "node[name = 'CrCluster-25040.0']",
    "css" : {
      "background-color" : "rgb(255,102,255)"
    }
  }, {
    "selector" : "node[name = 'PpCluster-25187.0']",
    "css" : {
      "background-color" : "rgb(0,0,255)"
    }
  }, {
    "selector" : "node[name = 'SpCluster-19342.0']",
    "css" : {
      "background-color" : "rgb(255,153,0)"
    }
  }, {
    "selector" : "node[name = 'CrCluster-8031.2']",
    "css" : {
      "background-color" : "rgb(255,102,255)"
    }
  }, {
    "selector" : "node[name = 'PpCluster-22578.0']",
    "css" : {
      "background-color" : "rgb(0,0,255)"
    }
  }, {
    "selector" : "node[name = 'CrCluster-43017.0']",
    "css" : {
      "background-color" : "rgb(255,102,255)"
    }
  }, {
    "selector" : "node[name = 'PpCluster-17314.0']",
    "css" : {
      "background-color" : "rgb(0,0,255)"
    }
  }, {
    "selector" : "node[name = 'CrCluster-32495.3']",
    "css" : {
      "background-color" : "rgb(255,102,255)"
    }
  }, {
    "selector" : "node[name = 'CrCluster-32495.2']",
    "css" : {
      "background-color" : "rgb(255,102,255)"
    }
  }, {
    "selector" : "node[name = 'CrCluster-20867.0']",
    "css" : {
      "background-color" : "rgb(255,102,255)"
    }
  }, {
    "selector" : "node[name = 'PpCluster-25656.0']",
    "css" : {
      "background-color" : "rgb(0,0,255)"
    }
  }, {
    "selector" : "node[name = 'SpCluster-2803.0']",
    "css" : {
      "background-color" : "rgb(255,153,0)"
    }
  }, {
    "selector" : "node[name = 'MpCluster-25656.0']",
    "css" : {
      "background-color" : "rgb(255,51,51)"
    }
  }, {
    "selector" : "node[name = 'CrCluster-3158.0']",
    "css" : {
      "background-color" : "rgb(255,102,255)"
    }
  }, {
    "selector" : "node[name = 'PpCluster-21318.0']",
    "css" : {
      "background-color" : "rgb(0,0,255)"
    }
  }, {
    "selector" : "node[name = 'SpCluster-14061.0']",
    "css" : {
      "background-color" : "rgb(255,153,0)"
    }
  }, {
    "selector" : "node[name = 'MpCluster-3400.0']",
    "css" : {
      "background-color" : "rgb(255,51,51)"
    }
  }, {
    "selector" : "node[name = 'CrCluster-37229.0']",
    "css" : {
      "background-color" : "rgb(255,102,255)"
    }
  }, {
    "selector" : "node[name = 'CrCluster-28634.0']",
    "css" : {
      "background-color" : "rgb(255,102,255)"
    }
  }, {
    "selector" : "node[name = 'PpCluster-11489.0']",
    "css" : {
      "background-color" : "rgb(0,0,255)"
    }
  }, {
    "selector" : "node[name = 'CrCluster-20265.0']",
    "css" : {
      "background-color" : "rgb(255,102,255)"
    }
  }, {
    "selector" : "node[name = 'AaCluster-17917.0']",
    "css" : {
      "background-color" : "rgb(153,153,0)"
    }
  }, {
    "selector" : "node[name = 'CrCluster-14802.0']",
    "css" : {
      "background-color" : "rgb(255,102,255)"
    }
  }, {
    "selector" : "node[name = 'PpCluster-18092.1']",
    "css" : {
      "background-color" : "rgb(0,0,255)"
    }
  }, {
    "selector" : "node[name = 'CrCluster-32529.0']",
    "css" : {
      "background-color" : "rgb(255,102,255)"
    }
  }, {
    "selector" : "node[name = 'SpCluster-8546.0']",
    "css" : {
      "background-color" : "rgb(255,153,0)"
    }
  }, {
    "selector" : "node[name = 'CrCluster-15471.0']",
    "css" : {
      "background-color" : "rgb(255,102,255)"
    }
  }, {
    "selector" : "node[name = 'CrCluster-39069.0']",
    "css" : {
      "background-color" : "rgb(255,102,255)"
    }
  }, {
    "selector" : "node[name = 'MpCluster-19921.0']",
    "css" : {
      "background-color" : "rgb(255,51,51)"
    }
  }, {
    "selector" : "node[name = 'SpCluster-15005.1']",
    "css" : {
      "background-color" : "rgb(255,153,0)"
    }
  }, {
    "selector" : "node[name = 'CrCluster-3237.1826']",
    "css" : {
      "background-color" : "rgb(255,102,255)"
    }
  }, {
    "selector" : "node[name = 'CrCluster-4840.0']",
    "css" : {
      "background-color" : "rgb(255,102,255)"
    }
  }, {
    "selector" : "node[name = 'SpCluster-15005.0']",
    "css" : {
      "background-color" : "rgb(255,153,0)"
    }
  }, {
    "selector" : "node[name = 'PpCluster-8556.0']",
    "css" : {
      "background-color" : "rgb(0,0,255)"
    }
  }, {
    "selector" : "node[name = 'PpCluster-16309.0']",
    "css" : {
      "background-color" : "rgb(0,0,255)"
    }
  }, {
    "selector" : "node[name = 'SpCluster-13182.99']",
    "css" : {
      "background-color" : "rgb(255,153,0)"
    }
  }, {
    "selector" : "node[name = 'SpCluster-6279.0']",
    "css" : {
      "background-color" : "rgb(255,153,0)"
    }
  }, {
    "selector" : "node[name = 'PpCluster-7449.0']",
    "css" : {
      "background-color" : "rgb(0,0,255)"
    }
  }, {
    "selector" : "node[name = 'PpCluster-20833.0']",
    "css" : {
      "background-color" : "rgb(0,0,255)"
    }
  }, {
    "selector" : "node[name = 'CrCluster-39606.0']",
    "css" : {
      "background-color" : "rgb(255,102,255)"
    }
  }, {
    "selector" : "node[name = 'AaCluster-8265.3']",
    "css" : {
      "background-color" : "rgb(153,153,0)"
    }
  }, {
    "selector" : "node[name = 'CrCluster-13764.1']",
    "css" : {
      "background-color" : "rgb(255,102,255)"
    }
  }, {
    "selector" : "node[name = 'AaCluster-18220.0']",
    "css" : {
      "background-color" : "rgb(153,153,0)"
    }
  }, {
    "selector" : "node[name = 'PpCluster-20246.0']",
    "css" : {
      "background-color" : "rgb(0,0,255)"
    }
  }, {
    "selector" : "node[name = 'PpCluster-25613.0']",
    "css" : {
      "background-color" : "rgb(0,0,255)"
    }
  }, {
    "selector" : "node[name = 'CrCluster-39711.0']",
    "css" : {
      "background-color" : "rgb(255,102,255)"
    }
  }, {
    "selector" : "node[name = 'MpCluster-19739.0']",
    "css" : {
      "background-color" : "rgb(255,51,51)"
    }
  }, {
    "selector" : "node[name = 'CrCluster-41339.0']",
    "css" : {
      "background-color" : "rgb(255,102,255)"
    }
  }, {
    "selector" : "node[name = 'PpCluster-26018.0']",
    "css" : {
      "background-color" : "rgb(0,0,255)"
    }
  }, {
    "selector" : "node[name = 'PpCluster-10335.0']",
    "css" : {
      "background-color" : "rgb(0,0,255)"
    }
  }, {
    "selector" : "node[name = 'PpCluster-1092.0']",
    "css" : {
      "background-color" : "rgb(0,0,255)"
    }
  }, {
    "selector" : "node[name = 'CrCluster-41799.0']",
    "css" : {
      "background-color" : "rgb(255,102,255)"
    }
  }, {
    "selector" : "node[name = 'CrCluster-22716.0']",
    "css" : {
      "background-color" : "rgb(255,102,255)"
    }
  }, {
    "selector" : "node[name = 'SpCluster-9228.0']",
    "css" : {
      "background-color" : "rgb(255,153,0)"
    }
  }, {
    "selector" : "node[name = 'SpCluster-15585.22']",
    "css" : {
      "background-color" : "rgb(255,153,0)"
    }
  }, {
    "selector" : "node[name = 'PpCluster-7075.0']",
    "css" : {
      "background-color" : "rgb(0,0,255)"
    }
  }, {
    "selector" : "node[name = 'AaCluster-7935.0']",
    "css" : {
      "background-color" : "rgb(153,153,0)"
    }
  }, {
    "selector" : "node[name = 'CrCluster-30775.0']",
    "css" : {
      "background-color" : "rgb(255,102,255)"
    }
  }, {
    "selector" : "node[name = 'PpCluster-8929.0']",
    "css" : {
      "background-color" : "rgb(0,0,255)"
    }
  }, {
    "selector" : "node[name = 'SpCluster-15585.25']",
    "css" : {
      "background-color" : "rgb(255,153,0)"
    }
  }, {
    "selector" : "node[name = 'PpCluster-16649.0']",
    "css" : {
      "background-color" : "rgb(0,0,255)"
    }
  }, {
    "selector" : "node[name = 'CrCluster-3237.3063']",
    "css" : {
      "background-color" : "rgb(255,102,255)"
    }
  }, {
    "selector" : "node[name = 'CrCluster-3237.4393']",
    "css" : {
      "background-color" : "rgb(255,102,255)"
    }
  }, {
    "selector" : "node[name = 'CrCluster-21129.0']",
    "css" : {
      "background-color" : "rgb(255,102,255)"
    }
  }, {
    "selector" : "node[name = 'PpCluster-26760.0']",
    "css" : {
      "background-color" : "rgb(0,0,255)"
    }
  }, {
    "selector" : "node[name = 'CrCluster-43893.0']",
    "css" : {
      "background-color" : "rgb(255,102,255)"
    }
  }, {
    "selector" : "node[name = 'SpCluster-11334.0']",
    "css" : {
      "background-color" : "rgb(255,153,0)"
    }
  }, {
    "selector" : "node[name = 'CrCluster-8040.0']",
    "css" : {
      "background-color" : "rgb(255,102,255)"
    }
  }, {
    "selector" : "node[name = 'CrCluster-31572.0']",
    "css" : {
      "background-color" : "rgb(255,102,255)"
    }
  }, {
    "selector" : "node[name = 'CrCluster-21676.0']",
    "css" : {
      "background-color" : "rgb(255,102,255)"
    }
  }, {
    "selector" : "node[name = 'SpCluster-18216.1']",
    "css" : {
      "background-color" : "rgb(255,153,0)"
    }
  }, {
    "selector" : "node[name = 'MpCluster-17555.0']",
    "css" : {
      "background-color" : "rgb(255,51,51)"
    }
  }, {
    "selector" : "node[name = 'PpCluster-13997.0']",
    "css" : {
      "background-color" : "rgb(0,0,255)"
    }
  }, {
    "selector" : "node[name = 'SpCluster-13182.75']",
    "css" : {
      "background-color" : "rgb(255,153,0)"
    }
  }, {
    "selector" : "node[name = 'SpCluster-15585.15']",
    "css" : {
      "background-color" : "rgb(255,153,0)"
    }
  }, {
    "selector" : "node[name = 'PpCluster-4545.28']",
    "css" : {
      "background-color" : "rgb(0,0,255)"
    }
  }, {
    "selector" : "node[name = 'SpCluster-15585.16']",
    "css" : {
      "background-color" : "rgb(255,153,0)"
    }
  }, {
    "selector" : "node[name = 'CrCluster-24088.0']",
    "css" : {
      "background-color" : "rgb(255,102,255)"
    }
  }, {
    "selector" : "node[name = 'SpCluster-15585.12']",
    "css" : {
      "background-color" : "rgb(255,153,0)"
    }
  }, {
    "selector" : "node[name = 'CrCluster-27409.3']",
    "css" : {
      "background-color" : "rgb(255,102,255)"
    }
  }, {
    "selector" : "node[name = 'SpCluster-15585.13']",
    "css" : {
      "background-color" : "rgb(255,153,0)"
    }
  }, {
    "selector" : "node[name = 'SpCluster-15585.14']",
    "css" : {
      "background-color" : "rgb(255,153,0)"
    }
  }, {
    "selector" : "node[name = 'SpCluster-16690.1']",
    "css" : {
      "background-color" : "rgb(255,153,0)"
    }
  }, {
    "selector" : "node[name = 'SpCluster-4511.0']",
    "css" : {
      "background-color" : "rgb(255,153,0)"
    }
  }, {
    "selector" : "node[name = 'CrCluster-21786.0']",
    "css" : {
      "background-color" : "rgb(255,102,255)"
    }
  }, {
    "selector" : "node[name = 'PpCluster-7514.1']",
    "css" : {
      "background-color" : "rgb(0,0,255)"
    }
  }, {
    "selector" : "node[name = 'SpCluster-2922.0']",
    "css" : {
      "background-color" : "rgb(255,153,0)"
    }
  }, {
    "selector" : "node[name = 'AaCluster-17216.5']",
    "css" : {
      "background-color" : "rgb(153,153,0)"
    }
  }, {
    "selector" : "node[name = 'SpCluster-14161.0']",
    "css" : {
      "background-color" : "rgb(255,153,0)"
    }
  }, {
    "selector" : "node[name = 'SpCluster-14890.1']",
    "css" : {
      "background-color" : "rgb(255,153,0)"
    }
  }, {
    "selector" : "node[name = 'SpCluster-14890.0']",
    "css" : {
      "background-color" : "rgb(255,153,0)"
    }
  }, {
    "selector" : "node[name = 'AaCluster-6334.0']",
    "css" : {
      "background-color" : "rgb(153,153,0)"
    }
  }, {
    "selector" : "node[name = 'SpCluster-11531.0']",
    "css" : {
      "background-color" : "rgb(255,153,0)"
    }
  }, {
    "selector" : "node[name = 'SpCluster-20149.1']",
    "css" : {
      "background-color" : "rgb(255,153,0)"
    }
  }, {
    "selector" : "node[name = 'CrCluster-15480.0']",
    "css" : {
      "background-color" : "rgb(255,102,255)"
    }
  }, {
    "selector" : "node[name = 'CrCluster-39221.0']",
    "css" : {
      "background-color" : "rgb(255,102,255)"
    }
  }, {
    "selector" : "node[name = 'PpCluster-16735.0']",
    "css" : {
      "background-color" : "rgb(0,0,255)"
    }
  }, {
    "selector" : "node[name = 'SpCluster-2067.20']",
    "css" : {
      "background-color" : "rgb(255,153,0)"
    }
  }, {
    "selector" : "node[name = 'PpCluster-6113.0']",
    "css" : {
      "background-color" : "rgb(0,0,255)"
    }
  }, {
    "selector" : "node[name = 'SpCluster-18630.0']",
    "css" : {
      "background-color" : "rgb(255,153,0)"
    }
  }, {
    "selector" : "node[name = 'AaCluster-9392.0']",
    "css" : {
      "background-color" : "rgb(153,153,0)"
    }
  }, {
    "selector" : "node[name = 'CrCluster-32622.0']",
    "css" : {
      "background-color" : "rgb(255,102,255)"
    }
  }, {
    "selector" : "node[name = 'SpCluster-7943.0']",
    "css" : {
      "background-color" : "rgb(255,153,0)"
    }
  }, {
    "selector" : "node[name = 'CrCluster-14026.0']",
    "css" : {
      "background-color" : "rgb(255,102,255)"
    }
  }, {
    "selector" : "node[name = 'CrCluster-25927.0']",
    "css" : {
      "background-color" : "rgb(255,102,255)"
    }
  }, {
    "selector" : "node[name = 'SpCluster-9958.1']",
    "css" : {
      "background-color" : "rgb(255,153,0)"
    }
  }, {
    "selector" : "node[name = 'SpCluster-9958.2']",
    "css" : {
      "background-color" : "rgb(255,153,0)"
    }
  }, {
    "selector" : "node[name = 'CrCluster-21203.0']",
    "css" : {
      "background-color" : "rgb(255,102,255)"
    }
  }, {
    "selector" : "node[name = 'CrCluster-39430.0']",
    "css" : {
      "background-color" : "rgb(255,102,255)"
    }
  }, {
    "selector" : "node[name = 'PpCluster-13569.1']",
    "css" : {
      "background-color" : "rgb(0,0,255)"
    }
  }, {
    "selector" : "node[name = 'CrCluster-42512.0']",
    "css" : {
      "background-color" : "rgb(255,102,255)"
    }
  }, {
    "selector" : "node[name = 'CrCluster-30699.0']",
    "css" : {
      "background-color" : "rgb(255,102,255)"
    }
  }, {
    "selector" : "node[name = 'SpCluster-13182.1']",
    "css" : {
      "background-color" : "rgb(255,153,0)"
    }
  }, {
    "selector" : "node[name = 'MpCluster-18933.0']",
    "css" : {
      "background-color" : "rgb(255,51,51)"
    }
  }, {
    "selector" : "node[name = 'CrCluster-36846.0']",
    "css" : {
      "background-color" : "rgb(255,102,255)"
    }
  }, {
    "selector" : "node[name = 'PpCluster-10871.1']",
    "css" : {
      "background-color" : "rgb(0,0,255)"
    }
  }, {
    "selector" : "node[name = 'PpCluster-21581.1']",
    "css" : {
      "background-color" : "rgb(0,0,255)"
    }
  }, {
    "selector" : "node[name = 'PpCluster-25197.0']",
    "css" : {
      "background-color" : "rgb(0,0,255)"
    }
  }, {
    "selector" : "node[name = 'CrCluster-21170.0']",
    "css" : {
      "background-color" : "rgb(255,102,255)"
    }
  }, {
    "selector" : "node[name = 'PpCluster-10663.0']",
    "css" : {
      "background-color" : "rgb(0,0,255)"
    }
  }, {
    "selector" : "node[name = 'PpCluster-19704.2']",
    "css" : {
      "background-color" : "rgb(0,0,255)"
    }
  }, {
    "selector" : "node[name = 'PpCluster-25197.1']",
    "css" : {
      "background-color" : "rgb(0,0,255)"
    }
  }, {
    "selector" : "node[name = 'CrCluster-11979.0']",
    "css" : {
      "background-color" : "rgb(255,102,255)"
    }
  }, {
    "selector" : "node[name = 'CrCluster-24658.0']",
    "css" : {
      "background-color" : "rgb(255,102,255)"
    }
  }, {
    "selector" : "node[name = 'CrCluster-31583.0']",
    "css" : {
      "background-color" : "rgb(255,102,255)"
    }
  }, {
    "selector" : "node[name = 'PpCluster-15892.1']",
    "css" : {
      "background-color" : "rgb(0,0,255)"
    }
  }, {
    "selector" : "node[name = 'SpCluster-11093.0']",
    "css" : {
      "background-color" : "rgb(255,153,0)"
    }
  }, {
    "selector" : "node[name = 'SpCluster-11093.1']",
    "css" : {
      "background-color" : "rgb(255,153,0)"
    }
  }, {
    "selector" : "node[name = 'SpCluster-19617.3']",
    "css" : {
      "background-color" : "rgb(255,153,0)"
    }
  }, {
    "selector" : "node[name = 'SpCluster-19617.2']",
    "css" : {
      "background-color" : "rgb(255,153,0)"
    }
  }, {
    "selector" : "node[name = 'SpCluster-5839.0']",
    "css" : {
      "background-color" : "rgb(255,153,0)"
    }
  }, {
    "selector" : "node[name = 'CrCluster-41742.0']",
    "css" : {
      "background-color" : "rgb(255,102,255)"
    }
  }, {
    "selector" : "node[name = 'CrCluster-4615.0']",
    "css" : {
      "background-color" : "rgb(255,102,255)"
    }
  }, {
    "selector" : "node[name = 'PpCluster-14838.3']",
    "css" : {
      "background-color" : "rgb(0,0,255)"
    }
  }, {
    "selector" : "node[name = 'PpCluster-14838.2']",
    "css" : {
      "background-color" : "rgb(0,0,255)"
    }
  }, {
    "selector" : "node[name = 'CrCluster-16429.0']",
    "css" : {
      "background-color" : "rgb(255,102,255)"
    }
  }, {
    "selector" : "node[name = 'PpCluster-14838.1']",
    "css" : {
      "background-color" : "rgb(0,0,255)"
    }
  }, {
    "selector" : "node[name = 'CrCluster-12883.0']",
    "css" : {
      "background-color" : "rgb(255,102,255)"
    }
  }, {
    "selector" : "node[name = 'PpCluster-17662.0']",
    "css" : {
      "background-color" : "rgb(0,0,255)"
    }
  }, {
    "selector" : "node[name = 'PpCluster-25242.0']",
    "css" : {
      "background-color" : "rgb(0,0,255)"
    }
  }, {
    "selector" : "node[name = 'CrCluster-3237.1093']",
    "css" : {
      "background-color" : "rgb(255,102,255)"
    }
  }, {
    "selector" : "node[name = 'CrCluster-3237.4363']",
    "css" : {
      "background-color" : "rgb(255,102,255)"
    }
  }, {
    "selector" : "node[name = 'PpCluster-17662.3']",
    "css" : {
      "background-color" : "rgb(0,0,255)"
    }
  }, {
    "selector" : "node[name = 'SpCluster-1417.0']",
    "css" : {
      "background-color" : "rgb(255,153,0)"
    }
  }, {
    "selector" : "node[name = 'SpCluster-17240.0']",
    "css" : {
      "background-color" : "rgb(255,153,0)"
    }
  }, {
    "selector" : "node[name = 'PpCluster-24235.0']",
    "css" : {
      "background-color" : "rgb(0,0,255)"
    }
  }, {
    "selector" : "node[name = 'SpCluster-19259.0']",
    "css" : {
      "background-color" : "rgb(255,153,0)"
    }
  }, {
    "selector" : "node[name = 'CrCluster-27890.0']",
    "css" : {
      "background-color" : "rgb(255,102,255)"
    }
  }, {
    "selector" : "node[name = 'SpCluster-7257.3']",
    "css" : {
      "background-color" : "rgb(255,153,0)"
    }
  }, {
    "selector" : "node[name = 'SpCluster-7257.4']",
    "css" : {
      "background-color" : "rgb(255,153,0)"
    }
  }, {
    "selector" : "node[name = 'CrCluster-39224.0']",
    "css" : {
      "background-color" : "rgb(255,102,255)"
    }
  }, {
    "selector" : "node[name = 'SpCluster-7257.5']",
    "css" : {
      "background-color" : "rgb(255,153,0)"
    }
  }, {
    "selector" : "node[name = 'CrCluster-32972.0']",
    "css" : {
      "background-color" : "rgb(255,102,255)"
    }
  }, {
    "selector" : "node[name = 'PpCluster-12039.1']",
    "css" : {
      "background-color" : "rgb(0,0,255)"
    }
  }, {
    "selector" : "node[name = 'SpCluster-18764.0']",
    "css" : {
      "background-color" : "rgb(255,153,0)"
    }
  }, {
    "selector" : "node[name = 'CrCluster-38725.0']",
    "css" : {
      "background-color" : "rgb(255,102,255)"
    }
  }, {
    "selector" : "node[name = 'SpCluster-3548.0']",
    "css" : {
      "background-color" : "rgb(255,153,0)"
    }
  }, {
    "selector" : "node[name = 'PpCluster-27166.0']",
    "css" : {
      "background-color" : "rgb(0,0,255)"
    }
  }, {
    "selector" : "node[name = 'SpCluster-12619.0']",
    "css" : {
      "background-color" : "rgb(255,153,0)"
    }
  }, {
    "selector" : "node[name = 'SpCluster-9983.0']",
    "css" : {
      "background-color" : "rgb(255,153,0)"
    }
  }, {
    "selector" : "node[name = 'SpCluster-19009.11']",
    "css" : {
      "background-color" : "rgb(255,153,0)"
    }
  }, {
    "selector" : "node[name = 'PpCluster-11238.1']",
    "css" : {
      "background-color" : "rgb(0,0,255)"
    }
  }, {
    "selector" : "node[name = 'PpCluster-21978.0']",
    "css" : {
      "background-color" : "rgb(0,0,255)"
    }
  }, {
    "selector" : "node[name = 'SpCluster-19707.0']",
    "css" : {
      "background-color" : "rgb(255,153,0)"
    }
  }, {
    "selector" : "node[name = 'PpCluster-11238.2']",
    "css" : {
      "background-color" : "rgb(0,0,255)"
    }
  }, {
    "selector" : "node[name = 'SpCluster-5585.0']",
    "css" : {
      "background-color" : "rgb(255,153,0)"
    }
  }, {
    "selector" : "node[name = 'PpCluster-11171.0']",
    "css" : {
      "background-color" : "rgb(0,0,255)"
    }
  }, {
    "selector" : "node[name = 'SpCluster-8396.0']",
    "css" : {
      "background-color" : "rgb(255,153,0)"
    }
  }, {
    "selector" : "node[name = 'PpCluster-1584.0']",
    "css" : {
      "background-color" : "rgb(0,0,255)"
    }
  }, {
    "selector" : "node[name = 'CrCluster-33637.0']",
    "css" : {
      "background-color" : "rgb(255,102,255)"
    }
  }, {
    "selector" : "node[name = 'PpCluster-13253.0']",
    "css" : {
      "background-color" : "rgb(0,0,255)"
    }
  }, {
    "selector" : "node[name = 'CrCluster-29898.0']",
    "css" : {
      "background-color" : "rgb(255,102,255)"
    }
  }, {
    "selector" : "node[name = 'PpCluster-8597.0']",
    "css" : {
      "background-color" : "rgb(0,0,255)"
    }
  }, {
    "selector" : "node[name = 'PpCluster-24138.1']",
    "css" : {
      "background-color" : "rgb(0,0,255)"
    }
  }, {
    "selector" : "node[name = 'SpCluster-13182.713']",
    "css" : {
      "background-color" : "rgb(255,153,0)"
    }
  }, {
    "selector" : "node[name = 'CrCluster-14062.0']",
    "css" : {
      "background-color" : "rgb(255,102,255)"
    }
  }, {
    "selector" : "node[name = 'SpCluster-18339.0']",
    "css" : {
      "background-color" : "rgb(255,153,0)"
    }
  }, {
    "selector" : "node[name = 'SpCluster-19009.20']",
    "css" : {
      "background-color" : "rgb(255,153,0)"
    }
  }, {
    "selector" : "node[name = 'SpCluster-11326.0']",
    "css" : {
      "background-color" : "rgb(255,153,0)"
    }
  }, {
    "selector" : "node[name = 'AaCluster-18866.0']",
    "css" : {
      "background-color" : "rgb(153,153,0)"
    }
  }, {
    "selector" : "node[name = 'PpCluster-9171.0']",
    "css" : {
      "background-color" : "rgb(0,0,255)"
    }
  }, {
    "selector" : "node[name = 'CrCluster-37717.0']",
    "css" : {
      "background-color" : "rgb(255,102,255)"
    }
  }, {
    "selector" : "node[name = 'PpCluster-21500.1']",
    "css" : {
      "background-color" : "rgb(0,0,255)"
    }
  }, {
    "selector" : "node[name = 'PpCluster-23517.2']",
    "css" : {
      "background-color" : "rgb(0,0,255)"
    }
  }, {
    "selector" : "node[name = 'AaCluster-12279.0']",
    "css" : {
      "background-color" : "rgb(153,153,0)"
    }
  }, {
    "selector" : "node[name = 'MpCluster-6238.0']",
    "css" : {
      "background-color" : "rgb(255,51,51)"
    }
  }, {
    "selector" : "node[name = 'PpCluster-11677.1']",
    "css" : {
      "background-color" : "rgb(0,0,255)"
    }
  }, {
    "selector" : "node[name = 'SpCluster-15058.0']",
    "css" : {
      "background-color" : "rgb(255,153,0)"
    }
  }, {
    "selector" : "node[name = 'CrCluster-34328.1']",
    "css" : {
      "background-color" : "rgb(255,102,255)"
    }
  }, {
    "selector" : "node[name = 'CrCluster-41184.3']",
    "css" : {
      "background-color" : "rgb(255,102,255)"
    }
  }, {
    "selector" : "node[name = 'CrCluster-5334.0']",
    "css" : {
      "background-color" : "rgb(255,102,255)"
    }
  }, {
    "selector" : "node[name = 'SpCluster-14442.0']",
    "css" : {
      "background-color" : "rgb(255,153,0)"
    }
  }, {
    "selector" : "node[name = 'CrCluster-3237.2090']",
    "css" : {
      "background-color" : "rgb(255,102,255)"
    }
  }, {
    "selector" : "node[name = 'AaCluster-18298.0']",
    "css" : {
      "background-color" : "rgb(153,153,0)"
    }
  }, {
    "selector" : "node[name = 'AaCluster-18298.1']",
    "css" : {
      "background-color" : "rgb(153,153,0)"
    }
  }, {
    "selector" : "node[name = 'CrCluster-21066.0']",
    "css" : {
      "background-color" : "rgb(255,102,255)"
    }
  }, {
    "selector" : "node[name = 'CrCluster-3237.3282']",
    "css" : {
      "background-color" : "rgb(255,102,255)"
    }
  }, {
    "selector" : "node[name = 'PpCluster-17673.1']",
    "css" : {
      "background-color" : "rgb(0,0,255)"
    }
  }, {
    "selector" : "node[name = 'CrCluster-9548.0']",
    "css" : {
      "background-color" : "rgb(255,102,255)"
    }
  }, {
    "selector" : "node[name = 'MpCluster-7077.0']",
    "css" : {
      "background-color" : "rgb(255,51,51)"
    }
  }, {
    "selector" : "node[name = 'PpCluster-3243.0']",
    "css" : {
      "background-color" : "rgb(0,0,255)"
    }
  }, {
    "selector" : "node[name = 'CrCluster-43810.0']",
    "css" : {
      "background-color" : "rgb(255,102,255)"
    }
  }, {
    "selector" : "node[name = 'SpCluster-3051.19']",
    "css" : {
      "background-color" : "rgb(255,153,0)"
    }
  }, {
    "selector" : "node[name = 'CrCluster-21176.0']",
    "css" : {
      "background-color" : "rgb(255,102,255)"
    }
  }, {
    "selector" : "node[name = 'CrCluster-29568.1']",
    "css" : {
      "background-color" : "rgb(255,102,255)"
    }
  }, {
    "selector" : "node[name = 'PpCluster-23714.0']",
    "css" : {
      "background-color" : "rgb(0,0,255)"
    }
  }, {
    "selector" : "node[name = 'CrCluster-29568.3']",
    "css" : {
      "background-color" : "rgb(255,102,255)"
    }
  }, {
    "selector" : "node[name = 'CrCluster-30780.0']",
    "css" : {
      "background-color" : "rgb(255,102,255)"
    }
  }, {
    "selector" : "node[name = 'MpCluster-5449.0']",
    "css" : {
      "background-color" : "rgb(255,51,51)"
    }
  }, {
    "selector" : "node[name = 'SpCluster-5629.0']",
    "css" : {
      "background-color" : "rgb(255,153,0)"
    }
  }, {
    "selector" : "node[name = 'PpCluster-12330.0']",
    "css" : {
      "background-color" : "rgb(0,0,255)"
    }
  }, {
    "selector" : "node[name = 'PpCluster-17662.5']",
    "css" : {
      "background-color" : "rgb(0,0,255)"
    }
  }, {
    "selector" : "node[name = 'CrCluster-17704.0']",
    "css" : {
      "background-color" : "rgb(255,102,255)"
    }
  }, {
    "selector" : "node[name = 'AaCluster-2574.0']",
    "css" : {
      "background-color" : "rgb(153,153,0)"
    }
  }, {
    "selector" : "node[name = 'CrCluster-44559.5']",
    "css" : {
      "background-color" : "rgb(255,102,255)"
    }
  }, {
    "selector" : "node[name = 'SpCluster-11620.0']",
    "css" : {
      "background-color" : "rgb(255,153,0)"
    }
  }, {
    "selector" : "node[name = 'SpCluster-12123.4']",
    "css" : {
      "background-color" : "rgb(255,153,0)"
    }
  }, {
    "selector" : "node[name = 'PpCluster-1803.1']",
    "css" : {
      "background-color" : "rgb(0,0,255)"
    }
  }, {
    "selector" : "node[name = 'SpCluster-12123.3']",
    "css" : {
      "background-color" : "rgb(255,153,0)"
    }
  }, {
    "selector" : "node[name = 'CrCluster-36415.0']",
    "css" : {
      "background-color" : "rgb(255,102,255)"
    }
  }, {
    "selector" : "node[name = 'PpCluster-25497.0']",
    "css" : {
      "background-color" : "rgb(0,0,255)"
    }
  }, {
    "selector" : "node[name = 'SpCluster-12123.2']",
    "css" : {
      "background-color" : "rgb(255,153,0)"
    }
  }, {
    "selector" : "node[name = 'PpCluster-17935.2']",
    "css" : {
      "background-color" : "rgb(0,0,255)"
    }
  }, {
    "selector" : "node[name = 'SpCluster-3051.24']",
    "css" : {
      "background-color" : "rgb(255,153,0)"
    }
  }, {
    "selector" : "node[name = 'PpCluster-17935.1']",
    "css" : {
      "background-color" : "rgb(0,0,255)"
    }
  }, {
    "selector" : "node[name = 'CrCluster-3237.3113']",
    "css" : {
      "background-color" : "rgb(255,102,255)"
    }
  }, {
    "selector" : "node[name = 'PpCluster-11206.1']",
    "css" : {
      "background-color" : "rgb(0,0,255)"
    }
  }, {
    "selector" : "node[name = 'SpCluster-4893.0']",
    "css" : {
      "background-color" : "rgb(255,153,0)"
    }
  }, {
    "selector" : "node[name = 'PpCluster-19577.1']",
    "css" : {
      "background-color" : "rgb(0,0,255)"
    }
  }, {
    "selector" : "node[name = 'SpCluster-8756.0']",
    "css" : {
      "background-color" : "rgb(255,153,0)"
    }
  }, {
    "selector" : "node[name = 'MpCluster-11293.1']",
    "css" : {
      "background-color" : "rgb(255,51,51)"
    }
  }, {
    "selector" : "node[name = 'SpCluster-13319.0']",
    "css" : {
      "background-color" : "rgb(255,153,0)"
    }
  }, {
    "selector" : "node[name = 'SpCluster-18720.0']",
    "css" : {
      "background-color" : "rgb(255,153,0)"
    }
  }, {
    "selector" : "node[name = 'CrCluster-5772.1']",
    "css" : {
      "background-color" : "rgb(255,102,255)"
    }
  }, {
    "selector" : "node[name = 'SpCluster-17069.0']",
    "css" : {
      "background-color" : "rgb(255,153,0)"
    }
  }, {
    "selector" : "node[name = 'SpCluster-18174.0']",
    "css" : {
      "background-color" : "rgb(255,153,0)"
    }
  }, {
    "selector" : "node[name = 'MpCluster-15340.0']",
    "css" : {
      "background-color" : "rgb(255,51,51)"
    }
  }, {
    "selector" : "node[name = 'SpCluster-5994.28']",
    "css" : {
      "background-color" : "rgb(255,153,0)"
    }
  }, {
    "selector" : "node[name = 'AaCluster-8963.7987']",
    "css" : {
      "background-color" : "rgb(153,153,0)"
    }
  }, {
    "selector" : "node[name = 'SpCluster-5994.29']",
    "css" : {
      "background-color" : "rgb(255,153,0)"
    }
  }, {
    "selector" : "node[name = 'CrCluster-26788.5']",
    "css" : {
      "background-color" : "rgb(255,102,255)"
    }
  }, {
    "selector" : "node[name = 'SpCluster-8439.0']",
    "css" : {
      "background-color" : "rgb(255,153,0)"
    }
  }, {
    "selector" : "node[name = 'CrCluster-26788.6']",
    "css" : {
      "background-color" : "rgb(255,102,255)"
    }
  }, {
    "selector" : "node[name = 'CrCluster-27233.0']",
    "css" : {
      "background-color" : "rgb(255,102,255)"
    }
  }, {
    "selector" : "node[name = 'CrCluster-3237.1164']",
    "css" : {
      "background-color" : "rgb(255,102,255)"
    }
  }, {
    "selector" : "node[name = 'MpCluster-23076.2']",
    "css" : {
      "background-color" : "rgb(255,51,51)"
    }
  }, {
    "selector" : "node[name = 'SpCluster-2015.0']",
    "css" : {
      "background-color" : "rgb(255,153,0)"
    }
  }, {
    "selector" : "node[name = 'SpCluster-6172.0']",
    "css" : {
      "background-color" : "rgb(255,153,0)"
    }
  }, {
    "selector" : "node[name = 'CrCluster-26788.4']",
    "css" : {
      "background-color" : "rgb(255,102,255)"
    }
  }, {
    "selector" : "node[name = 'CrCluster-27674.0']",
    "css" : {
      "background-color" : "rgb(255,102,255)"
    }
  }, {
    "selector" : "node[name = 'MpCluster-24019.0']",
    "css" : {
      "background-color" : "rgb(255,51,51)"
    }
  }, {
    "selector" : "node[name = 'SpCluster-13647.0']",
    "css" : {
      "background-color" : "rgb(255,153,0)"
    }
  }, {
    "selector" : "node[name = 'SpCluster-16720.0']",
    "css" : {
      "background-color" : "rgb(255,153,0)"
    }
  }, {
    "selector" : "node[name = 'SpCluster-1491.0']",
    "css" : {
      "background-color" : "rgb(255,153,0)"
    }
  }, {
    "selector" : "node[name = 'CrCluster-42640.0']",
    "css" : {
      "background-color" : "rgb(255,102,255)"
    }
  }, {
    "selector" : "node[name = 'SpCluster-15736.0']",
    "css" : {
      "background-color" : "rgb(255,153,0)"
    }
  }, {
    "selector" : "node[name = 'SpCluster-10034.0']",
    "css" : {
      "background-color" : "rgb(255,153,0)"
    }
  }, {
    "selector" : "node[name = 'SpCluster-10034.1']",
    "css" : {
      "background-color" : "rgb(255,153,0)"
    }
  }, {
    "selector" : "node[name = 'SpCluster-19321.4']",
    "css" : {
      "background-color" : "rgb(255,153,0)"
    }
  }, {
    "selector" : "node[name = 'PpCluster-20000.0']",
    "css" : {
      "background-color" : "rgb(0,0,255)"
    }
  }, {
    "selector" : "node[name = 'AaCluster-8295.0']",
    "css" : {
      "background-color" : "rgb(153,153,0)"
    }
  }, {
    "selector" : "node[name = 'SpCluster-19321.6']",
    "css" : {
      "background-color" : "rgb(255,153,0)"
    }
  }, {
    "selector" : "node[name = 'SpCluster-5994.30']",
    "css" : {
      "background-color" : "rgb(255,153,0)"
    }
  }, {
    "selector" : "node[name = 'PpCluster-11281.1']",
    "css" : {
      "background-color" : "rgb(0,0,255)"
    }
  }, {
    "selector" : "node[name = 'CrCluster-5576.0']",
    "css" : {
      "background-color" : "rgb(255,102,255)"
    }
  }, {
    "selector" : "node[name = 'SpCluster-5994.16']",
    "css" : {
      "background-color" : "rgb(255,153,0)"
    }
  }, {
    "selector" : "node[name = 'CrCluster-28878.4']",
    "css" : {
      "background-color" : "rgb(255,102,255)"
    }
  }, {
    "selector" : "node[name = 'SpCluster-8196.0']",
    "css" : {
      "background-color" : "rgb(255,153,0)"
    }
  }, {
    "selector" : "node[name = 'SpCluster-3051.40']",
    "css" : {
      "background-color" : "rgb(255,153,0)"
    }
  }, {
    "selector" : "node[name = 'SpCluster-5994.19']",
    "css" : {
      "background-color" : "rgb(255,153,0)"
    }
  }, {
    "selector" : "node[name = 'MpCluster-9561.0']",
    "css" : {
      "background-color" : "rgb(255,51,51)"
    }
  }, {
    "selector" : "node[name = 'SpCluster-16908.0']",
    "css" : {
      "background-color" : "rgb(255,153,0)"
    }
  }, {
    "selector" : "node[name = 'SpCluster-5994.13']",
    "css" : {
      "background-color" : "rgb(255,153,0)"
    }
  }, {
    "selector" : "node[name = 'SpCluster-2695.0']",
    "css" : {
      "background-color" : "rgb(255,153,0)"
    }
  }, {
    "selector" : "node[name = 'CrCluster-8280.69']",
    "css" : {
      "background-color" : "rgb(255,102,255)"
    }
  }, {
    "selector" : "node[name = 'PpCluster-25473.0']",
    "css" : {
      "background-color" : "rgb(0,0,255)"
    }
  }, {
    "selector" : "node[name = 'SpCluster-19321.1']",
    "css" : {
      "background-color" : "rgb(255,153,0)"
    }
  }, {
    "selector" : "node[name = 'SpCluster-19321.0']",
    "css" : {
      "background-color" : "rgb(255,153,0)"
    }
  }, {
    "selector" : "node[name = 'CrCluster-38636.0']",
    "css" : {
      "background-color" : "rgb(255,102,255)"
    }
  }, {
    "selector" : "node[name = 'SpCluster-3051.47']",
    "css" : {
      "background-color" : "rgb(255,153,0)"
    }
  }, {
    "selector" : "node[name = 'SpCluster-3977.0']",
    "css" : {
      "background-color" : "rgb(255,153,0)"
    }
  }, {
    "selector" : "node[name = 'CrCluster-32114.0']",
    "css" : {
      "background-color" : "rgb(255,102,255)"
    }
  }, {
    "selector" : "node[name = 'SpCluster-17366.1']",
    "css" : {
      "background-color" : "rgb(255,153,0)"
    }
  }, {
    "selector" : "node[name = 'SpCluster-17366.2']",
    "css" : {
      "background-color" : "rgb(255,153,0)"
    }
  }, {
    "selector" : "node[name = 'CrCluster-43473.0']",
    "css" : {
      "background-color" : "rgb(255,102,255)"
    }
  }, {
    "selector" : "node[name = 'AaCluster-12651.0']",
    "css" : {
      "background-color" : "rgb(153,153,0)"
    }
  }, {
    "selector" : "node[name = 'CrCluster-26086.0']",
    "css" : {
      "background-color" : "rgb(255,102,255)"
    }
  }, {
    "selector" : "node[name = 'CrCluster-31843.0']",
    "css" : {
      "background-color" : "rgb(255,102,255)"
    }
  }, {
    "selector" : "node[name = 'PpCluster-24798.2']",
    "css" : {
      "background-color" : "rgb(0,0,255)"
    }
  }, {
    "selector" : "node[name = 'MpCluster-24872.0']",
    "css" : {
      "background-color" : "rgb(255,51,51)"
    }
  }, {
    "selector" : "node[name = 'SpCluster-4138.0']",
    "css" : {
      "background-color" : "rgb(255,153,0)"
    }
  }, {
    "selector" : "node[name = 'CrCluster-3237.3243']",
    "css" : {
      "background-color" : "rgb(255,102,255)"
    }
  }, {
    "selector" : "node[name = 'CrCluster-43397.0']",
    "css" : {
      "background-color" : "rgb(255,102,255)"
    }
  }, {
    "selector" : "node[name = 'CrCluster-40707.0']",
    "css" : {
      "background-color" : "rgb(255,102,255)"
    }
  }, {
    "selector" : "node[name = 'CrCluster-27442.0']",
    "css" : {
      "background-color" : "rgb(255,102,255)"
    }
  }, {
    "selector" : "node[name = 'SpCluster-13879.0']",
    "css" : {
      "background-color" : "rgb(255,153,0)"
    }
  }, {
    "selector" : "node[name = 'PpCluster-26402.0']",
    "css" : {
      "background-color" : "rgb(0,0,255)"
    }
  }, {
    "selector" : "node[name = 'AaCluster-17378.0']",
    "css" : {
      "background-color" : "rgb(153,153,0)"
    }
  }, {
    "selector" : "node[name = 'CrCluster-1956.0']",
    "css" : {
      "background-color" : "rgb(255,102,255)"
    }
  }, {
    "selector" : "node[name = 'PpCluster-26402.1']",
    "css" : {
      "background-color" : "rgb(0,0,255)"
    }
  }, {
    "selector" : "node[name = 'AaCluster-7003.1']",
    "css" : {
      "background-color" : "rgb(153,153,0)"
    }
  }, {
    "selector" : "node[name = 'PpCluster-7632.0']",
    "css" : {
      "background-color" : "rgb(0,0,255)"
    }
  }, {
    "selector" : "node[name = 'CrCluster-27540.0']",
    "css" : {
      "background-color" : "rgb(255,102,255)"
    }
  }, {
    "selector" : "node[name = 'CrCluster-3237.753']",
    "css" : {
      "background-color" : "rgb(255,102,255)"
    }
  }, {
    "selector" : "node[name = 'SpCluster-5994.10']",
    "css" : {
      "background-color" : "rgb(255,153,0)"
    }
  }, {
    "selector" : "node[name = 'MpCluster-13152.1']",
    "css" : {
      "background-color" : "rgb(255,51,51)"
    }
  }, {
    "selector" : "node[name = 'CrCluster-33517.0']",
    "css" : {
      "background-color" : "rgb(255,102,255)"
    }
  }, {
    "selector" : "node[name = 'PpCluster-26523.1']",
    "css" : {
      "background-color" : "rgb(0,0,255)"
    }
  }, {
    "selector" : "node[name = 'PpCluster-18067.2']",
    "css" : {
      "background-color" : "rgb(0,0,255)"
    }
  }, {
    "selector" : "node[name = 'PpCluster-18251.0']",
    "css" : {
      "background-color" : "rgb(0,0,255)"
    }
  }, {
    "selector" : "node[name = 'SpCluster-13182.670']",
    "css" : {
      "background-color" : "rgb(255,153,0)"
    }
  }, {
    "selector" : "node[name = 'SpCluster-3051.63']",
    "css" : {
      "background-color" : "rgb(255,153,0)"
    }
  }, {
    "selector" : "node[name = 'PpCluster-15041.2']",
    "css" : {
      "background-color" : "rgb(0,0,255)"
    }
  }, {
    "selector" : "node[name = 'PpCluster-18067.1']",
    "css" : {
      "background-color" : "rgb(0,0,255)"
    }
  }, {
    "selector" : "node[name = 'PpCluster-15041.0']",
    "css" : {
      "background-color" : "rgb(0,0,255)"
    }
  }, {
    "selector" : "node[name = 'PpCluster-8351.0']",
    "css" : {
      "background-color" : "rgb(0,0,255)"
    }
  }, {
    "selector" : "node[name = 'PpCluster-3925.0']",
    "css" : {
      "background-color" : "rgb(0,0,255)"
    }
  }, {
    "selector" : "node[name = 'SpCluster-17979.0']",
    "css" : {
      "background-color" : "rgb(255,153,0)"
    }
  }, {
    "selector" : "node[name = 'CrCluster-23447.0']",
    "css" : {
      "background-color" : "rgb(255,102,255)"
    }
  }, {
    "selector" : "node[name = 'CrCluster-9189.0']",
    "css" : {
      "background-color" : "rgb(255,102,255)"
    }
  }, {
    "selector" : "node[name = 'SpCluster-2067.8']",
    "css" : {
      "background-color" : "rgb(255,153,0)"
    }
  }, {
    "selector" : "node[name = 'PpCluster-14120.0']",
    "css" : {
      "background-color" : "rgb(0,0,255)"
    }
  }, {
    "selector" : "node[name = 'SpCluster-15897.0']",
    "css" : {
      "background-color" : "rgb(255,153,0)"
    }
  }, {
    "selector" : "node[name = 'MpCluster-20229.0']",
    "css" : {
      "background-color" : "rgb(255,51,51)"
    }
  }, {
    "selector" : "node[name = 'PpCluster-12664.0']",
    "css" : {
      "background-color" : "rgb(0,0,255)"
    }
  }, {
    "selector" : "node[name = 'PpCluster-24337.0']",
    "css" : {
      "background-color" : "rgb(0,0,255)"
    }
  }, {
    "selector" : "node[name = 'CrCluster-16343.0']",
    "css" : {
      "background-color" : "rgb(255,102,255)"
    }
  }, {
    "selector" : "node[name = 'PpCluster-15173.1']",
    "css" : {
      "background-color" : "rgb(0,0,255)"
    }
  }, {
    "selector" : "node[name = 'PpCluster-24096.0']",
    "css" : {
      "background-color" : "rgb(0,0,255)"
    }
  }, {
    "selector" : "node[name = 'PpCluster-9328.1']",
    "css" : {
      "background-color" : "rgb(0,0,255)"
    }
  }, {
    "selector" : "node[name = 'PpCluster-9328.0']",
    "css" : {
      "background-color" : "rgb(0,0,255)"
    }
  }, {
    "selector" : "node[name = 'SpCluster-11427.0']",
    "css" : {
      "background-color" : "rgb(255,153,0)"
    }
  }, {
    "selector" : "node[name = 'SpCluster-9132.1']",
    "css" : {
      "background-color" : "rgb(255,153,0)"
    }
  }, {
    "selector" : "node[name = 'PpCluster-12434.0']",
    "css" : {
      "background-color" : "rgb(0,0,255)"
    }
  }, {
    "selector" : "node[name = 'SpCluster-9132.2']",
    "css" : {
      "background-color" : "rgb(255,153,0)"
    }
  }, {
    "selector" : "node[name = 'PpCluster-18745.0']",
    "css" : {
      "background-color" : "rgb(0,0,255)"
    }
  }, {
    "selector" : "node[name = 'SpCluster-3051.70']",
    "css" : {
      "background-color" : "rgb(255,153,0)"
    }
  }, {
    "selector" : "node[name = 'SpCluster-3051.71']",
    "css" : {
      "background-color" : "rgb(255,153,0)"
    }
  }, {
    "selector" : "node[name = 'SpCluster-9976.0']",
    "css" : {
      "background-color" : "rgb(255,153,0)"
    }
  }, {
    "selector" : "node[name = 'CrCluster-40436.8']",
    "css" : {
      "background-color" : "rgb(255,102,255)"
    }
  }, {
    "selector" : "node[name = 'SpCluster-13182.680']",
    "css" : {
      "background-color" : "rgb(255,153,0)"
    }
  }, {
    "selector" : "node[name = 'CrCluster-24104.7']",
    "css" : {
      "background-color" : "rgb(255,102,255)"
    }
  }, {
    "selector" : "node[name = 'PpCluster-24435.0']",
    "css" : {
      "background-color" : "rgb(0,0,255)"
    }
  }, {
    "selector" : "node[name = 'CrCluster-24104.1']",
    "css" : {
      "background-color" : "rgb(255,102,255)"
    }
  }, {
    "selector" : "node[name = 'AaCluster-8963.8231']",
    "css" : {
      "background-color" : "rgb(153,153,0)"
    }
  }, {
    "selector" : "node[name = 'CrCluster-3237.1122']",
    "css" : {
      "background-color" : "rgb(255,102,255)"
    }
  }, {
    "selector" : "node[name = 'SpCluster-18613.0']",
    "css" : {
      "background-color" : "rgb(255,153,0)"
    }
  }, {
    "selector" : "node[name = 'PpCluster-11731.1']",
    "css" : {
      "background-color" : "rgb(0,0,255)"
    }
  }, {
    "selector" : "node[name = 'PpCluster-3310.0']",
    "css" : {
      "background-color" : "rgb(0,0,255)"
    }
  }, {
    "selector" : "node[name = 'SpCluster-7882.0']",
    "css" : {
      "background-color" : "rgb(255,153,0)"
    }
  }, {
    "selector" : "node[name = 'MpCluster-24579.0']",
    "css" : {
      "background-color" : "rgb(255,51,51)"
    }
  }, {
    "selector" : "node[name = 'PpCluster-7081.0']",
    "css" : {
      "background-color" : "rgb(0,0,255)"
    }
  }, {
    "selector" : "node[name = 'SpCluster-16300.0']",
    "css" : {
      "background-color" : "rgb(255,153,0)"
    }
  }, {
    "selector" : "node[name = 'SpCluster-7882.1']",
    "css" : {
      "background-color" : "rgb(255,153,0)"
    }
  }, {
    "selector" : "node[name = 'CrCluster-39556.2']",
    "css" : {
      "background-color" : "rgb(255,102,255)"
    }
  }, {
    "selector" : "node[name = 'CrCluster-42495.3']",
    "css" : {
      "background-color" : "rgb(255,102,255)"
    }
  }, {
    "selector" : "node[name = 'SpCluster-8269.0']",
    "css" : {
      "background-color" : "rgb(255,153,0)"
    }
  }, {
    "selector" : "node[name = 'CrCluster-21693.0']",
    "css" : {
      "background-color" : "rgb(255,102,255)"
    }
  }, {
    "selector" : "node[name = 'CrCluster-42495.2']",
    "css" : {
      "background-color" : "rgb(255,102,255)"
    }
  }, {
    "selector" : "node[name = 'CrCluster-12586.0']",
    "css" : {
      "background-color" : "rgb(255,102,255)"
    }
  }, {
    "selector" : "node[name = 'AaCluster-5159.1']",
    "css" : {
      "background-color" : "rgb(153,153,0)"
    }
  }, {
    "selector" : "node[name = 'CrCluster-17155.1']",
    "css" : {
      "background-color" : "rgb(255,102,255)"
    }
  }, {
    "selector" : "node[name = 'SpCluster-3051.81']",
    "css" : {
      "background-color" : "rgb(255,153,0)"
    }
  }, {
    "selector" : "node[name = 'SpCluster-4574.2']",
    "css" : {
      "background-color" : "rgb(255,153,0)"
    }
  }, {
    "selector" : "node[name = 'CrCluster-42495.1']",
    "css" : {
      "background-color" : "rgb(255,102,255)"
    }
  }, {
    "selector" : "node[name = 'PpCluster-14879.0']",
    "css" : {
      "background-color" : "rgb(0,0,255)"
    }
  }, {
    "selector" : "node[name = 'SpCluster-4574.0']",
    "css" : {
      "background-color" : "rgb(255,153,0)"
    }
  }, {
    "selector" : "node[name = 'CrCluster-42495.0']",
    "css" : {
      "background-color" : "rgb(255,102,255)"
    }
  }, {
    "selector" : "node[name = 'SpCluster-14242.1']",
    "css" : {
      "background-color" : "rgb(255,153,0)"
    }
  }, {
    "selector" : "node[name = 'MpCluster-12797.0']",
    "css" : {
      "background-color" : "rgb(255,51,51)"
    }
  }, {
    "selector" : "node[name = 'MpCluster-12797.2']",
    "css" : {
      "background-color" : "rgb(255,51,51)"
    }
  }, {
    "selector" : "node[name = 'CrCluster-27577.1']",
    "css" : {
      "background-color" : "rgb(255,102,255)"
    }
  }, {
    "selector" : "node[name = 'PpCluster-19994.0']",
    "css" : {
      "background-color" : "rgb(0,0,255)"
    }
  }, {
    "selector" : "node[name = 'MpCluster-16479.1']",
    "css" : {
      "background-color" : "rgb(255,51,51)"
    }
  }, {
    "selector" : "node[name = 'SpCluster-3641.2']",
    "css" : {
      "background-color" : "rgb(255,153,0)"
    }
  }, {
    "selector" : "node[name = 'PpCluster-20283.6']",
    "css" : {
      "background-color" : "rgb(0,0,255)"
    }
  }, {
    "selector" : "node[name = 'AaCluster-9801.0']",
    "css" : {
      "background-color" : "rgb(153,153,0)"
    }
  }, {
    "selector" : "node[name = 'SpCluster-3641.0']",
    "css" : {
      "background-color" : "rgb(255,153,0)"
    }
  }, {
    "selector" : "node[name = 'SpCluster-6130.0']",
    "css" : {
      "background-color" : "rgb(255,153,0)"
    }
  }, {
    "selector" : "node[name = 'SpCluster-3641.1']",
    "css" : {
      "background-color" : "rgb(255,153,0)"
    }
  }, {
    "selector" : "node[name = 'SpCluster-6130.1']",
    "css" : {
      "background-color" : "rgb(255,153,0)"
    }
  }, {
    "selector" : "node[name = 'AaCluster-9801.2']",
    "css" : {
      "background-color" : "rgb(153,153,0)"
    }
  }, {
    "selector" : "node[name = 'CrCluster-27917.1']",
    "css" : {
      "background-color" : "rgb(255,102,255)"
    }
  }, {
    "selector" : "node[name = 'PpCluster-20283.2']",
    "css" : {
      "background-color" : "rgb(0,0,255)"
    }
  }, {
    "selector" : "node[name = 'PpCluster-26691.1']",
    "css" : {
      "background-color" : "rgb(0,0,255)"
    }
  }, {
    "selector" : "node[name = 'CrCluster-9460.0']",
    "css" : {
      "background-color" : "rgb(255,102,255)"
    }
  }, {
    "selector" : "node[name = 'PpCluster-23559.0']",
    "css" : {
      "background-color" : "rgb(0,0,255)"
    }
  }, {
    "selector" : "node[name = 'SpCluster-18539.0']",
    "css" : {
      "background-color" : "rgb(255,153,0)"
    }
  }, {
    "selector" : "node[name = 'MpCluster-14613.0']",
    "css" : {
      "background-color" : "rgb(255,51,51)"
    }
  }, {
    "selector" : "node[name = 'PpCluster-19278.37']",
    "css" : {
      "background-color" : "rgb(0,0,255)"
    }
  }, {
    "selector" : "node[name = 'SpCluster-13182.220']",
    "css" : {
      "background-color" : "rgb(255,153,0)"
    }
  }, {
    "selector" : "node[name = 'AaCluster-7062.0']",
    "css" : {
      "background-color" : "rgb(153,153,0)"
    }
  }, {
    "selector" : "node[name = 'CrCluster-17058.0']",
    "css" : {
      "background-color" : "rgb(255,102,255)"
    }
  }, {
    "selector" : "node[name = 'SpCluster-12577.0']",
    "css" : {
      "background-color" : "rgb(255,153,0)"
    }
  }, {
    "selector" : "node[name = 'CrCluster-12683.1']",
    "css" : {
      "background-color" : "rgb(255,102,255)"
    }
  }, {
    "selector" : "node[name = 'CrCluster-20662.1']",
    "css" : {
      "background-color" : "rgb(255,102,255)"
    }
  }, {
    "selector" : "node[name = 'PpCluster-11382.0']",
    "css" : {
      "background-color" : "rgb(0,0,255)"
    }
  }, {
    "selector" : "node[name = 'CrCluster-3237.1386']",
    "css" : {
      "background-color" : "rgb(255,102,255)"
    }
  }, {
    "selector" : "node[name = 'MpCluster-1413.0']",
    "css" : {
      "background-color" : "rgb(255,51,51)"
    }
  }, {
    "selector" : "node[name = 'CrCluster-20991.0']",
    "css" : {
      "background-color" : "rgb(255,102,255)"
    }
  }, {
    "selector" : "node[name = 'PpCluster-24390.0']",
    "css" : {
      "background-color" : "rgb(0,0,255)"
    }
  }, {
    "selector" : "node[name = 'SpCluster-19982.0']",
    "css" : {
      "background-color" : "rgb(255,153,0)"
    }
  }, {
    "selector" : "node[name = 'AaCluster-16015.0']",
    "css" : {
      "background-color" : "rgb(153,153,0)"
    }
  }, {
    "selector" : "node[name = 'CrCluster-25210.0']",
    "css" : {
      "background-color" : "rgb(255,102,255)"
    }
  }, {
    "selector" : "node[name = 'PpCluster-24326.0']",
    "css" : {
      "background-color" : "rgb(0,0,255)"
    }
  }, {
    "selector" : "node[name = 'SpCluster-19982.1']",
    "css" : {
      "background-color" : "rgb(255,153,0)"
    }
  }, {
    "selector" : "node[name = 'PpCluster-19271.1']",
    "css" : {
      "background-color" : "rgb(0,0,255)"
    }
  }, {
    "selector" : "node[name = 'PpCluster-7233.1']",
    "css" : {
      "background-color" : "rgb(0,0,255)"
    }
  }, {
    "selector" : "node[name = 'PpCluster-19278.24']",
    "css" : {
      "background-color" : "rgb(0,0,255)"
    }
  }, {
    "selector" : "node[name = 'AaCluster-10734.0']",
    "css" : {
      "background-color" : "rgb(153,153,0)"
    }
  }, {
    "selector" : "node[name = 'SpCluster-7938.0']",
    "css" : {
      "background-color" : "rgb(255,153,0)"
    }
  }, {
    "selector" : "node[name = 'SpCluster-17288.0']",
    "css" : {
      "background-color" : "rgb(255,153,0)"
    }
  }, {
    "selector" : "node[name = 'PpCluster-19271.0']",
    "css" : {
      "background-color" : "rgb(0,0,255)"
    }
  }, {
    "selector" : "node[name = 'PpCluster-26525.24']",
    "css" : {
      "background-color" : "rgb(0,0,255)"
    }
  }, {
    "selector" : "node[name = 'PpCluster-26525.23']",
    "css" : {
      "background-color" : "rgb(0,0,255)"
    }
  }, {
    "selector" : "node[name = 'SpCluster-3019.0']",
    "css" : {
      "background-color" : "rgb(255,153,0)"
    }
  }, {
    "selector" : "node[name = 'PpCluster-22934.0']",
    "css" : {
      "background-color" : "rgb(0,0,255)"
    }
  }, {
    "selector" : "node[name = 'SpCluster-19008.0']",
    "css" : {
      "background-color" : "rgb(255,153,0)"
    }
  }, {
    "selector" : "node[name = 'PpCluster-13804.0']",
    "css" : {
      "background-color" : "rgb(0,0,255)"
    }
  }, {
    "selector" : "node[name = 'PpCluster-1724.0']",
    "css" : {
      "background-color" : "rgb(0,0,255)"
    }
  }, {
    "selector" : "node[name = 'CrCluster-35198.2']",
    "css" : {
      "background-color" : "rgb(255,102,255)"
    }
  }, {
    "selector" : "node[name = 'SpCluster-14842.0']",
    "css" : {
      "background-color" : "rgb(255,153,0)"
    }
  }, {
    "selector" : "node[name = 'PpCluster-19278.55']",
    "css" : {
      "background-color" : "rgb(0,0,255)"
    }
  }, {
    "selector" : "node[name = 'CrCluster-41105.0']",
    "css" : {
      "background-color" : "rgb(255,102,255)"
    }
  }, {
    "selector" : "node[name = 'SpCluster-19972.1']",
    "css" : {
      "background-color" : "rgb(255,153,0)"
    }
  }, {
    "selector" : "node[name = 'SpCluster-7259.0']",
    "css" : {
      "background-color" : "rgb(255,153,0)"
    }
  }, {
    "selector" : "node[name = 'CrCluster-35198.0']",
    "css" : {
      "background-color" : "rgb(255,102,255)"
    }
  }, {
    "selector" : "node[name = 'SpCluster-15175.0']",
    "css" : {
      "background-color" : "rgb(255,153,0)"
    }
  }, {
    "selector" : "node[name = 'CrCluster-40170.0']",
    "css" : {
      "background-color" : "rgb(255,102,255)"
    }
  }, {
    "selector" : "node[name = 'CrCluster-40170.1']",
    "css" : {
      "background-color" : "rgb(255,102,255)"
    }
  }, {
    "selector" : "node[name = 'PpCluster-11406.0']",
    "css" : {
      "background-color" : "rgb(0,0,255)"
    }
  }, {
    "selector" : "node[name = 'PpCluster-26525.26']",
    "css" : {
      "background-color" : "rgb(0,0,255)"
    }
  }, {
    "selector" : "node[name = 'SpCluster-12787.0']",
    "css" : {
      "background-color" : "rgb(255,153,0)"
    }
  }, {
    "selector" : "node[name = 'SpCluster-18155.0']",
    "css" : {
      "background-color" : "rgb(255,153,0)"
    }
  }, {
    "selector" : "node[name = 'SpCluster-17529.0']",
    "css" : {
      "background-color" : "rgb(255,153,0)"
    }
  }, {
    "selector" : "node[name = 'CrCluster-16029.0']",
    "css" : {
      "background-color" : "rgb(255,102,255)"
    }
  }, {
    "selector" : "node[name = 'SpCluster-14024.0']",
    "css" : {
      "background-color" : "rgb(255,153,0)"
    }
  }, {
    "selector" : "node[name = 'CrCluster-19717.0']",
    "css" : {
      "background-color" : "rgb(255,102,255)"
    }
  }, {
    "selector" : "node[name = 'PpCluster-12511.1']",
    "css" : {
      "background-color" : "rgb(0,0,255)"
    }
  }, {
    "selector" : "node[name = 'SpCluster-19227.0']",
    "css" : {
      "background-color" : "rgb(255,153,0)"
    }
  }, {
    "selector" : "node[name = 'AaCluster-15104.0']",
    "css" : {
      "background-color" : "rgb(153,153,0)"
    }
  }, {
    "selector" : "node[name = 'CrCluster-21691.0']",
    "css" : {
      "background-color" : "rgb(255,102,255)"
    }
  }, {
    "selector" : "node[name = 'SpCluster-13182.761']",
    "css" : {
      "background-color" : "rgb(255,153,0)"
    }
  }, {
    "selector" : "node[name = 'SpCluster-15657.0']",
    "css" : {
      "background-color" : "rgb(255,153,0)"
    }
  }, {
    "selector" : "node[name = 'SpCluster-18309.2']",
    "css" : {
      "background-color" : "rgb(255,153,0)"
    }
  }, {
    "selector" : "node[name = 'AaCluster-12129.0']",
    "css" : {
      "background-color" : "rgb(153,153,0)"
    }
  }, {
    "selector" : "node[name = 'CrCluster-40106.0']",
    "css" : {
      "background-color" : "rgb(255,102,255)"
    }
  }, {
    "selector" : "node[name = 'PpCluster-21204.0']",
    "css" : {
      "background-color" : "rgb(0,0,255)"
    }
  }, {
    "selector" : "node[name = 'SpCluster-5953.0']",
    "css" : {
      "background-color" : "rgb(255,153,0)"
    }
  }, {
    "selector" : "node[name = 'CrCluster-25745.2']",
    "css" : {
      "background-color" : "rgb(255,102,255)"
    }
  }, {
    "selector" : "node[name = 'MpCluster-10976.0']",
    "css" : {
      "background-color" : "rgb(255,51,51)"
    }
  }, {
    "selector" : "node[name = 'PpCluster-25135.0']",
    "css" : {
      "background-color" : "rgb(0,0,255)"
    }
  }, {
    "selector" : "node[name = 'CrCluster-25745.1']",
    "css" : {
      "background-color" : "rgb(255,102,255)"
    }
  }, {
    "selector" : "node[name = 'CrCluster-25745.0']",
    "css" : {
      "background-color" : "rgb(255,102,255)"
    }
  }, {
    "selector" : "node[name = 'CrCluster-16587.0']",
    "css" : {
      "background-color" : "rgb(255,102,255)"
    }
  }, {
    "selector" : "node[name = 'CrCluster-3335.0']",
    "css" : {
      "background-color" : "rgb(255,102,255)"
    }
  }, {
    "selector" : "node[name = 'SpCluster-19983.0']",
    "css" : {
      "background-color" : "rgb(255,153,0)"
    }
  }, {
    "selector" : "node[name = 'CrCluster-25308.0']",
    "css" : {
      "background-color" : "rgb(255,102,255)"
    }
  }, {
    "selector" : "node[name = 'SpCluster-5878.0']",
    "css" : {
      "background-color" : "rgb(255,153,0)"
    }
  }, {
    "selector" : "node[name = 'SpCluster-13182.635']",
    "css" : {
      "background-color" : "rgb(255,153,0)"
    }
  }, {
    "selector" : "node[name = 'CrCluster-14514.0']",
    "css" : {
      "background-color" : "rgb(255,102,255)"
    }
  }, {
    "selector" : "node[name = 'CrCluster-8576.0']",
    "css" : {
      "background-color" : "rgb(255,102,255)"
    }
  }, {
    "selector" : "node[name = 'PpCluster-26525.19']",
    "css" : {
      "background-color" : "rgb(0,0,255)"
    }
  }, {
    "selector" : "node[name = 'PpCluster-19278.48']",
    "css" : {
      "background-color" : "rgb(0,0,255)"
    }
  }, {
    "selector" : "node[name = 'CrCluster-40436.10']",
    "css" : {
      "background-color" : "rgb(255,102,255)"
    }
  }, {
    "selector" : "node[name = 'PpCluster-6108.0']",
    "css" : {
      "background-color" : "rgb(0,0,255)"
    }
  }, {
    "selector" : "node[name = 'SpCluster-14720.0']",
    "css" : {
      "background-color" : "rgb(255,153,0)"
    }
  }, {
    "selector" : "node[name = 'CrCluster-20029.0']",
    "css" : {
      "background-color" : "rgb(255,102,255)"
    }
  }, {
    "selector" : "node[name = 'SpCluster-13182.530']",
    "css" : {
      "background-color" : "rgb(255,153,0)"
    }
  }, {
    "selector" : "node[name = 'SpCluster-5234.0']",
    "css" : {
      "background-color" : "rgb(255,153,0)"
    }
  }, {
    "selector" : "node[name = 'CrCluster-3237.2683']",
    "css" : {
      "background-color" : "rgb(255,102,255)"
    }
  }, {
    "selector" : "node[name = 'MpCluster-23852.0']",
    "css" : {
      "background-color" : "rgb(255,51,51)"
    }
  }, {
    "selector" : "node[name = 'AaCluster-10043.0']",
    "css" : {
      "background-color" : "rgb(153,153,0)"
    }
  }, {
    "selector" : "node[name = 'PpCluster-11580.0']",
    "css" : {
      "background-color" : "rgb(0,0,255)"
    }
  }, {
    "selector" : "node[name = 'PpCluster-21214.0']",
    "css" : {
      "background-color" : "rgb(0,0,255)"
    }
  }, {
    "selector" : "node[name = 'PpCluster-3446.0']",
    "css" : {
      "background-color" : "rgb(0,0,255)"
    }
  }, {
    "selector" : "node[name = 'PpCluster-15877.0']",
    "css" : {
      "background-color" : "rgb(0,0,255)"
    }
  }, {
    "selector" : "node[name = 'PpCluster-10492.0']",
    "css" : {
      "background-color" : "rgb(0,0,255)"
    }
  }, {
    "selector" : "node[name = 'CrCluster-40994.0']",
    "css" : {
      "background-color" : "rgb(255,102,255)"
    }
  }, {
    "selector" : "node[name = 'SpCluster-7433.0']",
    "css" : {
      "background-color" : "rgb(255,153,0)"
    }
  }, {
    "selector" : "node[name = 'SpCluster-14135.0']",
    "css" : {
      "background-color" : "rgb(255,153,0)"
    }
  }, {
    "selector" : "node[name = 'SpCluster-9363.0']",
    "css" : {
      "background-color" : "rgb(255,153,0)"
    }
  }, {
    "selector" : "node[name = 'SpCluster-15197.0']",
    "css" : {
      "background-color" : "rgb(255,153,0)"
    }
  }, {
    "selector" : "node[name = 'CrCluster-7574.0']",
    "css" : {
      "background-color" : "rgb(255,102,255)"
    }
  }, {
    "selector" : "node[name = 'PpCluster-15722.1']",
    "css" : {
      "background-color" : "rgb(0,0,255)"
    }
  }, {
    "selector" : "node[name = 'CrCluster-39657.0']",
    "css" : {
      "background-color" : "rgb(255,102,255)"
    }
  }, {
    "selector" : "node[name = 'SpCluster-20176.0']",
    "css" : {
      "background-color" : "rgb(255,153,0)"
    }
  }, {
    "selector" : "node[name = 'CrCluster-38546.1']",
    "css" : {
      "background-color" : "rgb(255,102,255)"
    }
  }, {
    "selector" : "node[name = 'CrCluster-43438.1']",
    "css" : {
      "background-color" : "rgb(255,102,255)"
    }
  }, {
    "selector" : "node[name = 'CrCluster-30177.0']",
    "css" : {
      "background-color" : "rgb(255,102,255)"
    }
  }, {
    "selector" : "node[name = 'CrCluster-3237.1341']",
    "css" : {
      "background-color" : "rgb(255,102,255)"
    }
  }, {
    "selector" : "node[name = 'MpCluster-10602.0']",
    "css" : {
      "background-color" : "rgb(255,51,51)"
    }
  }, {
    "selector" : "node[name = 'SpCluster-7467.0']",
    "css" : {
      "background-color" : "rgb(255,153,0)"
    }
  }, {
    "selector" : "node[name = 'PpCluster-19278.65']",
    "css" : {
      "background-color" : "rgb(0,0,255)"
    }
  }, {
    "selector" : "node[name = 'CrCluster-26970.0']",
    "css" : {
      "background-color" : "rgb(255,102,255)"
    }
  }, {
    "selector" : "node[name = 'CrCluster-29974.0']",
    "css" : {
      "background-color" : "rgb(255,102,255)"
    }
  }, {
    "selector" : "node[name = 'CrCluster-31314.0']",
    "css" : {
      "background-color" : "rgb(255,102,255)"
    }
  }, {
    "selector" : "node[name = 'CrCluster-29475.0']",
    "css" : {
      "background-color" : "rgb(255,102,255)"
    }
  }, {
    "selector" : "node[name = 'SpCluster-2873.0']",
    "css" : {
      "background-color" : "rgb(255,153,0)"
    }
  }, {
    "selector" : "node[name = 'CrCluster-25515.0']",
    "css" : {
      "background-color" : "rgb(255,102,255)"
    }
  }, {
    "selector" : "node[name = 'CrCluster-2930.0']",
    "css" : {
      "background-color" : "rgb(255,102,255)"
    }
  }, {
    "selector" : "node[name = 'SpCluster-13182.418']",
    "css" : {
      "background-color" : "rgb(255,153,0)"
    }
  }, {
    "selector" : "node[name = 'AaCluster-17022.0']",
    "css" : {
      "background-color" : "rgb(153,153,0)"
    }
  }, {
    "selector" : "node[name = 'PpCluster-16882.1']",
    "css" : {
      "background-color" : "rgb(0,0,255)"
    }
  }, {
    "selector" : "node[name = 'CrCluster-40153.3']",
    "css" : {
      "background-color" : "rgb(255,102,255)"
    }
  }, {
    "selector" : "node[name = 'CrCluster-44660.0']",
    "css" : {
      "background-color" : "rgb(255,102,255)"
    }
  }, {
    "selector" : "node[name = 'PpCluster-11288.3']",
    "css" : {
      "background-color" : "rgb(0,0,255)"
    }
  }, {
    "selector" : "node[name = 'CrCluster-44660.1']",
    "css" : {
      "background-color" : "rgb(255,102,255)"
    }
  }, {
    "selector" : "node[name = 'PpCluster-11288.0']",
    "css" : {
      "background-color" : "rgb(0,0,255)"
    }
  }, {
    "selector" : "node[name = 'PpCluster-15060.0']",
    "css" : {
      "background-color" : "rgb(0,0,255)"
    }
  }, {
    "selector" : "node[name = 'CrCluster-20678.0']",
    "css" : {
      "background-color" : "rgb(255,102,255)"
    }
  }, {
    "selector" : "node[name = 'AaCluster-5203.0']",
    "css" : {
      "background-color" : "rgb(153,153,0)"
    }
  }, {
    "selector" : "node[name = 'CrCluster-3237.3953']",
    "css" : {
      "background-color" : "rgb(255,102,255)"
    }
  }, {
    "selector" : "node[name = 'PpCluster-7517.0']",
    "css" : {
      "background-color" : "rgb(0,0,255)"
    }
  }, {
    "selector" : "node[name = 'SpCluster-15893.0']",
    "css" : {
      "background-color" : "rgb(255,153,0)"
    }
  }, {
    "selector" : "node[name = 'SpCluster-13095.0']",
    "css" : {
      "background-color" : "rgb(255,153,0)"
    }
  }, {
    "selector" : "node[name = 'CrCluster-8468.0']",
    "css" : {
      "background-color" : "rgb(255,102,255)"
    }
  }, {
    "selector" : "node[name = 'PpCluster-24901.0']",
    "css" : {
      "background-color" : "rgb(0,0,255)"
    }
  }, {
    "selector" : "node[name = 'CrCluster-8468.1']",
    "css" : {
      "background-color" : "rgb(255,102,255)"
    }
  }, {
    "selector" : "node[name = 'MpCluster-21982.0']",
    "css" : {
      "background-color" : "rgb(255,51,51)"
    }
  }, {
    "selector" : "node[name = 'PpCluster-9773.0']",
    "css" : {
      "background-color" : "rgb(0,0,255)"
    }
  }, {
    "selector" : "node[name = 'CrCluster-12461.0']",
    "css" : {
      "background-color" : "rgb(255,102,255)"
    }
  }, {
    "selector" : "node[name = 'SpCluster-14087.0']",
    "css" : {
      "background-color" : "rgb(255,153,0)"
    }
  }, {
    "selector" : "node[name = 'CrCluster-41145.0']",
    "css" : {
      "background-color" : "rgb(255,102,255)"
    }
  }, {
    "selector" : "node[name = 'SpCluster-16738.0']",
    "css" : {
      "background-color" : "rgb(255,153,0)"
    }
  }, {
    "selector" : "node[name = 'PpCluster-24600.2']",
    "css" : {
      "background-color" : "rgb(0,0,255)"
    }
  }, {
    "selector" : "node[name = 'SpCluster-9957.0']",
    "css" : {
      "background-color" : "rgb(255,153,0)"
    }
  }, {
    "selector" : "node[name = 'CrCluster-33335.0']",
    "css" : {
      "background-color" : "rgb(255,102,255)"
    }
  }, {
    "selector" : "node[name = 'MpCluster-19623.0']",
    "css" : {
      "background-color" : "rgb(255,51,51)"
    }
  }, {
    "selector" : "node[name = 'PpCluster-23510.0']",
    "css" : {
      "background-color" : "rgb(0,0,255)"
    }
  }, {
    "selector" : "node[name = 'PpCluster-5364.0']",
    "css" : {
      "background-color" : "rgb(0,0,255)"
    }
  }, {
    "selector" : "node[name = 'PpCluster-14945.0']",
    "css" : {
      "background-color" : "rgb(0,0,255)"
    }
  }, {
    "selector" : "node[name = 'PpCluster-5364.1']",
    "css" : {
      "background-color" : "rgb(0,0,255)"
    }
  }, {
    "selector" : "node[name = 'SpCluster-5477.0']",
    "css" : {
      "background-color" : "rgb(255,153,0)"
    }
  }, {
    "selector" : "node[name = 'CrCluster-43939.0']",
    "css" : {
      "background-color" : "rgb(255,102,255)"
    }
  }, {
    "selector" : "node[name = 'MpCluster-14670.0']",
    "css" : {
      "background-color" : "rgb(255,51,51)"
    }
  }, {
    "selector" : "node[name = 'PpCluster-3620.0']",
    "css" : {
      "background-color" : "rgb(0,0,255)"
    }
  }, {
    "selector" : "node[name = 'AaCluster-19098.0']",
    "css" : {
      "background-color" : "rgb(153,153,0)"
    }
  }, {
    "selector" : "node[name = 'PpCluster-18681.0']",
    "css" : {
      "background-color" : "rgb(0,0,255)"
    }
  }, {
    "selector" : "node[name = 'PpCluster-2420.0']",
    "css" : {
      "background-color" : "rgb(0,0,255)"
    }
  }, {
    "selector" : "node[name = 'SpCluster-18473.0']",
    "css" : {
      "background-color" : "rgb(255,153,0)"
    }
  }, {
    "selector" : "node[name = 'PpCluster-24439.1']",
    "css" : {
      "background-color" : "rgb(0,0,255)"
    }
  }, {
    "selector" : "node[name = 'SpCluster-18473.1']",
    "css" : {
      "background-color" : "rgb(255,153,0)"
    }
  }, {
    "selector" : "node[name = 'SpCluster-14716.0']",
    "css" : {
      "background-color" : "rgb(255,153,0)"
    }
  }, {
    "selector" : "node[name = 'CrCluster-23782.0']",
    "css" : {
      "background-color" : "rgb(255,102,255)"
    }
  }, {
    "selector" : "node[name = 'CrCluster-44550.0']",
    "css" : {
      "background-color" : "rgb(255,102,255)"
    }
  }, {
    "selector" : "node[name = 'SpCluster-13182.36']",
    "css" : {
      "background-color" : "rgb(255,153,0)"
    }
  }, {
    "selector" : "node[name = 'CrCluster-17885.0']",
    "css" : {
      "background-color" : "rgb(255,102,255)"
    }
  }, {
    "selector" : "node[name = 'PpCluster-23216.0']",
    "css" : {
      "background-color" : "rgb(0,0,255)"
    }
  }, {
    "selector" : "node[name = 'SpCluster-19843.0']",
    "css" : {
      "background-color" : "rgb(255,153,0)"
    }
  }, {
    "selector" : "node[name = 'AaCluster-9734.0']",
    "css" : {
      "background-color" : "rgb(153,153,0)"
    }
  }, {
    "selector" : "node[name = 'AaCluster-16398.1']",
    "css" : {
      "background-color" : "rgb(153,153,0)"
    }
  }, {
    "selector" : "node[name = 'SpCluster-13182.297']",
    "css" : {
      "background-color" : "rgb(255,153,0)"
    }
  }, {
    "selector" : "node[name = 'CrCluster-34739.0']",
    "css" : {
      "background-color" : "rgb(255,102,255)"
    }
  }, {
    "selector" : "node[name = 'CrCluster-38809.0']",
    "css" : {
      "background-color" : "rgb(255,102,255)"
    }
  }, {
    "selector" : "node[name = 'CrCluster-34739.1']",
    "css" : {
      "background-color" : "rgb(255,102,255)"
    }
  }, {
    "selector" : "node[name = 'PpCluster-8851.0']",
    "css" : {
      "background-color" : "rgb(0,0,255)"
    }
  }, {
    "selector" : "node[name = 'SpCluster-4023.0']",
    "css" : {
      "background-color" : "rgb(255,153,0)"
    }
  }, {
    "selector" : "node[name = 'SpCluster-17307.1']",
    "css" : {
      "background-color" : "rgb(255,153,0)"
    }
  }, {
    "selector" : "node[name = 'PpCluster-4728.0']",
    "css" : {
      "background-color" : "rgb(0,0,255)"
    }
  }, {
    "selector" : "node[name = 'SpCluster-17307.0']",
    "css" : {
      "background-color" : "rgb(255,153,0)"
    }
  }, {
    "selector" : "node[name = 'PpCluster-24590.2']",
    "css" : {
      "background-color" : "rgb(0,0,255)"
    }
  }, {
    "selector" : "node[name = 'SpCluster-20318.0']",
    "css" : {
      "background-color" : "rgb(255,153,0)"
    }
  }, {
    "selector" : "node[name = 'CrCluster-3237.2404']",
    "css" : {
      "background-color" : "rgb(255,102,255)"
    }
  }, {
    "selector" : "node[name = 'CrCluster-3237.2646']",
    "css" : {
      "background-color" : "rgb(255,102,255)"
    }
  }, {
    "selector" : "node[name = 'CrCluster-30020.0']",
    "css" : {
      "background-color" : "rgb(255,102,255)"
    }
  }, {
    "selector" : "node[name = 'CrCluster-18259.0']",
    "css" : {
      "background-color" : "rgb(255,102,255)"
    }
  }, {
    "selector" : "node[name = 'PpCluster-21813.0']",
    "css" : {
      "background-color" : "rgb(0,0,255)"
    }
  }, {
    "selector" : "node[name = 'CrCluster-20863.0']",
    "css" : {
      "background-color" : "rgb(255,102,255)"
    }
  }, {
    "selector" : "node[name = 'PpCluster-25085.0']",
    "css" : {
      "background-color" : "rgb(0,0,255)"
    }
  }, {
    "selector" : "node[name = 'CrCluster-43970.0']",
    "css" : {
      "background-color" : "rgb(255,102,255)"
    }
  }, {
    "selector" : "node[name = 'CrCluster-13477.1']",
    "css" : {
      "background-color" : "rgb(255,102,255)"
    }
  }, {
    "selector" : "node[name = 'CrCluster-34694.0']",
    "css" : {
      "background-color" : "rgb(255,102,255)"
    }
  }, {
    "selector" : "node[name = 'SpCluster-18342.0']",
    "css" : {
      "background-color" : "rgb(255,153,0)"
    }
  }, {
    "selector" : "node[name = 'CrCluster-30371.0']",
    "css" : {
      "background-color" : "rgb(255,102,255)"
    }
  }, {
    "selector" : "node[name = 'SpCluster-18704.0']",
    "css" : {
      "background-color" : "rgb(255,153,0)"
    }
  }, {
    "selector" : "node[name = 'CrCluster-34694.2']",
    "css" : {
      "background-color" : "rgb(255,102,255)"
    }
  }, {
    "selector" : "node[name = 'CrCluster-29186.2']",
    "css" : {
      "background-color" : "rgb(255,102,255)"
    }
  }, {
    "selector" : "node[name = 'PpCluster-11485.0']",
    "css" : {
      "background-color" : "rgb(0,0,255)"
    }
  }, {
    "selector" : "node[name = 'CrCluster-29186.3']",
    "css" : {
      "background-color" : "rgb(255,102,255)"
    }
  }, {
    "selector" : "node[name = 'CrCluster-36133.0']",
    "css" : {
      "background-color" : "rgb(255,102,255)"
    }
  }, {
    "selector" : "node[name = 'AaCluster-4141.1']",
    "css" : {
      "background-color" : "rgb(153,153,0)"
    }
  }, {
    "selector" : "node[name = 'PpCluster-15073.0']",
    "css" : {
      "background-color" : "rgb(0,0,255)"
    }
  }, {
    "selector" : "node[name = 'PpCluster-4925.0']",
    "css" : {
      "background-color" : "rgb(0,0,255)"
    }
  }, {
    "selector" : "node[name = 'MpCluster-21802.0']",
    "css" : {
      "background-color" : "rgb(255,51,51)"
    }
  }, {
    "selector" : "node[name = 'SpCluster-16441.0']",
    "css" : {
      "background-color" : "rgb(255,153,0)"
    }
  }, {
    "selector" : "node[name = 'CrCluster-19370.0']",
    "css" : {
      "background-color" : "rgb(255,102,255)"
    }
  }, {
    "selector" : "node[name = 'CrCluster-43565.0']",
    "css" : {
      "background-color" : "rgb(255,102,255)"
    }
  }, {
    "selector" : "node[name = 'MpCluster-3783.0']",
    "css" : {
      "background-color" : "rgb(255,51,51)"
    }
  }, {
    "selector" : "node[name = 'PpCluster-9894.1']",
    "css" : {
      "background-color" : "rgb(0,0,255)"
    }
  }, {
    "selector" : "node[name = 'CrCluster-7088.0']",
    "css" : {
      "background-color" : "rgb(255,102,255)"
    }
  }, {
    "selector" : "node[name = 'SpCluster-18330.1']",
    "css" : {
      "background-color" : "rgb(255,153,0)"
    }
  }, {
    "selector" : "node[name = 'CrCluster-35096.0']",
    "css" : {
      "background-color" : "rgb(255,102,255)"
    }
  }, {
    "selector" : "node[name = 'CrCluster-29921.0']",
    "css" : {
      "background-color" : "rgb(255,102,255)"
    }
  }, {
    "selector" : "node[name = 'MpCluster-3332.0']",
    "css" : {
      "background-color" : "rgb(255,51,51)"
    }
  }, {
    "selector" : "node[name = 'SpCluster-15314.1']",
    "css" : {
      "background-color" : "rgb(255,153,0)"
    }
  }, {
    "selector" : "node[name = 'AaCluster-4199.0']",
    "css" : {
      "background-color" : "rgb(153,153,0)"
    }
  }, {
    "selector" : "node[name = 'AaCluster-3775.0']",
    "css" : {
      "background-color" : "rgb(153,153,0)"
    }
  }, {
    "selector" : "node[name = 'PpCluster-10282.2']",
    "css" : {
      "background-color" : "rgb(0,0,255)"
    }
  }, {
    "selector" : "node[name = 'MpCluster-9733.0']",
    "css" : {
      "background-color" : "rgb(255,51,51)"
    }
  }, {
    "selector" : "node[name = 'PpCluster-15412.0']",
    "css" : {
      "background-color" : "rgb(0,0,255)"
    }
  }, {
    "selector" : "node[name = 'PpCluster-22219.0']",
    "css" : {
      "background-color" : "rgb(0,0,255)"
    }
  }, {
    "selector" : "node[name = 'AaCluster-19066.0']",
    "css" : {
      "background-color" : "rgb(153,153,0)"
    }
  }, {
    "selector" : "node[name = 'PpCluster-21332.0']",
    "css" : {
      "background-color" : "rgb(0,0,255)"
    }
  }, {
    "selector" : "node[name = 'SpCluster-13127.0']",
    "css" : {
      "background-color" : "rgb(255,153,0)"
    }
  }, {
    "selector" : "node[name = 'SpCluster-9078.0']",
    "css" : {
      "background-color" : "rgb(255,153,0)"
    }
  }, {
    "selector" : "node[name = 'SpCluster-9978.0']",
    "css" : {
      "background-color" : "rgb(255,153,0)"
    }
  }, {
    "selector" : "node[name = 'SpCluster-9721.0']",
    "css" : {
      "background-color" : "rgb(255,153,0)"
    }
  }, {
    "selector" : "node[name = 'PpCluster-25523.0']",
    "css" : {
      "background-color" : "rgb(0,0,255)"
    }
  }, {
    "selector" : "node[name = 'MpCluster-22941.0']",
    "css" : {
      "background-color" : "rgb(255,51,51)"
    }
  }, {
    "selector" : "node[name = 'CrCluster-7308.0']",
    "css" : {
      "background-color" : "rgb(255,102,255)"
    }
  }, {
    "selector" : "node[name = 'CrCluster-32916.45']",
    "css" : {
      "background-color" : "rgb(255,102,255)"
    }
  }, {
    "selector" : "node[name = 'CrCluster-7372.0']",
    "css" : {
      "background-color" : "rgb(255,102,255)"
    }
  }, {
    "selector" : "node[name = 'PpCluster-11606.0']",
    "css" : {
      "background-color" : "rgb(0,0,255)"
    }
  }, {
    "selector" : "node[name = 'PpCluster-14077.0']",
    "css" : {
      "background-color" : "rgb(0,0,255)"
    }
  }, {
    "selector" : "node[name = 'PpCluster-20524.0']",
    "css" : {
      "background-color" : "rgb(0,0,255)"
    }
  }, {
    "selector" : "node[name = 'CrCluster-24791.0']",
    "css" : {
      "background-color" : "rgb(255,102,255)"
    }
  }, {
    "selector" : "node[name = 'CrCluster-7790.0']",
    "css" : {
      "background-color" : "rgb(255,102,255)"
    }
  }, {
    "selector" : "node[name = 'PpCluster-3339.0']",
    "css" : {
      "background-color" : "rgb(0,0,255)"
    }
  }, {
    "selector" : "node[name = 'PpCluster-26584.0']",
    "css" : {
      "background-color" : "rgb(0,0,255)"
    }
  }, {
    "selector" : "node[name = 'PpCluster-27218.1']",
    "css" : {
      "background-color" : "rgb(0,0,255)"
    }
  }, {
    "selector" : "node[name = 'SpCluster-18608.0']",
    "css" : {
      "background-color" : "rgb(255,153,0)"
    }
  }, {
    "selector" : "node[name = 'PpCluster-27218.0']",
    "css" : {
      "background-color" : "rgb(0,0,255)"
    }
  }, {
    "selector" : "node[name = 'CrCluster-32538.0']",
    "css" : {
      "background-color" : "rgb(255,102,255)"
    }
  }, {
    "selector" : "node[name = 'SpCluster-14165.0']",
    "css" : {
      "background-color" : "rgb(255,153,0)"
    }
  }, {
    "selector" : "node[name = 'CrCluster-32538.4']",
    "css" : {
      "background-color" : "rgb(255,102,255)"
    }
  }, {
    "selector" : "node[name = 'PpCluster-11936.0']",
    "css" : {
      "background-color" : "rgb(0,0,255)"
    }
  }, {
    "selector" : "node[name = 'CrCluster-32538.1']",
    "css" : {
      "background-color" : "rgb(255,102,255)"
    }
  }, {
    "selector" : "node[name = 'CrCluster-15983.0']",
    "css" : {
      "background-color" : "rgb(255,102,255)"
    }
  }, {
    "selector" : "node[name = 'CrCluster-21598.0']",
    "css" : {
      "background-color" : "rgb(255,102,255)"
    }
  }, {
    "selector" : "node[name = 'CrCluster-32538.2']",
    "css" : {
      "background-color" : "rgb(255,102,255)"
    }
  }, {
    "selector" : "node[name = 'PpCluster-10731.0']",
    "css" : {
      "background-color" : "rgb(0,0,255)"
    }
  }, {
    "selector" : "node[name = 'PpCluster-26936.0']",
    "css" : {
      "background-color" : "rgb(0,0,255)"
    }
  }, {
    "selector" : "node[name = 'SpCluster-5510.1']",
    "css" : {
      "background-color" : "rgb(255,153,0)"
    }
  }, {
    "selector" : "node[name = 'SpCluster-16496.0']",
    "css" : {
      "background-color" : "rgb(255,153,0)"
    }
  }, {
    "selector" : "node[name = 'SpCluster-19077.1']",
    "css" : {
      "background-color" : "rgb(255,153,0)"
    }
  }, {
    "selector" : "node[name = 'MpCluster-17755.0']",
    "css" : {
      "background-color" : "rgb(255,51,51)"
    }
  }, {
    "selector" : "node[name = 'PpCluster-2618.0']",
    "css" : {
      "background-color" : "rgb(0,0,255)"
    }
  }, {
    "selector" : "node[name = 'SpCluster-5884.1']",
    "css" : {
      "background-color" : "rgb(255,153,0)"
    }
  }, {
    "selector" : "node[name = 'PpCluster-14638.0']",
    "css" : {
      "background-color" : "rgb(0,0,255)"
    }
  }, {
    "selector" : "node[name = 'SpCluster-13356.0']",
    "css" : {
      "background-color" : "rgb(255,153,0)"
    }
  }, {
    "selector" : "node[name = 'PpCluster-16352.0']",
    "css" : {
      "background-color" : "rgb(0,0,255)"
    }
  }, {
    "selector" : "node[name = 'PpCluster-21937.0']",
    "css" : {
      "background-color" : "rgb(0,0,255)"
    }
  }, {
    "selector" : "node[name = 'SpCluster-2162.0']",
    "css" : {
      "background-color" : "rgb(255,153,0)"
    }
  }, {
    "selector" : "node[name = 'CrCluster-42286.0']",
    "css" : {
      "background-color" : "rgb(255,102,255)"
    }
  }, {
    "selector" : "node[name = 'SpCluster-5994.8']",
    "css" : {
      "background-color" : "rgb(255,153,0)"
    }
  }, {
    "selector" : "node[name = 'PpCluster-10228.0']",
    "css" : {
      "background-color" : "rgb(0,0,255)"
    }
  }, {
    "selector" : "node[name = 'CrCluster-40877.0']",
    "css" : {
      "background-color" : "rgb(255,102,255)"
    }
  }, {
    "selector" : "node[name = 'SpCluster-5994.9']",
    "css" : {
      "background-color" : "rgb(255,153,0)"
    }
  }, {
    "selector" : "node[name = 'SpCluster-18037.0']",
    "css" : {
      "background-color" : "rgb(255,153,0)"
    }
  }, {
    "selector" : "node[name = 'SpCluster-7656.0']",
    "css" : {
      "background-color" : "rgb(255,153,0)"
    }
  }, {
    "selector" : "node[name = 'PpCluster-12866.1']",
    "css" : {
      "background-color" : "rgb(0,0,255)"
    }
  }, {
    "selector" : "node[name = 'SpCluster-3310.0']",
    "css" : {
      "background-color" : "rgb(255,153,0)"
    }
  }, {
    "selector" : "node[name = 'SpCluster-5994.6']",
    "css" : {
      "background-color" : "rgb(255,153,0)"
    }
  }, {
    "selector" : "node[name = 'SpCluster-5994.5']",
    "css" : {
      "background-color" : "rgb(255,153,0)"
    }
  }, {
    "selector" : "node[name = 'PpCluster-24350.0']",
    "css" : {
      "background-color" : "rgb(0,0,255)"
    }
  }, {
    "selector" : "node[name = 'SpCluster-5994.0']",
    "css" : {
      "background-color" : "rgb(255,153,0)"
    }
  }, {
    "selector" : "node[name = 'PpCluster-27161.1']",
    "css" : {
      "background-color" : "rgb(0,0,255)"
    }
  }, {
    "selector" : "node[name = 'CrCluster-13565.0']",
    "css" : {
      "background-color" : "rgb(255,102,255)"
    }
  }, {
    "selector" : "node[name = 'PpCluster-22503.1']",
    "css" : {
      "background-color" : "rgb(0,0,255)"
    }
  }, {
    "selector" : "node[name = 'PpCluster-8997.0']",
    "css" : {
      "background-color" : "rgb(0,0,255)"
    }
  }, {
    "selector" : "node[name = 'PpCluster-11781.0']",
    "css" : {
      "background-color" : "rgb(0,0,255)"
    }
  }, {
    "selector" : "node[name = 'PpCluster-26451.0']",
    "css" : {
      "background-color" : "rgb(0,0,255)"
    }
  }, {
    "selector" : "node[name = 'PpCluster-7375.0']",
    "css" : {
      "background-color" : "rgb(0,0,255)"
    }
  }, {
    "selector" : "node[name = 'CrCluster-24104.14']",
    "css" : {
      "background-color" : "rgb(255,102,255)"
    }
  }, {
    "selector" : "node[name = 'CrCluster-24104.15']",
    "css" : {
      "background-color" : "rgb(255,102,255)"
    }
  }, {
    "selector" : "node[name = 'SpCluster-11509.0']",
    "css" : {
      "background-color" : "rgb(255,153,0)"
    }
  }, {
    "selector" : "node[name = 'MpCluster-1968.0']",
    "css" : {
      "background-color" : "rgb(255,51,51)"
    }
  }, {
    "selector" : "node:selected",
    "css" : {
      "background-color" : "rgb(255,255,0)"
    }
  }, {
    "selector" : "edge",
    "css" : {
      "target-arrow-shape" : "none",
      "content" : "",
      "line-style" : "solid",
      "color" : "rgb(0,0,0)",
      "opacity" : 1.0,
      "width" : 5.0,
      "source-arrow-shape" : "none",
      "font-size" : 10,
      "font-family" : "Dialog.plain",
      "font-weight" : "normal",
      "line-color" : "rgb(204,204,204)",
      "source-arrow-color" : "rgb(0,0,0)",
      "target-arrow-color" : "rgb(0,0,0)",
      "text-opacity" : 1.0
    }
  }, {
    "selector" : "edge:selected",
    "css" : {
      "line-color" : "rgb(255,0,0)"
    }
  } ]
}, {
  "format_version" : "1.0",
  "generated_by" : "cytoscape-3.6.0",
  "target_cytoscapejs_version" : "~2.1",
  "title" : "Sample3",
  "style" : [ {
    "selector" : "node",
    "css" : {
      "border-width" : 8.0,
      "border-color" : "rgb(255,255,255)",
      "font-family" : "SansSerif.plain",
      "font-weight" : "normal",
      "height" : 20.0,
      "font-size" : 14,
      "text-valign" : "bottom",
      "text-halign" : "right",
      "width" : 20.0,
      "border-opacity" : 1.0,
      "color" : "rgb(206,206,206)",
      "background-opacity" : 1.0,
      "shape" : "ellipse",
      "background-color" : "rgb(61,154,255)",
      "text-opacity" : 1.0,
      "content" : "data(name)"
    }
  }, {
    "selector" : "node:selected",
    "css" : {
      "background-color" : "rgb(255,255,0)"
    }
  }, {
    "selector" : "edge",
    "css" : {
      "target-arrow-shape" : "none",
      "content" : "",
      "line-style" : "solid",
      "color" : "rgb(0,0,0)",
      "opacity" : 1.0,
      "width" : 2.0,
      "source-arrow-shape" : "none",
      "font-size" : 10,
      "font-family" : "SansSerif.plain",
      "font-weight" : "normal",
      "line-color" : "rgb(255,255,255)",
      "source-arrow-color" : "rgb(0,0,0)",
      "target-arrow-color" : "rgb(0,0,0)",
      "text-opacity" : 1.0
    }
  }, {
    "selector" : "edge:selected",
    "css" : {
      "line-color" : "rgb(255,0,0)"
    }
  } ]
}, {
  "format_version" : "1.0",
  "generated_by" : "cytoscape-3.6.0",
  "target_cytoscapejs_version" : "~2.1",
  "title" : "BioPAX",
  "style" : [ {
    "selector" : "node",
    "css" : {
      "border-width" : 2.0,
      "border-color" : "rgb(0,102,102)",
      "font-family" : "SansSerif.plain",
      "font-weight" : "normal",
      "height" : 20.0,
      "font-size" : 12,
      "text-valign" : "center",
      "text-halign" : "center",
      "width" : 20.0,
      "border-opacity" : 1.0,
      "color" : "rgb(0,0,0)",
      "background-opacity" : 1.0,
      "shape" : "ellipse",
      "background-color" : "rgb(255,255,255)",
      "text-opacity" : 1.0,
      "content" : "data(name)"
    }
  }, {
    "selector" : "node[BIOPAX_TYPE = 'Complex']",
    "css" : {
      "border-color" : "rgb(0,102,102)"
    }
  }, {
    "selector" : "node[BIOPAX_TYPE = 'SimplePhysicalEntity']",
    "css" : {
      "shape" : "ellipse"
    }
  }, {
    "selector" : "node[BIOPAX_TYPE = 'Rna']",
    "css" : {
      "shape" : "ellipse"
    }
  }, {
    "selector" : "node[BIOPAX_TYPE = 'BiochemicalReaction']",
    "css" : {
      "shape" : "rectangle"
    }
  }, {
    "selector" : "node[BIOPAX_TYPE = 'GeneticInteraction']",
    "css" : {
      "shape" : "rectangle"
    }
  }, {
    "selector" : "node[BIOPAX_TYPE = 'Interaction']",
    "css" : {
      "shape" : "rectangle"
    }
  }, {
    "selector" : "node[BIOPAX_TYPE = 'TransportWithBiochemicalReaction']",
    "css" : {
      "shape" : "rectangle"
    }
  }, {
    "selector" : "node[BIOPAX_TYPE = 'Conversion']",
    "css" : {
      "shape" : "rectangle"
    }
  }, {
    "selector" : "node[BIOPAX_TYPE = 'ComplexAssembly']",
    "css" : {
      "shape" : "rectangle"
    }
  }, {
    "selector" : "node[BIOPAX_TYPE = 'Protein']",
    "css" : {
      "shape" : "ellipse"
    }
  }, {
    "selector" : "node[BIOPAX_TYPE = 'RnaRegion']",
    "css" : {
      "shape" : "ellipse"
    }
  }, {
    "selector" : "node[BIOPAX_TYPE = 'Complex']",
    "css" : {
      "shape" : "diamond"
    }
  }, {
    "selector" : "node[BIOPAX_TYPE = 'Degradation']",
    "css" : {
      "shape" : "rectangle"
    }
  }, {
    "selector" : "node[BIOPAX_TYPE = 'Control']",
    "css" : {
      "shape" : "triangle"
    }
  }, {
    "selector" : "node[BIOPAX_TYPE = 'TemplateReactionRegulation']",
    "css" : {
      "shape" : "triangle"
    }
  }, {
    "selector" : "node[BIOPAX_TYPE = 'PhysicalEntity']",
    "css" : {
      "shape" : "ellipse"
    }
  }, {
    "selector" : "node[BIOPAX_TYPE = 'DnaRegion']",
    "css" : {
      "shape" : "ellipse"
    }
  }, {
    "selector" : "node[BIOPAX_TYPE = 'SmallMolecule']",
    "css" : {
      "shape" : "ellipse"
    }
  }, {
    "selector" : "node[BIOPAX_TYPE = 'Dna']",
    "css" : {
      "shape" : "ellipse"
    }
  }, {
    "selector" : "node[BIOPAX_TYPE = 'Modulation']",
    "css" : {
      "shape" : "triangle"
    }
  }, {
    "selector" : "node[BIOPAX_TYPE = 'TemplateReaction']",
    "css" : {
      "shape" : "rectangle"
    }
  }, {
    "selector" : "node[BIOPAX_TYPE = 'MolecularInteraction']",
    "css" : {
      "shape" : "rectangle"
    }
  }, {
    "selector" : "node[BIOPAX_TYPE = 'Catalysis']",
    "css" : {
      "shape" : "triangle"
    }
  }, {
    "selector" : "node[BIOPAX_TYPE = 'Transport']",
    "css" : {
      "shape" : "rectangle"
    }
  }, {
    "selector" : "node[BIOPAX_TYPE = 'Protein-phosphorylated']",
    "css" : {
      "shape" : "ellipse"
    }
  }, {
    "selector" : "node[BIOPAX_TYPE = 'Complex']",
    "css" : {
      "background-color" : "rgb(255,255,255)"
    }
  }, {
    "selector" : "node[BIOPAX_TYPE = 'BiochemicalReaction']",
    "css" : {
      "height" : 13.4
    }
  }, {
    "selector" : "node[BIOPAX_TYPE = 'GeneticInteraction']",
    "css" : {
      "height" : 13.4
    }
  }, {
    "selector" : "node[BIOPAX_TYPE = 'Interaction']",
    "css" : {
      "height" : 13.4
    }
  }, {
    "selector" : "node[BIOPAX_TYPE = 'TransportWithBiochemicalReaction']",
    "css" : {
      "height" : 13.4
    }
  }, {
    "selector" : "node[BIOPAX_TYPE = 'Conversion']",
    "css" : {
      "height" : 13.4
    }
  }, {
    "selector" : "node[BIOPAX_TYPE = 'ComplexAssembly']",
    "css" : {
      "height" : 13.4
    }
  }, {
    "selector" : "node[BIOPAX_TYPE = 'Complex']",
    "css" : {
      "height" : 13.4
    }
  }, {
    "selector" : "node[BIOPAX_TYPE = 'Degradation']",
    "css" : {
      "height" : 13.4
    }
  }, {
    "selector" : "node[BIOPAX_TYPE = 'Control']",
    "css" : {
      "height" : 13.4
    }
  }, {
    "selector" : "node[BIOPAX_TYPE = 'TemplateReactionRegulation']",
    "css" : {
      "height" : 13.4
    }
  }, {
    "selector" : "node[BIOPAX_TYPE = 'Modulation']",
    "css" : {
      "height" : 13.4
    }
  }, {
    "selector" : "node[BIOPAX_TYPE = 'TemplateReaction']",
    "css" : {
      "height" : 13.4
    }
  }, {
    "selector" : "node[BIOPAX_TYPE = 'MolecularInteraction']",
    "css" : {
      "height" : 13.4
    }
  }, {
    "selector" : "node[BIOPAX_TYPE = 'Catalysis']",
    "css" : {
      "height" : 13.4
    }
  }, {
    "selector" : "node[BIOPAX_TYPE = 'Transport']",
    "css" : {
      "height" : 13.4
    }
  }, {
    "selector" : "node[BIOPAX_TYPE = 'BiochemicalReaction']",
    "css" : {
      "width" : 13.4
    }
  }, {
    "selector" : "node[BIOPAX_TYPE = 'GeneticInteraction']",
    "css" : {
      "width" : 13.4
    }
  }, {
    "selector" : "node[BIOPAX_TYPE = 'Interaction']",
    "css" : {
      "width" : 13.4
    }
  }, {
    "selector" : "node[BIOPAX_TYPE = 'TransportWithBiochemicalReaction']",
    "css" : {
      "width" : 13.4
    }
  }, {
    "selector" : "node[BIOPAX_TYPE = 'Conversion']",
    "css" : {
      "width" : 13.4
    }
  }, {
    "selector" : "node[BIOPAX_TYPE = 'ComplexAssembly']",
    "css" : {
      "width" : 13.4
    }
  }, {
    "selector" : "node[BIOPAX_TYPE = 'Complex']",
    "css" : {
      "width" : 13.4
    }
  }, {
    "selector" : "node[BIOPAX_TYPE = 'Degradation']",
    "css" : {
      "width" : 13.4
    }
  }, {
    "selector" : "node[BIOPAX_TYPE = 'Control']",
    "css" : {
      "width" : 13.4
    }
  }, {
    "selector" : "node[BIOPAX_TYPE = 'TemplateReactionRegulation']",
    "css" : {
      "width" : 13.4
    }
  }, {
    "selector" : "node[BIOPAX_TYPE = 'Modulation']",
    "css" : {
      "width" : 13.4
    }
  }, {
    "selector" : "node[BIOPAX_TYPE = 'TemplateReaction']",
    "css" : {
      "width" : 13.4
    }
  }, {
    "selector" : "node[BIOPAX_TYPE = 'MolecularInteraction']",
    "css" : {
      "width" : 13.4
    }
  }, {
    "selector" : "node[BIOPAX_TYPE = 'Catalysis']",
    "css" : {
      "width" : 13.4
    }
  }, {
    "selector" : "node[BIOPAX_TYPE = 'Transport']",
    "css" : {
      "width" : 13.4
    }
  }, {
    "selector" : "node:selected",
    "css" : {
      "background-color" : "rgb(255,255,0)"
    }
  }, {
    "selector" : "edge",
    "css" : {
      "target-arrow-shape" : "none",
      "content" : "",
      "line-style" : "solid",
      "color" : "rgb(0,0,0)",
      "opacity" : 1.0,
      "width" : 1.0,
      "source-arrow-shape" : "none",
      "font-size" : 10,
      "font-family" : "SansSerif.plain",
      "font-weight" : "normal",
      "line-color" : "rgb(64,64,64)",
      "source-arrow-color" : "rgb(64,64,64)",
      "target-arrow-color" : "rgb(64,64,64)",
      "text-opacity" : 1.0
    }
  }, {
    "selector" : "edge[interaction = 'INHIBITION_NONCOMPETITIVE']",
    "css" : {
      "target-arrow-shape" : "tee"
    }
  }, {
    "selector" : "edge[interaction = 'INHIBITION_OTHER']",
    "css" : {
      "target-arrow-shape" : "tee"
    }
  }, {
    "selector" : "edge[interaction = 'ACTIVATION']",
    "css" : {
      "target-arrow-shape" : "triangle"
    }
  }, {
    "selector" : "edge[interaction = 'INHIBITION_UNCOMPETITIVE']",
    "css" : {
      "target-arrow-shape" : "tee"
    }
  }, {
    "selector" : "edge[interaction = 'cofactor']",
    "css" : {
      "target-arrow-shape" : "triangle"
    }
  }, {
    "selector" : "edge[interaction = 'ACTIVATION_ALLOSTERIC']",
    "css" : {
      "target-arrow-shape" : "triangle"
    }
  }, {
    "selector" : "edge[interaction = 'right']",
    "css" : {
      "target-arrow-shape" : "triangle"
    }
  }, {
    "selector" : "edge[interaction = 'INHIBITION_ALLOSTERIC']",
    "css" : {
      "target-arrow-shape" : "tee"
    }
  }, {
    "selector" : "edge[interaction = 'controlled']",
    "css" : {
      "target-arrow-shape" : "triangle"
    }
  }, {
    "selector" : "edge[interaction = 'contains']",
    "css" : {
      "target-arrow-shape" : "circle"
    }
  }, {
    "selector" : "edge[interaction = 'INHIBITION']",
    "css" : {
      "target-arrow-shape" : "tee"
    }
  }, {
    "selector" : "edge[interaction = 'INHIBITION_UNKMECH']",
    "css" : {
      "target-arrow-shape" : "tee"
    }
  }, {
    "selector" : "edge[interaction = 'INHIBITION_IRREVERSIBLE']",
    "css" : {
      "target-arrow-shape" : "tee"
    }
  }, {
    "selector" : "edge[interaction = 'INHIBITION_COMPETITIVE']",
    "css" : {
      "target-arrow-shape" : "tee"
    }
  }, {
    "selector" : "edge[interaction = 'ACTIVATION_UNKMECH']",
    "css" : {
      "target-arrow-shape" : "triangle"
    }
  }, {
    "selector" : "edge[interaction = 'ACTIVATION_NONALLOSTERIC']",
    "css" : {
      "target-arrow-shape" : "triangle"
    }
  }, {
    "selector" : "edge:selected",
    "css" : {
      "line-color" : "rgb(255,0,0)"
    }
  } ]
}, {
  "format_version" : "1.0",
  "generated_by" : "cytoscape-3.6.0",
  "target_cytoscapejs_version" : "~2.1",
  "title" : "Sample2",
  "style" : [ {
    "selector" : "node",
    "css" : {
      "border-width" : 0.0,
      "border-color" : "rgb(255,255,255)",
      "font-family" : "Dialog.plain",
      "font-weight" : "normal",
      "height" : 50.0,
      "font-size" : 20,
      "text-valign" : "center",
      "text-halign" : "right",
      "width" : 50.0,
      "border-opacity" : 1.0,
      "color" : "rgb(102,102,102)",
      "background-opacity" : 1.0,
      "shape" : "ellipse",
      "background-color" : "rgb(58,127,182)",
      "text-opacity" : 1.0,
      "content" : "data(name)"
    }
  }, {
    "selector" : "node[name = 'SpCluster-5216.0']",
    "css" : {
      "background-color" : "rgb(153,153,0)"
    }
  }, {
    "selector" : "node[name = 'SpCluster-5216.1']",
    "css" : {
      "background-color" : "rgb(153,153,0)"
    }
  }, {
    "selector" : "node[name = 'PpCluster-21383.0']",
    "css" : {
      "background-color" : "rgb(51,255,51)"
    }
  }, {
    "selector" : "node[name = 'SpCluster-9226.0']",
    "css" : {
      "background-color" : "rgb(153,153,0)"
    }
  }, {
    "selector" : "node[name = 'KfCluster-12665.0']",
    "css" : {
      "background-color" : "rgb(255,102,255)"
    }
  }, {
    "selector" : "node[name = 'KfCluster-25880.0']",
    "css" : {
      "background-color" : "rgb(255,102,255)"
    }
  }, {
    "selector" : "node[name = 'PpCluster-16493.0']",
    "css" : {
      "background-color" : "rgb(51,255,51)"
    }
  }, {
    "selector" : "node[name = 'KfCluster-13149.0']",
    "css" : {
      "background-color" : "rgb(255,102,255)"
    }
  }, {
    "selector" : "node[name = 'KfCluster-22670.0']",
    "css" : {
      "background-color" : "rgb(255,102,255)"
    }
  }, {
    "selector" : "node[name = 'PpCluster-5235.0']",
    "css" : {
      "background-color" : "rgb(51,255,51)"
    }
  }, {
    "selector" : "node[name = 'PpCluster-12385.0']",
    "css" : {
      "background-color" : "rgb(51,255,51)"
    }
  }, {
    "selector" : "node[name = 'PpCluster-22217.0']",
    "css" : {
      "background-color" : "rgb(51,255,51)"
    }
  }, {
    "selector" : "node[name = 'PpCluster-6484.0']",
    "css" : {
      "background-color" : "rgb(51,255,51)"
    }
  }, {
    "selector" : "node[name = 'KfCluster-31724.0']",
    "css" : {
      "background-color" : "rgb(255,102,255)"
    }
  }, {
    "selector" : "node[name = 'CrCluster-26695.1']",
    "css" : {
      "background-color" : "rgb(0,0,255)"
    }
  }, {
    "selector" : "node[name = 'KfCluster-4562.0']",
    "css" : {
      "background-color" : "rgb(255,102,255)"
    }
  }, {
    "selector" : "node[name = 'PpCluster-22315.5']",
    "css" : {
      "background-color" : "rgb(51,255,51)"
    }
  }, {
    "selector" : "node[name = 'CrCluster-38212.0']",
    "css" : {
      "background-color" : "rgb(0,0,255)"
    }
  }, {
    "selector" : "node[name = 'PpCluster-24978.0']",
    "css" : {
      "background-color" : "rgb(51,255,51)"
    }
  }, {
    "selector" : "node[name = 'KfCluster-19765.0']",
    "css" : {
      "background-color" : "rgb(255,102,255)"
    }
  }, {
    "selector" : "node[name = 'PpCluster-22194.2']",
    "css" : {
      "background-color" : "rgb(51,255,51)"
    }
  }, {
    "selector" : "node[name = 'PpCluster-15560.0']",
    "css" : {
      "background-color" : "rgb(51,255,51)"
    }
  }, {
    "selector" : "node[name = 'PpCluster-21176.0']",
    "css" : {
      "background-color" : "rgb(51,255,51)"
    }
  }, {
    "selector" : "node[name = 'SpCluster-15331.0']",
    "css" : {
      "background-color" : "rgb(153,153,0)"
    }
  }, {
    "selector" : "node[name = 'CrCluster-9687.0']",
    "css" : {
      "background-color" : "rgb(0,0,255)"
    }
  }, {
    "selector" : "node[name = 'CrCluster-22552.0']",
    "css" : {
      "background-color" : "rgb(0,0,255)"
    }
  }, {
    "selector" : "node[name = 'KfCluster-20689.0']",
    "css" : {
      "background-color" : "rgb(255,102,255)"
    }
  }, {
    "selector" : "node[name = 'KfCluster-29454.0']",
    "css" : {
      "background-color" : "rgb(255,102,255)"
    }
  }, {
    "selector" : "node[name = 'CrCluster-8031.2']",
    "css" : {
      "background-color" : "rgb(0,0,255)"
    }
  }, {
    "selector" : "node[name = 'CrCluster-43017.0']",
    "css" : {
      "background-color" : "rgb(0,0,255)"
    }
  }, {
    "selector" : "node[name = 'PpCluster-17314.0']",
    "css" : {
      "background-color" : "rgb(51,255,51)"
    }
  }, {
    "selector" : "node[name = 'CrCluster-20867.0']",
    "css" : {
      "background-color" : "rgb(0,0,255)"
    }
  }, {
    "selector" : "node[name = 'PpCluster-25656.0']",
    "css" : {
      "background-color" : "rgb(51,255,51)"
    }
  }, {
    "selector" : "node[name = 'KfCluster-13794.0']",
    "css" : {
      "background-color" : "rgb(255,102,255)"
    }
  }, {
    "selector" : "node[name = 'SpCluster-2803.0']",
    "css" : {
      "background-color" : "rgb(153,153,0)"
    }
  }, {
    "selector" : "node[name = 'MpCluster-25656.0']",
    "css" : {
      "background-color" : "rgb(255,51,51)"
    }
  }, {
    "selector" : "node[name = 'CrCluster-3158.0']",
    "css" : {
      "background-color" : "rgb(0,0,255)"
    }
  }, {
    "selector" : "node[name = 'KfCluster-4705.0']",
    "css" : {
      "background-color" : "rgb(255,102,255)"
    }
  }, {
    "selector" : "node[name = 'SpCluster-14061.0']",
    "css" : {
      "background-color" : "rgb(153,153,0)"
    }
  }, {
    "selector" : "node[name = 'KfCluster-23590.0']",
    "css" : {
      "background-color" : "rgb(255,102,255)"
    }
  }, {
    "selector" : "node[name = 'CrCluster-37229.0']",
    "css" : {
      "background-color" : "rgb(0,0,255)"
    }
  }, {
    "selector" : "node[name = 'CrCluster-28634.0']",
    "css" : {
      "background-color" : "rgb(0,0,255)"
    }
  }, {
    "selector" : "node[name = 'PpCluster-11489.0']",
    "css" : {
      "background-color" : "rgb(51,255,51)"
    }
  }, {
    "selector" : "node[name = 'AaCluster-17917.0']",
    "css" : {
      "background-color" : "rgb(51,255,255)"
    }
  }, {
    "selector" : "node[name = 'CrCluster-14802.0']",
    "css" : {
      "background-color" : "rgb(0,0,255)"
    }
  }, {
    "selector" : "node[name = 'KfCluster-16348.0']",
    "css" : {
      "background-color" : "rgb(255,102,255)"
    }
  }, {
    "selector" : "node[name = 'SpCluster-8546.0']",
    "css" : {
      "background-color" : "rgb(153,153,0)"
    }
  }, {
    "selector" : "node[name = 'CrCluster-39069.0']",
    "css" : {
      "background-color" : "rgb(0,0,255)"
    }
  }, {
    "selector" : "node[name = 'CrCluster-3237.1826']",
    "css" : {
      "background-color" : "rgb(0,0,255)"
    }
  }, {
    "selector" : "node[name = 'CrCluster-4840.0']",
    "css" : {
      "background-color" : "rgb(0,0,255)"
    }
  }, {
    "selector" : "node[name = 'PpCluster-8556.0']",
    "css" : {
      "background-color" : "rgb(51,255,51)"
    }
  }, {
    "selector" : "node[name = 'KfCluster-12445.0']",
    "css" : {
      "background-color" : "rgb(255,102,255)"
    }
  }, {
    "selector" : "node[name = 'KfCluster-29310.1']",
    "css" : {
      "background-color" : "rgb(255,102,255)"
    }
  }, {
    "selector" : "node[name = 'PpCluster-16309.0']",
    "css" : {
      "background-color" : "rgb(51,255,51)"
    }
  }, {
    "selector" : "node[name = 'SpCluster-13182.99']",
    "css" : {
      "background-color" : "rgb(153,153,0)"
    }
  }, {
    "selector" : "node[name = 'PpCluster-7449.0']",
    "css" : {
      "background-color" : "rgb(51,255,51)"
    }
  }, {
    "selector" : "node[name = 'PpCluster-20833.0']",
    "css" : {
      "background-color" : "rgb(51,255,51)"
    }
  }, {
    "selector" : "node[name = 'CrCluster-39606.0']",
    "css" : {
      "background-color" : "rgb(0,0,255)"
    }
  }, {
    "selector" : "node[name = 'KfCluster-30922.0']",
    "css" : {
      "background-color" : "rgb(255,102,255)"
    }
  }, {
    "selector" : "node[name = 'KfCluster-14975.0']",
    "css" : {
      "background-color" : "rgb(255,102,255)"
    }
  }, {
    "selector" : "node[name = 'KfCluster-24426.0']",
    "css" : {
      "background-color" : "rgb(255,102,255)"
    }
  }, {
    "selector" : "node[name = 'CrCluster-39711.0']",
    "css" : {
      "background-color" : "rgb(0,0,255)"
    }
  }, {
    "selector" : "node[name = 'MpCluster-19739.0']",
    "css" : {
      "background-color" : "rgb(255,51,51)"
    }
  }, {
    "selector" : "node[name = 'KfCluster-28632.0']",
    "css" : {
      "background-color" : "rgb(255,102,255)"
    }
  }, {
    "selector" : "node[name = 'CrCluster-41339.0']",
    "css" : {
      "background-color" : "rgb(0,0,255)"
    }
  }, {
    "selector" : "node[name = 'KfCluster-15515.0']",
    "css" : {
      "background-color" : "rgb(255,102,255)"
    }
  }, {
    "selector" : "node[name = 'PpCluster-26018.0']",
    "css" : {
      "background-color" : "rgb(51,255,51)"
    }
  }, {
    "selector" : "node[name = 'CrCluster-41799.0']",
    "css" : {
      "background-color" : "rgb(0,0,255)"
    }
  }, {
    "selector" : "node[name = 'SpCluster-9228.0']",
    "css" : {
      "background-color" : "rgb(153,153,0)"
    }
  }, {
    "selector" : "node[name = 'PpCluster-7075.0']",
    "css" : {
      "background-color" : "rgb(51,255,51)"
    }
  }, {
    "selector" : "node[name = 'PpCluster-16649.0']",
    "css" : {
      "background-color" : "rgb(51,255,51)"
    }
  }, {
    "selector" : "node[name = 'CrCluster-21129.0']",
    "css" : {
      "background-color" : "rgb(0,0,255)"
    }
  }, {
    "selector" : "node[name = 'KfCluster-7585.0']",
    "css" : {
      "background-color" : "rgb(255,102,255)"
    }
  }, {
    "selector" : "node[name = 'CrCluster-43893.0']",
    "css" : {
      "background-color" : "rgb(0,0,255)"
    }
  }, {
    "selector" : "node[name = 'SpCluster-11334.0']",
    "css" : {
      "background-color" : "rgb(153,153,0)"
    }
  }, {
    "selector" : "node[name = 'CrCluster-8040.0']",
    "css" : {
      "background-color" : "rgb(0,0,255)"
    }
  }, {
    "selector" : "node[name = 'CrCluster-31572.0']",
    "css" : {
      "background-color" : "rgb(0,0,255)"
    }
  }, {
    "selector" : "node[name = 'KfCluster-28874.0']",
    "css" : {
      "background-color" : "rgb(255,102,255)"
    }
  }, {
    "selector" : "node[name = 'KfCluster-33379.2']",
    "css" : {
      "background-color" : "rgb(255,102,255)"
    }
  }, {
    "selector" : "node[name = 'CrCluster-21676.0']",
    "css" : {
      "background-color" : "rgb(0,0,255)"
    }
  }, {
    "selector" : "node[name = 'SpCluster-18216.1']",
    "css" : {
      "background-color" : "rgb(153,153,0)"
    }
  }, {
    "selector" : "node[name = 'KfCluster-1526.0']",
    "css" : {
      "background-color" : "rgb(255,102,255)"
    }
  }, {
    "selector" : "node[name = 'PpCluster-13997.0']",
    "css" : {
      "background-color" : "rgb(51,255,51)"
    }
  }, {
    "selector" : "node[name = 'SpCluster-13182.75']",
    "css" : {
      "background-color" : "rgb(153,153,0)"
    }
  }, {
    "selector" : "node[name = 'PpCluster-4545.28']",
    "css" : {
      "background-color" : "rgb(51,255,51)"
    }
  }, {
    "selector" : "node[name = 'CrCluster-27409.3']",
    "css" : {
      "background-color" : "rgb(0,0,255)"
    }
  }, {
    "selector" : "node[name = 'KfCluster-16653.0']",
    "css" : {
      "background-color" : "rgb(255,102,255)"
    }
  }, {
    "selector" : "node[name = 'PpCluster-7514.1']",
    "css" : {
      "background-color" : "rgb(51,255,51)"
    }
  }, {
    "selector" : "node[name = 'AaCluster-17216.5']",
    "css" : {
      "background-color" : "rgb(51,255,255)"
    }
  }, {
    "selector" : "node[name = 'SpCluster-14161.0']",
    "css" : {
      "background-color" : "rgb(153,153,0)"
    }
  }, {
    "selector" : "node[name = 'SpCluster-20149.1']",
    "css" : {
      "background-color" : "rgb(153,153,0)"
    }
  }, {
    "selector" : "node[name = 'CrCluster-39221.0']",
    "css" : {
      "background-color" : "rgb(0,0,255)"
    }
  }, {
    "selector" : "node[name = 'SpCluster-2067.20']",
    "css" : {
      "background-color" : "rgb(153,153,0)"
    }
  }, {
    "selector" : "node[name = 'PpCluster-6113.0']",
    "css" : {
      "background-color" : "rgb(51,255,51)"
    }
  }, {
    "selector" : "node[name = 'SpCluster-18630.0']",
    "css" : {
      "background-color" : "rgb(153,153,0)"
    }
  }, {
    "selector" : "node[name = 'CrCluster-32622.0']",
    "css" : {
      "background-color" : "rgb(0,0,255)"
    }
  }, {
    "selector" : "node[name = 'CrCluster-25927.0']",
    "css" : {
      "background-color" : "rgb(0,0,255)"
    }
  }, {
    "selector" : "node[name = 'SpCluster-9958.1']",
    "css" : {
      "background-color" : "rgb(153,153,0)"
    }
  }, {
    "selector" : "node[name = 'SpCluster-9958.2']",
    "css" : {
      "background-color" : "rgb(153,153,0)"
    }
  }, {
    "selector" : "node[name = 'CrCluster-21203.0']",
    "css" : {
      "background-color" : "rgb(0,0,255)"
    }
  }, {
    "selector" : "node[name = 'CrCluster-39430.0']",
    "css" : {
      "background-color" : "rgb(0,0,255)"
    }
  }, {
    "selector" : "node[name = 'MpCluster-18933.0']",
    "css" : {
      "background-color" : "rgb(255,51,51)"
    }
  }, {
    "selector" : "node[name = 'KfCluster-25773.0']",
    "css" : {
      "background-color" : "rgb(255,102,255)"
    }
  }, {
    "selector" : "node[name = 'PpCluster-21581.1']",
    "css" : {
      "background-color" : "rgb(51,255,51)"
    }
  }, {
    "selector" : "node[name = 'PpCluster-25197.0']",
    "css" : {
      "background-color" : "rgb(51,255,51)"
    }
  }, {
    "selector" : "node[name = 'KfCluster-27120.1']",
    "css" : {
      "background-color" : "rgb(255,102,255)"
    }
  }, {
    "selector" : "node[name = 'PpCluster-10663.0']",
    "css" : {
      "background-color" : "rgb(51,255,51)"
    }
  }, {
    "selector" : "node[name = 'PpCluster-19704.2']",
    "css" : {
      "background-color" : "rgb(51,255,51)"
    }
  }, {
    "selector" : "node[name = 'PpCluster-25197.1']",
    "css" : {
      "background-color" : "rgb(51,255,51)"
    }
  }, {
    "selector" : "node[name = 'KfCluster-26275.0']",
    "css" : {
      "background-color" : "rgb(255,102,255)"
    }
  }, {
    "selector" : "node[name = 'CrCluster-31583.0']",
    "css" : {
      "background-color" : "rgb(0,0,255)"
    }
  }, {
    "selector" : "node[name = 'SpCluster-11093.0']",
    "css" : {
      "background-color" : "rgb(153,153,0)"
    }
  }, {
    "selector" : "node[name = 'SpCluster-11093.1']",
    "css" : {
      "background-color" : "rgb(153,153,0)"
    }
  }, {
    "selector" : "node[name = 'SpCluster-19617.3']",
    "css" : {
      "background-color" : "rgb(153,153,0)"
    }
  }, {
    "selector" : "node[name = 'SpCluster-19617.2']",
    "css" : {
      "background-color" : "rgb(153,153,0)"
    }
  }, {
    "selector" : "node[name = 'SpCluster-5839.0']",
    "css" : {
      "background-color" : "rgb(153,153,0)"
    }
  }, {
    "selector" : "node[name = 'CrCluster-41742.0']",
    "css" : {
      "background-color" : "rgb(0,0,255)"
    }
  }, {
    "selector" : "node[name = 'CrCluster-4615.0']",
    "css" : {
      "background-color" : "rgb(0,0,255)"
    }
  }, {
    "selector" : "node[name = 'PpCluster-14838.3']",
    "css" : {
      "background-color" : "rgb(51,255,51)"
    }
  }, {
    "selector" : "node[name = 'PpCluster-14838.2']",
    "css" : {
      "background-color" : "rgb(51,255,51)"
    }
  }, {
    "selector" : "node[name = 'PpCluster-14838.1']",
    "css" : {
      "background-color" : "rgb(51,255,51)"
    }
  }, {
    "selector" : "node[name = 'CrCluster-12883.0']",
    "css" : {
      "background-color" : "rgb(0,0,255)"
    }
  }, {
    "selector" : "node[name = 'KfCluster-10466.0']",
    "css" : {
      "background-color" : "rgb(255,102,255)"
    }
  }, {
    "selector" : "node[name = 'PpCluster-25242.0']",
    "css" : {
      "background-color" : "rgb(51,255,51)"
    }
  }, {
    "selector" : "node[name = 'SpCluster-1417.0']",
    "css" : {
      "background-color" : "rgb(153,153,0)"
    }
  }, {
    "selector" : "node[name = 'SpCluster-17240.0']",
    "css" : {
      "background-color" : "rgb(153,153,0)"
    }
  }, {
    "selector" : "node[name = 'PpCluster-24235.0']",
    "css" : {
      "background-color" : "rgb(51,255,51)"
    }
  }, {
    "selector" : "node[name = 'KfCluster-29434.0']",
    "css" : {
      "background-color" : "rgb(255,102,255)"
    }
  }, {
    "selector" : "node[name = 'KfCluster-27168.0']",
    "css" : {
      "background-color" : "rgb(255,102,255)"
    }
  }, {
    "selector" : "node[name = 'KfCluster-6060.0']",
    "css" : {
      "background-color" : "rgb(255,102,255)"
    }
  }, {
    "selector" : "node[name = 'KfCluster-2833.0']",
    "css" : {
      "background-color" : "rgb(255,102,255)"
    }
  }, {
    "selector" : "node[name = 'KfCluster-6926.0']",
    "css" : {
      "background-color" : "rgb(255,102,255)"
    }
  }, {
    "selector" : "node[name = 'KfCluster-15570.0']",
    "css" : {
      "background-color" : "rgb(255,102,255)"
    }
  }, {
    "selector" : "node[name = 'SpCluster-12619.0']",
    "css" : {
      "background-color" : "rgb(153,153,0)"
    }
  }, {
    "selector" : "node[name = 'SpCluster-19009.11']",
    "css" : {
      "background-color" : "rgb(153,153,0)"
    }
  }, {
    "selector" : "node[name = 'PpCluster-11238.1']",
    "css" : {
      "background-color" : "rgb(51,255,51)"
    }
  }, {
    "selector" : "node[name = 'PpCluster-11238.2']",
    "css" : {
      "background-color" : "rgb(51,255,51)"
    }
  }, {
    "selector" : "node[name = 'SpCluster-5585.0']",
    "css" : {
      "background-color" : "rgb(153,153,0)"
    }
  }, {
    "selector" : "node[name = 'PpCluster-11171.0']",
    "css" : {
      "background-color" : "rgb(51,255,51)"
    }
  }, {
    "selector" : "node[name = 'SpCluster-8396.0']",
    "css" : {
      "background-color" : "rgb(153,153,0)"
    }
  }, {
    "selector" : "node[name = 'CrCluster-33637.0']",
    "css" : {
      "background-color" : "rgb(0,0,255)"
    }
  }, {
    "selector" : "node[name = 'KfCluster-5295.2']",
    "css" : {
      "background-color" : "rgb(255,102,255)"
    }
  }, {
    "selector" : "node[name = 'CrCluster-29898.0']",
    "css" : {
      "background-color" : "rgb(0,0,255)"
    }
  }, {
    "selector" : "node[name = 'CrCluster-14062.0']",
    "css" : {
      "background-color" : "rgb(0,0,255)"
    }
  }, {
    "selector" : "node[name = 'SpCluster-19009.20']",
    "css" : {
      "background-color" : "rgb(153,153,0)"
    }
  }, {
    "selector" : "node[name = 'AaCluster-18866.0']",
    "css" : {
      "background-color" : "rgb(51,255,255)"
    }
  }, {
    "selector" : "node[name = 'KfCluster-12683.0']",
    "css" : {
      "background-color" : "rgb(255,102,255)"
    }
  }, {
    "selector" : "node[name = 'PpCluster-9171.0']",
    "css" : {
      "background-color" : "rgb(51,255,51)"
    }
  }, {
    "selector" : "node[name = 'CrCluster-37717.0']",
    "css" : {
      "background-color" : "rgb(0,0,255)"
    }
  }, {
    "selector" : "node[name = 'KfCluster-21086.0']",
    "css" : {
      "background-color" : "rgb(255,102,255)"
    }
  }, {
    "selector" : "node[name = 'PpCluster-21500.1']",
    "css" : {
      "background-color" : "rgb(51,255,51)"
    }
  }, {
    "selector" : "node[name = 'KfCluster-25484.1']",
    "css" : {
      "background-color" : "rgb(255,102,255)"
    }
  }, {
    "selector" : "node[name = 'KfCluster-13121.0']",
    "css" : {
      "background-color" : "rgb(255,102,255)"
    }
  }, {
    "selector" : "node[name = 'CrCluster-34328.1']",
    "css" : {
      "background-color" : "rgb(0,0,255)"
    }
  }, {
    "selector" : "node[name = 'SpCluster-14442.0']",
    "css" : {
      "background-color" : "rgb(153,153,0)"
    }
  }, {
    "selector" : "node[name = 'CrCluster-3237.2090']",
    "css" : {
      "background-color" : "rgb(0,0,255)"
    }
  }, {
    "selector" : "node[name = 'AaCluster-18298.0']",
    "css" : {
      "background-color" : "rgb(51,255,255)"
    }
  }, {
    "selector" : "node[name = 'AaCluster-18298.1']",
    "css" : {
      "background-color" : "rgb(51,255,255)"
    }
  }, {
    "selector" : "node[name = 'CrCluster-21066.0']",
    "css" : {
      "background-color" : "rgb(0,0,255)"
    }
  }, {
    "selector" : "node[name = 'PpCluster-3243.0']",
    "css" : {
      "background-color" : "rgb(51,255,51)"
    }
  }, {
    "selector" : "node[name = 'CrCluster-43810.0']",
    "css" : {
      "background-color" : "rgb(0,0,255)"
    }
  }, {
    "selector" : "node[name = 'PpCluster-23714.0']",
    "css" : {
      "background-color" : "rgb(51,255,51)"
    }
  }, {
    "selector" : "node[name = 'PpCluster-12330.0']",
    "css" : {
      "background-color" : "rgb(51,255,51)"
    }
  }, {
    "selector" : "node[name = 'AaCluster-2574.0']",
    "css" : {
      "background-color" : "rgb(51,255,255)"
    }
  }, {
    "selector" : "node[name = 'SpCluster-12123.4']",
    "css" : {
      "background-color" : "rgb(153,153,0)"
    }
  }, {
    "selector" : "node[name = 'SpCluster-12123.3']",
    "css" : {
      "background-color" : "rgb(153,153,0)"
    }
  }, {
    "selector" : "node[name = 'PpCluster-25497.0']",
    "css" : {
      "background-color" : "rgb(51,255,51)"
    }
  }, {
    "selector" : "node[name = 'SpCluster-12123.2']",
    "css" : {
      "background-color" : "rgb(153,153,0)"
    }
  }, {
    "selector" : "node[name = 'KfCluster-1323.0']",
    "css" : {
      "background-color" : "rgb(255,102,255)"
    }
  }, {
    "selector" : "node[name = 'PpCluster-17935.2']",
    "css" : {
      "background-color" : "rgb(51,255,51)"
    }
  }, {
    "selector" : "node[name = 'PpCluster-17935.1']",
    "css" : {
      "background-color" : "rgb(51,255,51)"
    }
  }, {
    "selector" : "node[name = 'CrCluster-3237.3113']",
    "css" : {
      "background-color" : "rgb(0,0,255)"
    }
  }, {
    "selector" : "node[name = 'MpCluster-11293.1']",
    "css" : {
      "background-color" : "rgb(255,51,51)"
    }
  }, {
    "selector" : "node[name = 'SpCluster-13319.0']",
    "css" : {
      "background-color" : "rgb(153,153,0)"
    }
  }, {
    "selector" : "node[name = 'KfCluster-8973.0']",
    "css" : {
      "background-color" : "rgb(255,102,255)"
    }
  }, {
    "selector" : "node[name = 'KfCluster-21371.0']",
    "css" : {
      "background-color" : "rgb(255,102,255)"
    }
  }, {
    "selector" : "node[name = 'KfCluster-17420.0']",
    "css" : {
      "background-color" : "rgb(255,102,255)"
    }
  }, {
    "selector" : "node[name = 'MpCluster-15340.0']",
    "css" : {
      "background-color" : "rgb(255,51,51)"
    }
  }, {
    "selector" : "node[name = 'AaCluster-8963.7987']",
    "css" : {
      "background-color" : "rgb(51,255,255)"
    }
  }, {
    "selector" : "node[name = 'KfCluster-28251.0']",
    "css" : {
      "background-color" : "rgb(255,102,255)"
    }
  }, {
    "selector" : "node[name = 'CrCluster-26788.5']",
    "css" : {
      "background-color" : "rgb(0,0,255)"
    }
  }, {
    "selector" : "node[name = 'SpCluster-8439.0']",
    "css" : {
      "background-color" : "rgb(153,153,0)"
    }
  }, {
    "selector" : "node[name = 'CrCluster-26788.6']",
    "css" : {
      "background-color" : "rgb(0,0,255)"
    }
  }, {
    "selector" : "node[name = 'CrCluster-27233.0']",
    "css" : {
      "background-color" : "rgb(0,0,255)"
    }
  }, {
    "selector" : "node[name = 'CrCluster-3237.1164']",
    "css" : {
      "background-color" : "rgb(0,0,255)"
    }
  }, {
    "selector" : "node[name = 'MpCluster-23076.2']",
    "css" : {
      "background-color" : "rgb(255,51,51)"
    }
  }, {
    "selector" : "node[name = 'SpCluster-2015.0']",
    "css" : {
      "background-color" : "rgb(153,153,0)"
    }
  }, {
    "selector" : "node[name = 'CrCluster-26788.4']",
    "css" : {
      "background-color" : "rgb(0,0,255)"
    }
  }, {
    "selector" : "node[name = 'MpCluster-24019.0']",
    "css" : {
      "background-color" : "rgb(255,51,51)"
    }
  }, {
    "selector" : "node[name = 'CrCluster-42640.0']",
    "css" : {
      "background-color" : "rgb(0,0,255)"
    }
  }, {
    "selector" : "node[name = 'SpCluster-15736.0']",
    "css" : {
      "background-color" : "rgb(153,153,0)"
    }
  }, {
    "selector" : "node[name = 'SpCluster-19321.4']",
    "css" : {
      "background-color" : "rgb(153,153,0)"
    }
  }, {
    "selector" : "node[name = 'AaCluster-8295.0']",
    "css" : {
      "background-color" : "rgb(51,255,255)"
    }
  }, {
    "selector" : "node[name = 'SpCluster-19321.6']",
    "css" : {
      "background-color" : "rgb(153,153,0)"
    }
  }, {
    "selector" : "node[name = 'CrCluster-28878.4']",
    "css" : {
      "background-color" : "rgb(0,0,255)"
    }
  }, {
    "selector" : "node[name = 'SpCluster-8196.0']",
    "css" : {
      "background-color" : "rgb(153,153,0)"
    }
  }, {
    "selector" : "node[name = 'SpCluster-16908.0']",
    "css" : {
      "background-color" : "rgb(153,153,0)"
    }
  }, {
    "selector" : "node[name = 'SpCluster-2695.0']",
    "css" : {
      "background-color" : "rgb(153,153,0)"
    }
  }, {
    "selector" : "node[name = 'CrCluster-8280.69']",
    "css" : {
      "background-color" : "rgb(0,0,255)"
    }
  }, {
    "selector" : "node[name = 'PpCluster-25473.0']",
    "css" : {
      "background-color" : "rgb(51,255,51)"
    }
  }, {
    "selector" : "node[name = 'KfCluster-32190.0']",
    "css" : {
      "background-color" : "rgb(255,102,255)"
    }
  }, {
    "selector" : "node[name = 'SpCluster-19321.1']",
    "css" : {
      "background-color" : "rgb(153,153,0)"
    }
  }, {
    "selector" : "node[name = 'KfCluster-21042.0']",
    "css" : {
      "background-color" : "rgb(255,102,255)"
    }
  }, {
    "selector" : "node[name = 'SpCluster-19321.0']",
    "css" : {
      "background-color" : "rgb(153,153,0)"
    }
  }, {
    "selector" : "node[name = 'CrCluster-32114.0']",
    "css" : {
      "background-color" : "rgb(0,0,255)"
    }
  }, {
    "selector" : "node[name = 'KfCluster-3339.0']",
    "css" : {
      "background-color" : "rgb(255,102,255)"
    }
  }, {
    "selector" : "node[name = 'KfCluster-26040.0']",
    "css" : {
      "background-color" : "rgb(255,102,255)"
    }
  }, {
    "selector" : "node[name = 'CrCluster-43473.0']",
    "css" : {
      "background-color" : "rgb(0,0,255)"
    }
  }, {
    "selector" : "node[name = 'AaCluster-12651.0']",
    "css" : {
      "background-color" : "rgb(51,255,255)"
    }
  }, {
    "selector" : "node[name = 'KfCluster-32895.0']",
    "css" : {
      "background-color" : "rgb(255,102,255)"
    }
  }, {
    "selector" : "node[name = 'KfCluster-17100.0']",
    "css" : {
      "background-color" : "rgb(255,102,255)"
    }
  }, {
    "selector" : "node[name = 'KfCluster-26743.1']",
    "css" : {
      "background-color" : "rgb(255,102,255)"
    }
  }, {
    "selector" : "node[name = 'PpCluster-24798.2']",
    "css" : {
      "background-color" : "rgb(51,255,51)"
    }
  }, {
    "selector" : "node[name = 'KfCluster-16853.0']",
    "css" : {
      "background-color" : "rgb(255,102,255)"
    }
  }, {
    "selector" : "node[name = 'MpCluster-24872.0']",
    "css" : {
      "background-color" : "rgb(255,51,51)"
    }
  }, {
    "selector" : "node[name = 'SpCluster-4138.0']",
    "css" : {
      "background-color" : "rgb(153,153,0)"
    }
  }, {
    "selector" : "node[name = 'CrCluster-43397.0']",
    "css" : {
      "background-color" : "rgb(0,0,255)"
    }
  }, {
    "selector" : "node[name = 'KfCluster-14105.0']",
    "css" : {
      "background-color" : "rgb(255,102,255)"
    }
  }, {
    "selector" : "node[name = 'CrCluster-27442.0']",
    "css" : {
      "background-color" : "rgb(0,0,255)"
    }
  }, {
    "selector" : "node[name = 'SpCluster-13879.0']",
    "css" : {
      "background-color" : "rgb(153,153,0)"
    }
  }, {
    "selector" : "node[name = 'AaCluster-17378.0']",
    "css" : {
      "background-color" : "rgb(51,255,255)"
    }
  }, {
    "selector" : "node[name = 'PpCluster-7632.0']",
    "css" : {
      "background-color" : "rgb(51,255,51)"
    }
  }, {
    "selector" : "node[name = 'KfCluster-5867.0']",
    "css" : {
      "background-color" : "rgb(255,102,255)"
    }
  }, {
    "selector" : "node[name = 'CrCluster-27540.0']",
    "css" : {
      "background-color" : "rgb(0,0,255)"
    }
  }, {
    "selector" : "node[name = 'MpCluster-13152.1']",
    "css" : {
      "background-color" : "rgb(255,51,51)"
    }
  }, {
    "selector" : "node[name = 'KfCluster-27650.0']",
    "css" : {
      "background-color" : "rgb(255,102,255)"
    }
  }, {
    "selector" : "node[name = 'CrCluster-33517.0']",
    "css" : {
      "background-color" : "rgb(0,0,255)"
    }
  }, {
    "selector" : "node[name = 'PpCluster-26523.1']",
    "css" : {
      "background-color" : "rgb(51,255,51)"
    }
  }, {
    "selector" : "node[name = 'PpCluster-18067.2']",
    "css" : {
      "background-color" : "rgb(51,255,51)"
    }
  }, {
    "selector" : "node[name = 'SpCluster-13182.670']",
    "css" : {
      "background-color" : "rgb(153,153,0)"
    }
  }, {
    "selector" : "node[name = 'KfCluster-15355.0']",
    "css" : {
      "background-color" : "rgb(255,102,255)"
    }
  }, {
    "selector" : "node[name = 'PpCluster-18067.1']",
    "css" : {
      "background-color" : "rgb(51,255,51)"
    }
  }, {
    "selector" : "node[name = 'PpCluster-8351.0']",
    "css" : {
      "background-color" : "rgb(51,255,51)"
    }
  }, {
    "selector" : "node[name = 'SpCluster-15897.0']",
    "css" : {
      "background-color" : "rgb(153,153,0)"
    }
  }, {
    "selector" : "node[name = 'KfCluster-10447.0']",
    "css" : {
      "background-color" : "rgb(255,102,255)"
    }
  }, {
    "selector" : "node[name = 'KfCluster-24399.0']",
    "css" : {
      "background-color" : "rgb(255,102,255)"
    }
  }, {
    "selector" : "node[name = 'MpCluster-20229.0']",
    "css" : {
      "background-color" : "rgb(255,51,51)"
    }
  }, {
    "selector" : "node[name = 'KfCluster-18192.0']",
    "css" : {
      "background-color" : "rgb(255,102,255)"
    }
  }, {
    "selector" : "node[name = 'PpCluster-24337.0']",
    "css" : {
      "background-color" : "rgb(51,255,51)"
    }
  }, {
    "selector" : "node[name = 'PpCluster-15173.1']",
    "css" : {
      "background-color" : "rgb(51,255,51)"
    }
  }, {
    "selector" : "node[name = 'KfCluster-20836.0']",
    "css" : {
      "background-color" : "rgb(255,102,255)"
    }
  }, {
    "selector" : "node[name = 'PpCluster-24096.0']",
    "css" : {
      "background-color" : "rgb(51,255,51)"
    }
  }, {
    "selector" : "node[name = 'PpCluster-9328.1']",
    "css" : {
      "background-color" : "rgb(51,255,51)"
    }
  }, {
    "selector" : "node[name = 'PpCluster-9328.0']",
    "css" : {
      "background-color" : "rgb(51,255,51)"
    }
  }, {
    "selector" : "node[name = 'SpCluster-11427.0']",
    "css" : {
      "background-color" : "rgb(153,153,0)"
    }
  }, {
    "selector" : "node[name = 'PpCluster-12434.0']",
    "css" : {
      "background-color" : "rgb(51,255,51)"
    }
  }, {
    "selector" : "node[name = 'SpCluster-9976.0']",
    "css" : {
      "background-color" : "rgb(153,153,0)"
    }
  }, {
    "selector" : "node[name = 'SpCluster-13182.680']",
    "css" : {
      "background-color" : "rgb(153,153,0)"
    }
  }, {
    "selector" : "node[name = 'PpCluster-24435.0']",
    "css" : {
      "background-color" : "rgb(51,255,51)"
    }
  }, {
    "selector" : "node[name = 'CrCluster-3237.1122']",
    "css" : {
      "background-color" : "rgb(0,0,255)"
    }
  }, {
    "selector" : "node[name = 'KfCluster-12461.0']",
    "css" : {
      "background-color" : "rgb(255,102,255)"
    }
  }, {
    "selector" : "node[name = 'SpCluster-7882.0']",
    "css" : {
      "background-color" : "rgb(153,153,0)"
    }
  }, {
    "selector" : "node[name = 'SpCluster-7882.1']",
    "css" : {
      "background-color" : "rgb(153,153,0)"
    }
  }, {
    "selector" : "node[name = 'CrCluster-39556.2']",
    "css" : {
      "background-color" : "rgb(0,0,255)"
    }
  }, {
    "selector" : "node[name = 'CrCluster-42495.3']",
    "css" : {
      "background-color" : "rgb(0,0,255)"
    }
  }, {
    "selector" : "node[name = 'SpCluster-8269.0']",
    "css" : {
      "background-color" : "rgb(153,153,0)"
    }
  }, {
    "selector" : "node[name = 'CrCluster-42495.2']",
    "css" : {
      "background-color" : "rgb(0,0,255)"
    }
  }, {
    "selector" : "node[name = 'CrCluster-12586.0']",
    "css" : {
      "background-color" : "rgb(0,0,255)"
    }
  }, {
    "selector" : "node[name = 'AaCluster-5159.1']",
    "css" : {
      "background-color" : "rgb(51,255,255)"
    }
  }, {
    "selector" : "node[name = 'SpCluster-4574.2']",
    "css" : {
      "background-color" : "rgb(153,153,0)"
    }
  }, {
    "selector" : "node[name = 'CrCluster-42495.1']",
    "css" : {
      "background-color" : "rgb(0,0,255)"
    }
  }, {
    "selector" : "node[name = 'PpCluster-14879.0']",
    "css" : {
      "background-color" : "rgb(51,255,51)"
    }
  }, {
    "selector" : "node[name = 'SpCluster-4574.0']",
    "css" : {
      "background-color" : "rgb(153,153,0)"
    }
  }, {
    "selector" : "node[name = 'CrCluster-42495.0']",
    "css" : {
      "background-color" : "rgb(0,0,255)"
    }
  }, {
    "selector" : "node[name = 'KfCluster-18949.0']",
    "css" : {
      "background-color" : "rgb(255,102,255)"
    }
  }, {
    "selector" : "node[name = 'SpCluster-14242.1']",
    "css" : {
      "background-color" : "rgb(153,153,0)"
    }
  }, {
    "selector" : "node[name = 'MpCluster-12797.0']",
    "css" : {
      "background-color" : "rgb(255,51,51)"
    }
  }, {
    "selector" : "node[name = 'MpCluster-12797.2']",
    "css" : {
      "background-color" : "rgb(255,51,51)"
    }
  }, {
    "selector" : "node[name = 'CrCluster-27577.1']",
    "css" : {
      "background-color" : "rgb(0,0,255)"
    }
  }, {
    "selector" : "node[name = 'PpCluster-19994.0']",
    "css" : {
      "background-color" : "rgb(51,255,51)"
    }
  }, {
    "selector" : "node[name = 'KfCluster-32922.0']",
    "css" : {
      "background-color" : "rgb(255,102,255)"
    }
  }, {
    "selector" : "node[name = 'PpCluster-20283.6']",
    "css" : {
      "background-color" : "rgb(51,255,51)"
    }
  }, {
    "selector" : "node[name = 'PpCluster-20283.2']",
    "css" : {
      "background-color" : "rgb(51,255,51)"
    }
  }, {
    "selector" : "node[name = 'PpCluster-26691.1']",
    "css" : {
      "background-color" : "rgb(51,255,51)"
    }
  }, {
    "selector" : "node[name = 'CrCluster-9460.0']",
    "css" : {
      "background-color" : "rgb(0,0,255)"
    }
  }, {
    "selector" : "node[name = 'PpCluster-23559.0']",
    "css" : {
      "background-color" : "rgb(51,255,51)"
    }
  }, {
    "selector" : "node[name = 'PpCluster-19278.37']",
    "css" : {
      "background-color" : "rgb(51,255,51)"
    }
  }, {
    "selector" : "node[name = 'SpCluster-13182.220']",
    "css" : {
      "background-color" : "rgb(153,153,0)"
    }
  }, {
    "selector" : "node[name = 'KfCluster-14818.0']",
    "css" : {
      "background-color" : "rgb(255,102,255)"
    }
  }, {
    "selector" : "node[name = 'AaCluster-7062.0']",
    "css" : {
      "background-color" : "rgb(51,255,255)"
    }
  }, {
    "selector" : "node[name = 'CrCluster-17058.0']",
    "css" : {
      "background-color" : "rgb(0,0,255)"
    }
  }, {
    "selector" : "node[name = 'SpCluster-12577.0']",
    "css" : {
      "background-color" : "rgb(153,153,0)"
    }
  }, {
    "selector" : "node[name = 'CrCluster-20662.1']",
    "css" : {
      "background-color" : "rgb(0,0,255)"
    }
  }, {
    "selector" : "node[name = 'CrCluster-3237.1386']",
    "css" : {
      "background-color" : "rgb(0,0,255)"
    }
  }, {
    "selector" : "node[name = 'CrCluster-20991.0']",
    "css" : {
      "background-color" : "rgb(0,0,255)"
    }
  }, {
    "selector" : "node[name = 'PpCluster-24390.0']",
    "css" : {
      "background-color" : "rgb(51,255,51)"
    }
  }, {
    "selector" : "node[name = 'SpCluster-19982.0']",
    "css" : {
      "background-color" : "rgb(153,153,0)"
    }
  }, {
    "selector" : "node[name = 'CrCluster-25210.0']",
    "css" : {
      "background-color" : "rgb(0,0,255)"
    }
  }, {
    "selector" : "node[name = 'PpCluster-24326.0']",
    "css" : {
      "background-color" : "rgb(51,255,51)"
    }
  }, {
    "selector" : "node[name = 'SpCluster-19982.1']",
    "css" : {
      "background-color" : "rgb(153,153,0)"
    }
  }, {
    "selector" : "node[name = 'PpCluster-19271.1']",
    "css" : {
      "background-color" : "rgb(51,255,51)"
    }
  }, {
    "selector" : "node[name = 'PpCluster-19278.24']",
    "css" : {
      "background-color" : "rgb(51,255,51)"
    }
  }, {
    "selector" : "node[name = 'AaCluster-10734.0']",
    "css" : {
      "background-color" : "rgb(51,255,255)"
    }
  }, {
    "selector" : "node[name = 'SpCluster-7938.0']",
    "css" : {
      "background-color" : "rgb(153,153,0)"
    }
  }, {
    "selector" : "node[name = 'SpCluster-17288.0']",
    "css" : {
      "background-color" : "rgb(153,153,0)"
    }
  }, {
    "selector" : "node[name = 'PpCluster-19271.0']",
    "css" : {
      "background-color" : "rgb(51,255,51)"
    }
  }, {
    "selector" : "node[name = 'KfCluster-2914.0']",
    "css" : {
      "background-color" : "rgb(255,102,255)"
    }
  }, {
    "selector" : "node[name = 'PpCluster-26525.24']",
    "css" : {
      "background-color" : "rgb(51,255,51)"
    }
  }, {
    "selector" : "node[name = 'PpCluster-26525.23']",
    "css" : {
      "background-color" : "rgb(51,255,51)"
    }
  }, {
    "selector" : "node[name = 'SpCluster-3019.0']",
    "css" : {
      "background-color" : "rgb(153,153,0)"
    }
  }, {
    "selector" : "node[name = 'PpCluster-22934.0']",
    "css" : {
      "background-color" : "rgb(51,255,51)"
    }
  }, {
    "selector" : "node[name = 'SpCluster-19008.0']",
    "css" : {
      "background-color" : "rgb(153,153,0)"
    }
  }, {
    "selector" : "node[name = 'PpCluster-19278.55']",
    "css" : {
      "background-color" : "rgb(51,255,51)"
    }
  }, {
    "selector" : "node[name = 'CrCluster-41105.0']",
    "css" : {
      "background-color" : "rgb(0,0,255)"
    }
  }, {
    "selector" : "node[name = 'SpCluster-7259.0']",
    "css" : {
      "background-color" : "rgb(153,153,0)"
    }
  }, {
    "selector" : "node[name = 'CrCluster-40170.0']",
    "css" : {
      "background-color" : "rgb(0,0,255)"
    }
  }, {
    "selector" : "node[name = 'CrCluster-40170.1']",
    "css" : {
      "background-color" : "rgb(0,0,255)"
    }
  }, {
    "selector" : "node[name = 'PpCluster-11406.0']",
    "css" : {
      "background-color" : "rgb(51,255,51)"
    }
  }, {
    "selector" : "node[name = 'PpCluster-26525.26']",
    "css" : {
      "background-color" : "rgb(51,255,51)"
    }
  }, {
    "selector" : "node[name = 'SpCluster-18155.0']",
    "css" : {
      "background-color" : "rgb(153,153,0)"
    }
  }, {
    "selector" : "node[name = 'SpCluster-17529.0']",
    "css" : {
      "background-color" : "rgb(153,153,0)"
    }
  }, {
    "selector" : "node[name = 'SpCluster-14024.0']",
    "css" : {
      "background-color" : "rgb(153,153,0)"
    }
  }, {
    "selector" : "node[name = 'AaCluster-15104.0']",
    "css" : {
      "background-color" : "rgb(51,255,255)"
    }
  }, {
    "selector" : "node[name = 'SpCluster-15657.0']",
    "css" : {
      "background-color" : "rgb(153,153,0)"
    }
  }, {
    "selector" : "node[name = 'SpCluster-18309.2']",
    "css" : {
      "background-color" : "rgb(153,153,0)"
    }
  }, {
    "selector" : "node[name = 'CrCluster-40106.0']",
    "css" : {
      "background-color" : "rgb(0,0,255)"
    }
  }, {
    "selector" : "node[name = 'KfCluster-11520.0']",
    "css" : {
      "background-color" : "rgb(255,102,255)"
    }
  }, {
    "selector" : "node[name = 'KfCluster-20334.7']",
    "css" : {
      "background-color" : "rgb(255,102,255)"
    }
  }, {
    "selector" : "node[name = 'CrCluster-25745.2']",
    "css" : {
      "background-color" : "rgb(0,0,255)"
    }
  }, {
    "selector" : "node[name = 'MpCluster-10976.0']",
    "css" : {
      "background-color" : "rgb(255,51,51)"
    }
  }, {
    "selector" : "node[name = 'CrCluster-25745.1']",
    "css" : {
      "background-color" : "rgb(0,0,255)"
    }
  }, {
    "selector" : "node[name = 'KfCluster-20334.4']",
    "css" : {
      "background-color" : "rgb(255,102,255)"
    }
  }, {
    "selector" : "node[name = 'KfCluster-24366.0']",
    "css" : {
      "background-color" : "rgb(255,102,255)"
    }
  }, {
    "selector" : "node[name = 'CrCluster-25745.0']",
    "css" : {
      "background-color" : "rgb(0,0,255)"
    }
  }, {
    "selector" : "node[name = 'CrCluster-3335.0']",
    "css" : {
      "background-color" : "rgb(0,0,255)"
    }
  }, {
    "selector" : "node[name = 'KfCluster-17917.0']",
    "css" : {
      "background-color" : "rgb(255,102,255)"
    }
  }, {
    "selector" : "node[name = 'KfCluster-20334.0']",
    "css" : {
      "background-color" : "rgb(255,102,255)"
    }
  }, {
    "selector" : "node[name = 'KfCluster-32519.0']",
    "css" : {
      "background-color" : "rgb(255,102,255)"
    }
  }, {
    "selector" : "node[name = 'SpCluster-5878.0']",
    "css" : {
      "background-color" : "rgb(153,153,0)"
    }
  }, {
    "selector" : "node[name = 'SpCluster-13182.635']",
    "css" : {
      "background-color" : "rgb(153,153,0)"
    }
  }, {
    "selector" : "node[name = 'KfCluster-19487.0']",
    "css" : {
      "background-color" : "rgb(255,102,255)"
    }
  }, {
    "selector" : "node[name = 'CrCluster-8576.0']",
    "css" : {
      "background-color" : "rgb(0,0,255)"
    }
  }, {
    "selector" : "node[name = 'KfCluster-33416.0']",
    "css" : {
      "background-color" : "rgb(255,102,255)"
    }
  }, {
    "selector" : "node[name = 'PpCluster-26525.19']",
    "css" : {
      "background-color" : "rgb(51,255,51)"
    }
  }, {
    "selector" : "node[name = 'PpCluster-19278.48']",
    "css" : {
      "background-color" : "rgb(51,255,51)"
    }
  }, {
    "selector" : "node[name = 'CrCluster-40436.10']",
    "css" : {
      "background-color" : "rgb(0,0,255)"
    }
  }, {
    "selector" : "node[name = 'PpCluster-6108.0']",
    "css" : {
      "background-color" : "rgb(51,255,51)"
    }
  }, {
    "selector" : "node[name = 'SpCluster-5234.0']",
    "css" : {
      "background-color" : "rgb(153,153,0)"
    }
  }, {
    "selector" : "node[name = 'CrCluster-3237.2683']",
    "css" : {
      "background-color" : "rgb(0,0,255)"
    }
  }, {
    "selector" : "node[name = 'MpCluster-23852.0']",
    "css" : {
      "background-color" : "rgb(255,51,51)"
    }
  }, {
    "selector" : "node[name = 'PpCluster-21214.0']",
    "css" : {
      "background-color" : "rgb(51,255,51)"
    }
  }, {
    "selector" : "node[name = 'KfCluster-6694.0']",
    "css" : {
      "background-color" : "rgb(255,102,255)"
    }
  }, {
    "selector" : "node[name = 'PpCluster-3446.0']",
    "css" : {
      "background-color" : "rgb(51,255,51)"
    }
  }, {
    "selector" : "node[name = 'KfCluster-13086.0']",
    "css" : {
      "background-color" : "rgb(255,102,255)"
    }
  }, {
    "selector" : "node[name = 'KfCluster-8164.0']",
    "css" : {
      "background-color" : "rgb(255,102,255)"
    }
  }, {
    "selector" : "node[name = 'PpCluster-10492.0']",
    "css" : {
      "background-color" : "rgb(51,255,51)"
    }
  }, {
    "selector" : "node[name = 'SpCluster-7433.0']",
    "css" : {
      "background-color" : "rgb(153,153,0)"
    }
  }, {
    "selector" : "node[name = 'KfCluster-14197.0']",
    "css" : {
      "background-color" : "rgb(255,102,255)"
    }
  }, {
    "selector" : "node[name = 'SpCluster-14135.0']",
    "css" : {
      "background-color" : "rgb(153,153,0)"
    }
  }, {
    "selector" : "node[name = 'KfCluster-4994.0']",
    "css" : {
      "background-color" : "rgb(255,102,255)"
    }
  }, {
    "selector" : "node[name = 'CrCluster-7574.0']",
    "css" : {
      "background-color" : "rgb(0,0,255)"
    }
  }, {
    "selector" : "node[name = 'KfCluster-6585.0']",
    "css" : {
      "background-color" : "rgb(255,102,255)"
    }
  }, {
    "selector" : "node[name = 'KfCluster-5424.0']",
    "css" : {
      "background-color" : "rgb(255,102,255)"
    }
  }, {
    "selector" : "node[name = 'CrCluster-3237.1341']",
    "css" : {
      "background-color" : "rgb(0,0,255)"
    }
  }, {
    "selector" : "node[name = 'KfCluster-27934.0']",
    "css" : {
      "background-color" : "rgb(255,102,255)"
    }
  }, {
    "selector" : "node[name = 'KfCluster-11688.0']",
    "css" : {
      "background-color" : "rgb(255,102,255)"
    }
  }, {
    "selector" : "node[name = 'KfCluster-29755.0']",
    "css" : {
      "background-color" : "rgb(255,102,255)"
    }
  }, {
    "selector" : "node[name = 'PpCluster-19278.65']",
    "css" : {
      "background-color" : "rgb(51,255,51)"
    }
  }, {
    "selector" : "node[name = 'CrCluster-29974.0']",
    "css" : {
      "background-color" : "rgb(0,0,255)"
    }
  }, {
    "selector" : "node[name = 'CrCluster-31314.0']",
    "css" : {
      "background-color" : "rgb(0,0,255)"
    }
  }, {
    "selector" : "node[name = 'CrCluster-29475.0']",
    "css" : {
      "background-color" : "rgb(0,0,255)"
    }
  }, {
    "selector" : "node[name = 'CrCluster-2930.0']",
    "css" : {
      "background-color" : "rgb(0,0,255)"
    }
  }, {
    "selector" : "node[name = 'KfCluster-26589.0']",
    "css" : {
      "background-color" : "rgb(255,102,255)"
    }
  }, {
    "selector" : "node[name = 'SpCluster-13182.418']",
    "css" : {
      "background-color" : "rgb(153,153,0)"
    }
  }, {
    "selector" : "node[name = 'AaCluster-17022.0']",
    "css" : {
      "background-color" : "rgb(51,255,255)"
    }
  }, {
    "selector" : "node[name = 'PpCluster-16882.1']",
    "css" : {
      "background-color" : "rgb(51,255,51)"
    }
  }, {
    "selector" : "node[name = 'KfCluster-13676.0']",
    "css" : {
      "background-color" : "rgb(255,102,255)"
    }
  }, {
    "selector" : "node[name = 'KfCluster-9631.0']",
    "css" : {
      "background-color" : "rgb(255,102,255)"
    }
  }, {
    "selector" : "node[name = 'PpCluster-15060.0']",
    "css" : {
      "background-color" : "rgb(51,255,51)"
    }
  }, {
    "selector" : "node[name = 'CrCluster-3237.3953']",
    "css" : {
      "background-color" : "rgb(0,0,255)"
    }
  }, {
    "selector" : "node[name = 'PpCluster-7517.0']",
    "css" : {
      "background-color" : "rgb(51,255,51)"
    }
  }, {
    "selector" : "node[name = 'SpCluster-15893.0']",
    "css" : {
      "background-color" : "rgb(153,153,0)"
    }
  }, {
    "selector" : "node[name = 'SpCluster-13095.0']",
    "css" : {
      "background-color" : "rgb(153,153,0)"
    }
  }, {
    "selector" : "node[name = 'MpCluster-21982.0']",
    "css" : {
      "background-color" : "rgb(255,51,51)"
    }
  }, {
    "selector" : "node[name = 'PpCluster-9773.0']",
    "css" : {
      "background-color" : "rgb(51,255,51)"
    }
  }, {
    "selector" : "node[name = 'CrCluster-41145.0']",
    "css" : {
      "background-color" : "rgb(0,0,255)"
    }
  }, {
    "selector" : "node[name = 'PpCluster-24600.2']",
    "css" : {
      "background-color" : "rgb(51,255,51)"
    }
  }, {
    "selector" : "node[name = 'CrCluster-33335.0']",
    "css" : {
      "background-color" : "rgb(0,0,255)"
    }
  }, {
    "selector" : "node[name = 'PpCluster-5364.0']",
    "css" : {
      "background-color" : "rgb(51,255,51)"
    }
  }, {
    "selector" : "node[name = 'KfCluster-6746.0']",
    "css" : {
      "background-color" : "rgb(255,102,255)"
    }
  }, {
    "selector" : "node[name = 'PpCluster-5364.1']",
    "css" : {
      "background-color" : "rgb(51,255,51)"
    }
  }, {
    "selector" : "node[name = 'KfCluster-20384.0']",
    "css" : {
      "background-color" : "rgb(255,102,255)"
    }
  }, {
    "selector" : "node[name = 'PpCluster-3620.0']",
    "css" : {
      "background-color" : "rgb(51,255,51)"
    }
  }, {
    "selector" : "node[name = 'AaCluster-19098.0']",
    "css" : {
      "background-color" : "rgb(51,255,255)"
    }
  }, {
    "selector" : "node[name = 'PpCluster-18681.0']",
    "css" : {
      "background-color" : "rgb(51,255,51)"
    }
  }, {
    "selector" : "node[name = 'PpCluster-2420.0']",
    "css" : {
      "background-color" : "rgb(51,255,51)"
    }
  }, {
    "selector" : "node[name = 'SpCluster-18473.0']",
    "css" : {
      "background-color" : "rgb(153,153,0)"
    }
  }, {
    "selector" : "node[name = 'KfCluster-1838.0']",
    "css" : {
      "background-color" : "rgb(255,102,255)"
    }
  }, {
    "selector" : "node[name = 'PpCluster-24439.1']",
    "css" : {
      "background-color" : "rgb(51,255,51)"
    }
  }, {
    "selector" : "node[name = 'SpCluster-18473.1']",
    "css" : {
      "background-color" : "rgb(153,153,0)"
    }
  }, {
    "selector" : "node[name = 'SpCluster-14716.0']",
    "css" : {
      "background-color" : "rgb(153,153,0)"
    }
  }, {
    "selector" : "node[name = 'CrCluster-23782.0']",
    "css" : {
      "background-color" : "rgb(0,0,255)"
    }
  }, {
    "selector" : "node[name = 'KfCluster-31540.0']",
    "css" : {
      "background-color" : "rgb(255,102,255)"
    }
  }, {
    "selector" : "node[name = 'CrCluster-44550.0']",
    "css" : {
      "background-color" : "rgb(0,0,255)"
    }
  }, {
    "selector" : "node[name = 'KfCluster-16544.26']",
    "css" : {
      "background-color" : "rgb(255,102,255)"
    }
  }, {
    "selector" : "node[name = 'AaCluster-16398.1']",
    "css" : {
      "background-color" : "rgb(51,255,255)"
    }
  }, {
    "selector" : "node[name = 'SpCluster-13182.297']",
    "css" : {
      "background-color" : "rgb(153,153,0)"
    }
  }, {
    "selector" : "node[name = 'CrCluster-34739.0']",
    "css" : {
      "background-color" : "rgb(0,0,255)"
    }
  }, {
    "selector" : "node[name = 'CrCluster-34739.1']",
    "css" : {
      "background-color" : "rgb(0,0,255)"
    }
  }, {
    "selector" : "node[name = 'KfCluster-14573.0']",
    "css" : {
      "background-color" : "rgb(255,102,255)"
    }
  }, {
    "selector" : "node[name = 'SpCluster-4023.0']",
    "css" : {
      "background-color" : "rgb(153,153,0)"
    }
  }, {
    "selector" : "node[name = 'SpCluster-17307.1']",
    "css" : {
      "background-color" : "rgb(153,153,0)"
    }
  }, {
    "selector" : "node[name = 'PpCluster-4728.0']",
    "css" : {
      "background-color" : "rgb(51,255,51)"
    }
  }, {
    "selector" : "node[name = 'SpCluster-17307.0']",
    "css" : {
      "background-color" : "rgb(153,153,0)"
    }
  }, {
    "selector" : "node[name = 'PpCluster-24590.2']",
    "css" : {
      "background-color" : "rgb(51,255,51)"
    }
  }, {
    "selector" : "node[name = 'SpCluster-20318.0']",
    "css" : {
      "background-color" : "rgb(153,153,0)"
    }
  }, {
    "selector" : "node[name = 'CrCluster-3237.2404']",
    "css" : {
      "background-color" : "rgb(0,0,255)"
    }
  }, {
    "selector" : "node[name = 'CrCluster-3237.2646']",
    "css" : {
      "background-color" : "rgb(0,0,255)"
    }
  }, {
    "selector" : "node[name = 'KfCluster-16813.0']",
    "css" : {
      "background-color" : "rgb(255,102,255)"
    }
  }, {
    "selector" : "node[name = 'KfCluster-23556.0']",
    "css" : {
      "background-color" : "rgb(255,102,255)"
    }
  }, {
    "selector" : "node[name = 'PpCluster-21813.0']",
    "css" : {
      "background-color" : "rgb(51,255,51)"
    }
  }, {
    "selector" : "node[name = 'KfCluster-7917.0']",
    "css" : {
      "background-color" : "rgb(255,102,255)"
    }
  }, {
    "selector" : "node[name = 'CrCluster-13477.1']",
    "css" : {
      "background-color" : "rgb(0,0,255)"
    }
  }, {
    "selector" : "node[name = 'CrCluster-34694.0']",
    "css" : {
      "background-color" : "rgb(0,0,255)"
    }
  }, {
    "selector" : "node[name = 'SpCluster-18342.0']",
    "css" : {
      "background-color" : "rgb(153,153,0)"
    }
  }, {
    "selector" : "node[name = 'CrCluster-34694.2']",
    "css" : {
      "background-color" : "rgb(0,0,255)"
    }
  }, {
    "selector" : "node[name = 'CrCluster-29186.2']",
    "css" : {
      "background-color" : "rgb(0,0,255)"
    }
  }, {
    "selector" : "node[name = 'PpCluster-11485.0']",
    "css" : {
      "background-color" : "rgb(51,255,51)"
    }
  }, {
    "selector" : "node[name = 'CrCluster-29186.3']",
    "css" : {
      "background-color" : "rgb(0,0,255)"
    }
  }, {
    "selector" : "node[name = 'CrCluster-36133.0']",
    "css" : {
      "background-color" : "rgb(0,0,255)"
    }
  }, {
    "selector" : "node[name = 'KfCluster-19189.0']",
    "css" : {
      "background-color" : "rgb(255,102,255)"
    }
  }, {
    "selector" : "node[name = 'PpCluster-15073.0']",
    "css" : {
      "background-color" : "rgb(51,255,51)"
    }
  }, {
    "selector" : "node[name = 'KfCluster-4712.0']",
    "css" : {
      "background-color" : "rgb(255,102,255)"
    }
  }, {
    "selector" : "node[name = 'KfCluster-30954.0']",
    "css" : {
      "background-color" : "rgb(255,102,255)"
    }
  }, {
    "selector" : "node[name = 'SpCluster-16441.0']",
    "css" : {
      "background-color" : "rgb(153,153,0)"
    }
  }, {
    "selector" : "node[name = 'MpCluster-3783.0']",
    "css" : {
      "background-color" : "rgb(255,51,51)"
    }
  }, {
    "selector" : "node[name = 'KfCluster-32526.0']",
    "css" : {
      "background-color" : "rgb(255,102,255)"
    }
  }, {
    "selector" : "node[name = 'KfCluster-16485.0']",
    "css" : {
      "background-color" : "rgb(255,102,255)"
    }
  }, {
    "selector" : "node[name = 'CrCluster-29921.0']",
    "css" : {
      "background-color" : "rgb(0,0,255)"
    }
  }, {
    "selector" : "node[name = 'MpCluster-3332.0']",
    "css" : {
      "background-color" : "rgb(255,51,51)"
    }
  }, {
    "selector" : "node[name = 'AaCluster-4199.0']",
    "css" : {
      "background-color" : "rgb(51,255,255)"
    }
  }, {
    "selector" : "node[name = 'KfCluster-11573.0']",
    "css" : {
      "background-color" : "rgb(255,102,255)"
    }
  }, {
    "selector" : "node[name = 'MpCluster-9733.0']",
    "css" : {
      "background-color" : "rgb(255,51,51)"
    }
  }, {
    "selector" : "node[name = 'PpCluster-15412.0']",
    "css" : {
      "background-color" : "rgb(51,255,51)"
    }
  }, {
    "selector" : "node[name = 'KfCluster-13071.0']",
    "css" : {
      "background-color" : "rgb(255,102,255)"
    }
  }, {
    "selector" : "node[name = 'KfCluster-11211.0']",
    "css" : {
      "background-color" : "rgb(255,102,255)"
    }
  }, {
    "selector" : "node[name = 'PpCluster-21332.0']",
    "css" : {
      "background-color" : "rgb(51,255,51)"
    }
  }, {
    "selector" : "node[name = 'SpCluster-13127.0']",
    "css" : {
      "background-color" : "rgb(153,153,0)"
    }
  }, {
    "selector" : "node[name = 'SpCluster-9978.0']",
    "css" : {
      "background-color" : "rgb(153,153,0)"
    }
  }, {
    "selector" : "node[name = 'KfCluster-18575.0']",
    "css" : {
      "background-color" : "rgb(255,102,255)"
    }
  }, {
    "selector" : "node[name = 'KfCluster-30425.0']",
    "css" : {
      "background-color" : "rgb(255,102,255)"
    }
  }, {
    "selector" : "node[name = 'SpCluster-9721.0']",
    "css" : {
      "background-color" : "rgb(153,153,0)"
    }
  }, {
    "selector" : "node[name = 'PpCluster-25523.0']",
    "css" : {
      "background-color" : "rgb(51,255,51)"
    }
  }, {
    "selector" : "node[name = 'KfCluster-29824.0']",
    "css" : {
      "background-color" : "rgb(255,102,255)"
    }
  }, {
    "selector" : "node[name = 'CrCluster-7308.0']",
    "css" : {
      "background-color" : "rgb(0,0,255)"
    }
  }, {
    "selector" : "node[name = 'CrCluster-32916.45']",
    "css" : {
      "background-color" : "rgb(0,0,255)"
    }
  }, {
    "selector" : "node[name = 'CrCluster-7372.0']",
    "css" : {
      "background-color" : "rgb(0,0,255)"
    }
  }, {
    "selector" : "node[name = 'PpCluster-11606.0']",
    "css" : {
      "background-color" : "rgb(51,255,51)"
    }
  }, {
    "selector" : "node[name = 'KfCluster-31771.0']",
    "css" : {
      "background-color" : "rgb(255,102,255)"
    }
  }, {
    "selector" : "node[name = 'PpCluster-20524.0']",
    "css" : {
      "background-color" : "rgb(51,255,51)"
    }
  }, {
    "selector" : "node[name = 'CrCluster-7790.0']",
    "css" : {
      "background-color" : "rgb(0,0,255)"
    }
  }, {
    "selector" : "node[name = 'KfCluster-15500.0']",
    "css" : {
      "background-color" : "rgb(255,102,255)"
    }
  }, {
    "selector" : "node[name = 'PpCluster-3339.0']",
    "css" : {
      "background-color" : "rgb(51,255,51)"
    }
  }, {
    "selector" : "node[name = 'PpCluster-26584.0']",
    "css" : {
      "background-color" : "rgb(51,255,51)"
    }
  }, {
    "selector" : "node[name = 'KfCluster-32504.0']",
    "css" : {
      "background-color" : "rgb(255,102,255)"
    }
  }, {
    "selector" : "node[name = 'KfCluster-21609.1']",
    "css" : {
      "background-color" : "rgb(255,102,255)"
    }
  }, {
    "selector" : "node[name = 'CrCluster-32538.0']",
    "css" : {
      "background-color" : "rgb(0,0,255)"
    }
  }, {
    "selector" : "node[name = 'CrCluster-32538.4']",
    "css" : {
      "background-color" : "rgb(0,0,255)"
    }
  }, {
    "selector" : "node[name = 'KfCluster-14362.0']",
    "css" : {
      "background-color" : "rgb(255,102,255)"
    }
  }, {
    "selector" : "node[name = 'CrCluster-32538.1']",
    "css" : {
      "background-color" : "rgb(0,0,255)"
    }
  }, {
    "selector" : "node[name = 'CrCluster-15983.0']",
    "css" : {
      "background-color" : "rgb(0,0,255)"
    }
  }, {
    "selector" : "node[name = 'CrCluster-21598.0']",
    "css" : {
      "background-color" : "rgb(0,0,255)"
    }
  }, {
    "selector" : "node[name = 'CrCluster-32538.2']",
    "css" : {
      "background-color" : "rgb(0,0,255)"
    }
  }, {
    "selector" : "node[name = 'PpCluster-10731.0']",
    "css" : {
      "background-color" : "rgb(51,255,51)"
    }
  }, {
    "selector" : "node[name = 'KfCluster-23970.0']",
    "css" : {
      "background-color" : "rgb(255,102,255)"
    }
  }, {
    "selector" : "node[name = 'PpCluster-26936.0']",
    "css" : {
      "background-color" : "rgb(51,255,51)"
    }
  }, {
    "selector" : "node[name = 'SpCluster-5510.1']",
    "css" : {
      "background-color" : "rgb(153,153,0)"
    }
  }, {
    "selector" : "node[name = 'SpCluster-16496.0']",
    "css" : {
      "background-color" : "rgb(153,153,0)"
    }
  }, {
    "selector" : "node[name = 'KfCluster-30086.0']",
    "css" : {
      "background-color" : "rgb(255,102,255)"
    }
  }, {
    "selector" : "node[name = 'PpCluster-2618.0']",
    "css" : {
      "background-color" : "rgb(51,255,51)"
    }
  }, {
    "selector" : "node[name = 'SpCluster-13356.0']",
    "css" : {
      "background-color" : "rgb(153,153,0)"
    }
  }, {
    "selector" : "node[name = 'PpCluster-21937.0']",
    "css" : {
      "background-color" : "rgb(51,255,51)"
    }
  }, {
    "selector" : "node[name = 'SpCluster-2162.0']",
    "css" : {
      "background-color" : "rgb(153,153,0)"
    }
  }, {
    "selector" : "node[name = 'CrCluster-42286.0']",
    "css" : {
      "background-color" : "rgb(0,0,255)"
    }
  }, {
    "selector" : "node[name = 'SpCluster-5994.8']",
    "css" : {
      "background-color" : "rgb(153,153,0)"
    }
  }, {
    "selector" : "node[name = 'PpCluster-10228.0']",
    "css" : {
      "background-color" : "rgb(51,255,51)"
    }
  }, {
    "selector" : "node[name = 'CrCluster-40877.0']",
    "css" : {
      "background-color" : "rgb(0,0,255)"
    }
  }, {
    "selector" : "node[name = 'SpCluster-5994.9']",
    "css" : {
      "background-color" : "rgb(153,153,0)"
    }
  }, {
    "selector" : "node[name = 'SpCluster-18037.0']",
    "css" : {
      "background-color" : "rgb(153,153,0)"
    }
  }, {
    "selector" : "node[name = 'KfCluster-32724.0']",
    "css" : {
      "background-color" : "rgb(255,102,255)"
    }
  }, {
    "selector" : "node[name = 'SpCluster-5994.6']",
    "css" : {
      "background-color" : "rgb(153,153,0)"
    }
  }, {
    "selector" : "node[name = 'SpCluster-5994.5']",
    "css" : {
      "background-color" : "rgb(153,153,0)"
    }
  }, {
    "selector" : "node[name = 'KfCluster-16561.0']",
    "css" : {
      "background-color" : "rgb(255,102,255)"
    }
  }, {
    "selector" : "node[name = 'PpCluster-24350.0']",
    "css" : {
      "background-color" : "rgb(51,255,51)"
    }
  }, {
    "selector" : "node[name = 'SpCluster-5994.0']",
    "css" : {
      "background-color" : "rgb(153,153,0)"
    }
  }, {
    "selector" : "node[name = 'PpCluster-27161.1']",
    "css" : {
      "background-color" : "rgb(51,255,51)"
    }
  }, {
    "selector" : "node[name = 'PpCluster-22503.1']",
    "css" : {
      "background-color" : "rgb(51,255,51)"
    }
  }, {
    "selector" : "node[name = 'KfCluster-24340.0']",
    "css" : {
      "background-color" : "rgb(255,102,255)"
    }
  }, {
    "selector" : "node[name = 'PpCluster-11781.0']",
    "css" : {
      "background-color" : "rgb(51,255,51)"
    }
  }, {
    "selector" : "node[name = 'PpCluster-26451.0']",
    "css" : {
      "background-color" : "rgb(51,255,51)"
    }
  }, {
    "selector" : "node[name = 'CrCluster-24104.14']",
    "css" : {
      "background-color" : "rgb(0,0,255)"
    }
  }, {
    "selector" : "node[name = 'CrCluster-24104.15']",
    "css" : {
      "background-color" : "rgb(0,0,255)"
    }
  }, {
    "selector" : "node[name = 'SpCluster-11509.0']",
    "css" : {
      "background-color" : "rgb(153,153,0)"
    }
  }, {
    "selector" : "node[name = 'PpCluster-7973.0']",
    "css" : {
      "background-color" : "rgb(51,255,51)"
    }
  }, {
    "selector" : "node[name = 'PpCluster-7973.2']",
    "css" : {
      "background-color" : "rgb(51,255,51)"
    }
  }, {
    "selector" : "node[name = 'PpCluster-7973.3']",
    "css" : {
      "background-color" : "rgb(51,255,51)"
    }
  }, {
    "selector" : "node[name = 'PpCluster-10807.0']",
    "css" : {
      "background-color" : "rgb(51,255,51)"
    }
  }, {
    "selector" : "node[name = 'KfCluster-20076.1']",
    "css" : {
      "background-color" : "rgb(255,102,255)"
    }
  }, {
    "selector" : "node[name = 'CrCluster-36526.0']",
    "css" : {
      "background-color" : "rgb(0,0,255)"
    }
  }, {
    "selector" : "node[name = 'CrCluster-3237.1936']",
    "css" : {
      "background-color" : "rgb(0,0,255)"
    }
  }, {
    "selector" : "node[name = 'SpCluster-17862.0']",
    "css" : {
      "background-color" : "rgb(153,153,0)"
    }
  }, {
    "selector" : "node[name = 'AaCluster-2106.0']",
    "css" : {
      "background-color" : "rgb(51,255,255)"
    }
  }, {
    "selector" : "node[name = 'CrCluster-37270.1']",
    "css" : {
      "background-color" : "rgb(0,0,255)"
    }
  }, {
    "selector" : "node[name = 'CrCluster-26465.0']",
    "css" : {
      "background-color" : "rgb(0,0,255)"
    }
  }, {
    "selector" : "node[name = 'KfCluster-24808.0']",
    "css" : {
      "background-color" : "rgb(255,102,255)"
    }
  }, {
    "selector" : "node[name = 'PpCluster-25502.0']",
    "css" : {
      "background-color" : "rgb(51,255,51)"
    }
  }, {
    "selector" : "node[name = 'SpCluster-3376.7']",
    "css" : {
      "background-color" : "rgb(153,153,0)"
    }
  }, {
    "selector" : "node[name = 'SpCluster-14238.0']",
    "css" : {
      "background-color" : "rgb(153,153,0)"
    }
  }, {
    "selector" : "node[name = 'CrCluster-36866.1']",
    "css" : {
      "background-color" : "rgb(0,0,255)"
    }
  }, {
    "selector" : "node[name = 'SpCluster-3376.3']",
    "css" : {
      "background-color" : "rgb(153,153,0)"
    }
  }, {
    "selector" : "node[name = 'SpCluster-3376.6']",
    "css" : {
      "background-color" : "rgb(153,153,0)"
    }
  }, {
    "selector" : "node[name = 'PpCluster-9562.0']",
    "css" : {
      "background-color" : "rgb(51,255,51)"
    }
  }, {
    "selector" : "node[name = 'KfCluster-20809.0']",
    "css" : {
      "background-color" : "rgb(255,102,255)"
    }
  }, {
    "selector" : "node[name = 'PpCluster-8226.0']",
    "css" : {
      "background-color" : "rgb(51,255,51)"
    }
  }, {
    "selector" : "node[name = 'KfCluster-25191.0']",
    "css" : {
      "background-color" : "rgb(255,102,255)"
    }
  }, {
    "selector" : "node[name = 'CrCluster-16042.1']",
    "css" : {
      "background-color" : "rgb(0,0,255)"
    }
  }, {
    "selector" : "node[name = 'KfCluster-17911.0']",
    "css" : {
      "background-color" : "rgb(255,102,255)"
    }
  }, {
    "selector" : "node[name = 'AaCluster-10542.0']",
    "css" : {
      "background-color" : "rgb(51,255,255)"
    }
  }, {
    "selector" : "node[name = 'CrCluster-16730.0']",
    "css" : {
      "background-color" : "rgb(0,0,255)"
    }
  }, {
    "selector" : "node[name = 'MpCluster-4891.0']",
    "css" : {
      "background-color" : "rgb(255,51,51)"
    }
  }, {
    "selector" : "node[name = 'AaCluster-19493.0']",
    "css" : {
      "background-color" : "rgb(51,255,255)"
    }
  }, {
    "selector" : "node[name = 'KfCluster-22244.0']",
    "css" : {
      "background-color" : "rgb(255,102,255)"
    }
  }, {
    "selector" : "node[name = 'PpCluster-10884.1']",
    "css" : {
      "background-color" : "rgb(51,255,51)"
    }
  }, {
    "selector" : "node[name = 'PpCluster-10884.0']",
    "css" : {
      "background-color" : "rgb(51,255,51)"
    }
  }, {
    "selector" : "node[name = 'PpCluster-10884.3']",
    "css" : {
      "background-color" : "rgb(51,255,51)"
    }
  }, {
    "selector" : "node[name = 'SpCluster-15585.3']",
    "css" : {
      "background-color" : "rgb(153,153,0)"
    }
  }, {
    "selector" : "node[name = 'PpCluster-10884.2']",
    "css" : {
      "background-color" : "rgb(51,255,51)"
    }
  }, {
    "selector" : "node[name = 'KfCluster-12918.0']",
    "css" : {
      "background-color" : "rgb(255,102,255)"
    }
  }, {
    "selector" : "node[name = 'SpCluster-15585.7']",
    "css" : {
      "background-color" : "rgb(153,153,0)"
    }
  }, {
    "selector" : "node[name = 'SpCluster-15585.9']",
    "css" : {
      "background-color" : "rgb(153,153,0)"
    }
  }, {
    "selector" : "node[name = 'SpCluster-15585.8']",
    "css" : {
      "background-color" : "rgb(153,153,0)"
    }
  }, {
    "selector" : "node[name = 'SpCluster-19342.1']",
    "css" : {
      "background-color" : "rgb(153,153,0)"
    }
  }, {
    "selector" : "node[name = 'CrCluster-25040.0']",
    "css" : {
      "background-color" : "rgb(0,0,255)"
    }
  }, {
    "selector" : "node[name = 'KfCluster-7017.0']",
    "css" : {
      "background-color" : "rgb(255,102,255)"
    }
  }, {
    "selector" : "node[name = 'PpCluster-25187.0']",
    "css" : {
      "background-color" : "rgb(51,255,51)"
    }
  }, {
    "selector" : "node[name = 'SpCluster-19342.0']",
    "css" : {
      "background-color" : "rgb(153,153,0)"
    }
  }, {
    "selector" : "node[name = 'PpCluster-22578.0']",
    "css" : {
      "background-color" : "rgb(51,255,51)"
    }
  }, {
    "selector" : "node[name = 'CrCluster-32495.3']",
    "css" : {
      "background-color" : "rgb(0,0,255)"
    }
  }, {
    "selector" : "node[name = 'CrCluster-32495.2']",
    "css" : {
      "background-color" : "rgb(0,0,255)"
    }
  }, {
    "selector" : "node[name = 'PpCluster-21318.0']",
    "css" : {
      "background-color" : "rgb(51,255,51)"
    }
  }, {
    "selector" : "node[name = 'KfCluster-22582.0']",
    "css" : {
      "background-color" : "rgb(255,102,255)"
    }
  }, {
    "selector" : "node[name = 'MpCluster-3400.0']",
    "css" : {
      "background-color" : "rgb(255,51,51)"
    }
  }, {
    "selector" : "node[name = 'CrCluster-20265.0']",
    "css" : {
      "background-color" : "rgb(0,0,255)"
    }
  }, {
    "selector" : "node[name = 'KfCluster-2732.0']",
    "css" : {
      "background-color" : "rgb(255,102,255)"
    }
  }, {
    "selector" : "node[name = 'KfCluster-6261.0']",
    "css" : {
      "background-color" : "rgb(255,102,255)"
    }
  }, {
    "selector" : "node[name = 'KfCluster-26254.0']",
    "css" : {
      "background-color" : "rgb(255,102,255)"
    }
  }, {
    "selector" : "node[name = 'PpCluster-18092.1']",
    "css" : {
      "background-color" : "rgb(51,255,51)"
    }
  }, {
    "selector" : "node[name = 'CrCluster-32529.0']",
    "css" : {
      "background-color" : "rgb(0,0,255)"
    }
  }, {
    "selector" : "node[name = 'CrCluster-15471.0']",
    "css" : {
      "background-color" : "rgb(0,0,255)"
    }
  }, {
    "selector" : "node[name = 'MpCluster-19921.0']",
    "css" : {
      "background-color" : "rgb(255,51,51)"
    }
  }, {
    "selector" : "node[name = 'SpCluster-15005.1']",
    "css" : {
      "background-color" : "rgb(153,153,0)"
    }
  }, {
    "selector" : "node[name = 'SpCluster-15005.0']",
    "css" : {
      "background-color" : "rgb(153,153,0)"
    }
  }, {
    "selector" : "node[name = 'KfCluster-29148.0']",
    "css" : {
      "background-color" : "rgb(255,102,255)"
    }
  }, {
    "selector" : "node[name = 'SpCluster-6279.0']",
    "css" : {
      "background-color" : "rgb(153,153,0)"
    }
  }, {
    "selector" : "node[name = 'AaCluster-8265.3']",
    "css" : {
      "background-color" : "rgb(51,255,255)"
    }
  }, {
    "selector" : "node[name = 'CrCluster-13764.1']",
    "css" : {
      "background-color" : "rgb(0,0,255)"
    }
  }, {
    "selector" : "node[name = 'AaCluster-18220.0']",
    "css" : {
      "background-color" : "rgb(51,255,255)"
    }
  }, {
    "selector" : "node[name = 'PpCluster-20246.0']",
    "css" : {
      "background-color" : "rgb(51,255,51)"
    }
  }, {
    "selector" : "node[name = 'PpCluster-25613.0']",
    "css" : {
      "background-color" : "rgb(51,255,51)"
    }
  }, {
    "selector" : "node[name = 'PpCluster-10335.0']",
    "css" : {
      "background-color" : "rgb(51,255,51)"
    }
  }, {
    "selector" : "node[name = 'PpCluster-1092.0']",
    "css" : {
      "background-color" : "rgb(51,255,51)"
    }
  }, {
    "selector" : "node[name = 'CrCluster-22716.0']",
    "css" : {
      "background-color" : "rgb(0,0,255)"
    }
  }, {
    "selector" : "node[name = 'SpCluster-15585.22']",
    "css" : {
      "background-color" : "rgb(153,153,0)"
    }
  }, {
    "selector" : "node[name = 'AaCluster-7935.0']",
    "css" : {
      "background-color" : "rgb(51,255,255)"
    }
  }, {
    "selector" : "node[name = 'CrCluster-30775.0']",
    "css" : {
      "background-color" : "rgb(0,0,255)"
    }
  }, {
    "selector" : "node[name = 'PpCluster-8929.0']",
    "css" : {
      "background-color" : "rgb(51,255,51)"
    }
  }, {
    "selector" : "node[name = 'SpCluster-15585.25']",
    "css" : {
      "background-color" : "rgb(153,153,0)"
    }
  }, {
    "selector" : "node[name = 'CrCluster-3237.3063']",
    "css" : {
      "background-color" : "rgb(0,0,255)"
    }
  }, {
    "selector" : "node[name = 'CrCluster-3237.4393']",
    "css" : {
      "background-color" : "rgb(0,0,255)"
    }
  }, {
    "selector" : "node[name = 'KfCluster-23151.1']",
    "css" : {
      "background-color" : "rgb(255,102,255)"
    }
  }, {
    "selector" : "node[name = 'PpCluster-26760.0']",
    "css" : {
      "background-color" : "rgb(51,255,51)"
    }
  }, {
    "selector" : "node[name = 'KfCluster-32721.0']",
    "css" : {
      "background-color" : "rgb(255,102,255)"
    }
  }, {
    "selector" : "node[name = 'MpCluster-17555.0']",
    "css" : {
      "background-color" : "rgb(255,51,51)"
    }
  }, {
    "selector" : "node[name = 'SpCluster-15585.15']",
    "css" : {
      "background-color" : "rgb(153,153,0)"
    }
  }, {
    "selector" : "node[name = 'SpCluster-15585.16']",
    "css" : {
      "background-color" : "rgb(153,153,0)"
    }
  }, {
    "selector" : "node[name = 'CrCluster-24088.0']",
    "css" : {
      "background-color" : "rgb(0,0,255)"
    }
  }, {
    "selector" : "node[name = 'SpCluster-15585.12']",
    "css" : {
      "background-color" : "rgb(153,153,0)"
    }
  }, {
    "selector" : "node[name = 'KfCluster-28995.0']",
    "css" : {
      "background-color" : "rgb(255,102,255)"
    }
  }, {
    "selector" : "node[name = 'SpCluster-15585.13']",
    "css" : {
      "background-color" : "rgb(153,153,0)"
    }
  }, {
    "selector" : "node[name = 'SpCluster-15585.14']",
    "css" : {
      "background-color" : "rgb(153,153,0)"
    }
  }, {
    "selector" : "node[name = 'SpCluster-16690.1']",
    "css" : {
      "background-color" : "rgb(153,153,0)"
    }
  }, {
    "selector" : "node[name = 'SpCluster-4511.0']",
    "css" : {
      "background-color" : "rgb(153,153,0)"
    }
  }, {
    "selector" : "node[name = 'CrCluster-21786.0']",
    "css" : {
      "background-color" : "rgb(0,0,255)"
    }
  }, {
    "selector" : "node[name = 'KfCluster-16467.0']",
    "css" : {
      "background-color" : "rgb(255,102,255)"
    }
  }, {
    "selector" : "node[name = 'KfCluster-23414.0']",
    "css" : {
      "background-color" : "rgb(255,102,255)"
    }
  }, {
    "selector" : "node[name = 'SpCluster-2922.0']",
    "css" : {
      "background-color" : "rgb(153,153,0)"
    }
  }, {
    "selector" : "node[name = 'SpCluster-14890.1']",
    "css" : {
      "background-color" : "rgb(153,153,0)"
    }
  }, {
    "selector" : "node[name = 'SpCluster-14890.0']",
    "css" : {
      "background-color" : "rgb(153,153,0)"
    }
  }, {
    "selector" : "node[name = 'KfCluster-12620.0']",
    "css" : {
      "background-color" : "rgb(255,102,255)"
    }
  }, {
    "selector" : "node[name = 'AaCluster-6334.0']",
    "css" : {
      "background-color" : "rgb(51,255,255)"
    }
  }, {
    "selector" : "node[name = 'SpCluster-11531.0']",
    "css" : {
      "background-color" : "rgb(153,153,0)"
    }
  }, {
    "selector" : "node[name = 'CrCluster-15480.0']",
    "css" : {
      "background-color" : "rgb(0,0,255)"
    }
  }, {
    "selector" : "node[name = 'PpCluster-16735.0']",
    "css" : {
      "background-color" : "rgb(51,255,51)"
    }
  }, {
    "selector" : "node[name = 'AaCluster-9392.0']",
    "css" : {
      "background-color" : "rgb(51,255,255)"
    }
  }, {
    "selector" : "node[name = 'KfCluster-23305.0']",
    "css" : {
      "background-color" : "rgb(255,102,255)"
    }
  }, {
    "selector" : "node[name = 'KfCluster-31629.0']",
    "css" : {
      "background-color" : "rgb(255,102,255)"
    }
  }, {
    "selector" : "node[name = 'SpCluster-7943.0']",
    "css" : {
      "background-color" : "rgb(153,153,0)"
    }
  }, {
    "selector" : "node[name = 'CrCluster-14026.0']",
    "css" : {
      "background-color" : "rgb(0,0,255)"
    }
  }, {
    "selector" : "node[name = 'KfCluster-10396.0']",
    "css" : {
      "background-color" : "rgb(255,102,255)"
    }
  }, {
    "selector" : "node[name = 'PpCluster-13569.1']",
    "css" : {
      "background-color" : "rgb(51,255,51)"
    }
  }, {
    "selector" : "node[name = 'CrCluster-42512.0']",
    "css" : {
      "background-color" : "rgb(0,0,255)"
    }
  }, {
    "selector" : "node[name = 'CrCluster-30699.0']",
    "css" : {
      "background-color" : "rgb(0,0,255)"
    }
  }, {
    "selector" : "node[name = 'SpCluster-13182.1']",
    "css" : {
      "background-color" : "rgb(153,153,0)"
    }
  }, {
    "selector" : "node[name = 'CrCluster-36846.0']",
    "css" : {
      "background-color" : "rgb(0,0,255)"
    }
  }, {
    "selector" : "node[name = 'PpCluster-10871.1']",
    "css" : {
      "background-color" : "rgb(51,255,51)"
    }
  }, {
    "selector" : "node[name = 'CrCluster-21170.0']",
    "css" : {
      "background-color" : "rgb(0,0,255)"
    }
  }, {
    "selector" : "node[name = 'CrCluster-11979.0']",
    "css" : {
      "background-color" : "rgb(0,0,255)"
    }
  }, {
    "selector" : "node[name = 'CrCluster-24658.0']",
    "css" : {
      "background-color" : "rgb(0,0,255)"
    }
  }, {
    "selector" : "node[name = 'PpCluster-15892.1']",
    "css" : {
      "background-color" : "rgb(51,255,51)"
    }
  }, {
    "selector" : "node[name = 'KfCluster-19085.0']",
    "css" : {
      "background-color" : "rgb(255,102,255)"
    }
  }, {
    "selector" : "node[name = 'CrCluster-16429.0']",
    "css" : {
      "background-color" : "rgb(0,0,255)"
    }
  }, {
    "selector" : "node[name = 'PpCluster-17662.0']",
    "css" : {
      "background-color" : "rgb(51,255,51)"
    }
  }, {
    "selector" : "node[name = 'CrCluster-3237.1093']",
    "css" : {
      "background-color" : "rgb(0,0,255)"
    }
  }, {
    "selector" : "node[name = 'CrCluster-3237.4363']",
    "css" : {
      "background-color" : "rgb(0,0,255)"
    }
  }, {
    "selector" : "node[name = 'PpCluster-17662.3']",
    "css" : {
      "background-color" : "rgb(51,255,51)"
    }
  }, {
    "selector" : "node[name = 'KfCluster-27905.0']",
    "css" : {
      "background-color" : "rgb(255,102,255)"
    }
  }, {
    "selector" : "node[name = 'SpCluster-19259.0']",
    "css" : {
      "background-color" : "rgb(153,153,0)"
    }
  }, {
    "selector" : "node[name = 'CrCluster-27890.0']",
    "css" : {
      "background-color" : "rgb(0,0,255)"
    }
  }, {
    "selector" : "node[name = 'SpCluster-7257.3']",
    "css" : {
      "background-color" : "rgb(153,153,0)"
    }
  }, {
    "selector" : "node[name = 'SpCluster-7257.4']",
    "css" : {
      "background-color" : "rgb(153,153,0)"
    }
  }, {
    "selector" : "node[name = 'CrCluster-39224.0']",
    "css" : {
      "background-color" : "rgb(0,0,255)"
    }
  }, {
    "selector" : "node[name = 'KfCluster-7703.0']",
    "css" : {
      "background-color" : "rgb(255,102,255)"
    }
  }, {
    "selector" : "node[name = 'SpCluster-7257.5']",
    "css" : {
      "background-color" : "rgb(153,153,0)"
    }
  }, {
    "selector" : "node[name = 'CrCluster-32972.0']",
    "css" : {
      "background-color" : "rgb(0,0,255)"
    }
  }, {
    "selector" : "node[name = 'PpCluster-12039.1']",
    "css" : {
      "background-color" : "rgb(51,255,51)"
    }
  }, {
    "selector" : "node[name = 'SpCluster-18764.0']",
    "css" : {
      "background-color" : "rgb(153,153,0)"
    }
  }, {
    "selector" : "node[name = 'CrCluster-38725.0']",
    "css" : {
      "background-color" : "rgb(0,0,255)"
    }
  }, {
    "selector" : "node[name = 'KfCluster-20949.0']",
    "css" : {
      "background-color" : "rgb(255,102,255)"
    }
  }, {
    "selector" : "node[name = 'SpCluster-3548.0']",
    "css" : {
      "background-color" : "rgb(153,153,0)"
    }
  }, {
    "selector" : "node[name = 'PpCluster-27166.0']",
    "css" : {
      "background-color" : "rgb(51,255,51)"
    }
  }, {
    "selector" : "node[name = 'SpCluster-9983.0']",
    "css" : {
      "background-color" : "rgb(153,153,0)"
    }
  }, {
    "selector" : "node[name = 'KfCluster-19226.0']",
    "css" : {
      "background-color" : "rgb(255,102,255)"
    }
  }, {
    "selector" : "node[name = 'PpCluster-21978.0']",
    "css" : {
      "background-color" : "rgb(51,255,51)"
    }
  }, {
    "selector" : "node[name = 'SpCluster-19707.0']",
    "css" : {
      "background-color" : "rgb(153,153,0)"
    }
  }, {
    "selector" : "node[name = 'KfCluster-23847.0']",
    "css" : {
      "background-color" : "rgb(255,102,255)"
    }
  }, {
    "selector" : "node[name = 'KfCluster-21459.0']",
    "css" : {
      "background-color" : "rgb(255,102,255)"
    }
  }, {
    "selector" : "node[name = 'PpCluster-1584.0']",
    "css" : {
      "background-color" : "rgb(51,255,51)"
    }
  }, {
    "selector" : "node[name = 'KfCluster-3898.0']",
    "css" : {
      "background-color" : "rgb(255,102,255)"
    }
  }, {
    "selector" : "node[name = 'PpCluster-13253.0']",
    "css" : {
      "background-color" : "rgb(51,255,51)"
    }
  }, {
    "selector" : "node[name = 'KfCluster-31985.0']",
    "css" : {
      "background-color" : "rgb(255,102,255)"
    }
  }, {
    "selector" : "node[name = 'PpCluster-8597.0']",
    "css" : {
      "background-color" : "rgb(51,255,51)"
    }
  }, {
    "selector" : "node[name = 'KfCluster-19651.3']",
    "css" : {
      "background-color" : "rgb(255,102,255)"
    }
  }, {
    "selector" : "node[name = 'PpCluster-24138.1']",
    "css" : {
      "background-color" : "rgb(51,255,51)"
    }
  }, {
    "selector" : "node[name = 'SpCluster-13182.713']",
    "css" : {
      "background-color" : "rgb(153,153,0)"
    }
  }, {
    "selector" : "node[name = 'KfCluster-16382.0']",
    "css" : {
      "background-color" : "rgb(255,102,255)"
    }
  }, {
    "selector" : "node[name = 'KfCluster-27468.0']",
    "css" : {
      "background-color" : "rgb(255,102,255)"
    }
  }, {
    "selector" : "node[name = 'SpCluster-18339.0']",
    "css" : {
      "background-color" : "rgb(153,153,0)"
    }
  }, {
    "selector" : "node[name = 'SpCluster-11326.0']",
    "css" : {
      "background-color" : "rgb(153,153,0)"
    }
  }, {
    "selector" : "node[name = 'KfCluster-10045.0']",
    "css" : {
      "background-color" : "rgb(255,102,255)"
    }
  }, {
    "selector" : "node[name = 'KfCluster-32216.0']",
    "css" : {
      "background-color" : "rgb(255,102,255)"
    }
  }, {
    "selector" : "node[name = 'PpCluster-23517.2']",
    "css" : {
      "background-color" : "rgb(51,255,51)"
    }
  }, {
    "selector" : "node[name = 'AaCluster-12279.0']",
    "css" : {
      "background-color" : "rgb(51,255,255)"
    }
  }, {
    "selector" : "node[name = 'MpCluster-6238.0']",
    "css" : {
      "background-color" : "rgb(255,51,51)"
    }
  }, {
    "selector" : "node[name = 'PpCluster-11677.1']",
    "css" : {
      "background-color" : "rgb(51,255,51)"
    }
  }, {
    "selector" : "node[name = 'SpCluster-15058.0']",
    "css" : {
      "background-color" : "rgb(153,153,0)"
    }
  }, {
    "selector" : "node[name = 'CrCluster-41184.3']",
    "css" : {
      "background-color" : "rgb(0,0,255)"
    }
  }, {
    "selector" : "node[name = 'CrCluster-5334.0']",
    "css" : {
      "background-color" : "rgb(0,0,255)"
    }
  }, {
    "selector" : "node[name = 'KfCluster-20058.0']",
    "css" : {
      "background-color" : "rgb(255,102,255)"
    }
  }, {
    "selector" : "node[name = 'CrCluster-3237.3282']",
    "css" : {
      "background-color" : "rgb(0,0,255)"
    }
  }, {
    "selector" : "node[name = 'PpCluster-17673.1']",
    "css" : {
      "background-color" : "rgb(51,255,51)"
    }
  }, {
    "selector" : "node[name = 'KfCluster-14126.0']",
    "css" : {
      "background-color" : "rgb(255,102,255)"
    }
  }, {
    "selector" : "node[name = 'CrCluster-9548.0']",
    "css" : {
      "background-color" : "rgb(0,0,255)"
    }
  }, {
    "selector" : "node[name = 'KfCluster-468.2']",
    "css" : {
      "background-color" : "rgb(255,102,255)"
    }
  }, {
    "selector" : "node[name = 'MpCluster-7077.0']",
    "css" : {
      "background-color" : "rgb(255,51,51)"
    }
  }, {
    "selector" : "node[name = 'KfCluster-19540.0']",
    "css" : {
      "background-color" : "rgb(255,102,255)"
    }
  }, {
    "selector" : "node[name = 'SpCluster-3051.19']",
    "css" : {
      "background-color" : "rgb(153,153,0)"
    }
  }, {
    "selector" : "node[name = 'CrCluster-21176.0']",
    "css" : {
      "background-color" : "rgb(0,0,255)"
    }
  }, {
    "selector" : "node[name = 'CrCluster-29568.1']",
    "css" : {
      "background-color" : "rgb(0,0,255)"
    }
  }, {
    "selector" : "node[name = 'CrCluster-29568.3']",
    "css" : {
      "background-color" : "rgb(0,0,255)"
    }
  }, {
    "selector" : "node[name = 'CrCluster-30780.0']",
    "css" : {
      "background-color" : "rgb(0,0,255)"
    }
  }, {
    "selector" : "node[name = 'MpCluster-5449.0']",
    "css" : {
      "background-color" : "rgb(255,51,51)"
    }
  }, {
    "selector" : "node[name = 'SpCluster-5629.0']",
    "css" : {
      "background-color" : "rgb(153,153,0)"
    }
  }, {
    "selector" : "node[name = 'PpCluster-17662.5']",
    "css" : {
      "background-color" : "rgb(51,255,51)"
    }
  }, {
    "selector" : "node[name = 'CrCluster-17704.0']",
    "css" : {
      "background-color" : "rgb(0,0,255)"
    }
  }, {
    "selector" : "node[name = 'CrCluster-44559.5']",
    "css" : {
      "background-color" : "rgb(0,0,255)"
    }
  }, {
    "selector" : "node[name = 'SpCluster-11620.0']",
    "css" : {
      "background-color" : "rgb(153,153,0)"
    }
  }, {
    "selector" : "node[name = 'KfCluster-33387.1']",
    "css" : {
      "background-color" : "rgb(255,102,255)"
    }
  }, {
    "selector" : "node[name = 'PpCluster-1803.1']",
    "css" : {
      "background-color" : "rgb(51,255,51)"
    }
  }, {
    "selector" : "node[name = 'CrCluster-36415.0']",
    "css" : {
      "background-color" : "rgb(0,0,255)"
    }
  }, {
    "selector" : "node[name = 'SpCluster-3051.24']",
    "css" : {
      "background-color" : "rgb(153,153,0)"
    }
  }, {
    "selector" : "node[name = 'KfCluster-20379.0']",
    "css" : {
      "background-color" : "rgb(255,102,255)"
    }
  }, {
    "selector" : "node[name = 'PpCluster-11206.1']",
    "css" : {
      "background-color" : "rgb(51,255,51)"
    }
  }, {
    "selector" : "node[name = 'SpCluster-4893.0']",
    "css" : {
      "background-color" : "rgb(153,153,0)"
    }
  }, {
    "selector" : "node[name = 'PpCluster-19577.1']",
    "css" : {
      "background-color" : "rgb(51,255,51)"
    }
  }, {
    "selector" : "node[name = 'KfCluster-8313.0']",
    "css" : {
      "background-color" : "rgb(255,102,255)"
    }
  }, {
    "selector" : "node[name = 'SpCluster-8756.0']",
    "css" : {
      "background-color" : "rgb(153,153,0)"
    }
  }, {
    "selector" : "node[name = 'KfCluster-31075.1']",
    "css" : {
      "background-color" : "rgb(255,102,255)"
    }
  }, {
    "selector" : "node[name = 'KfCluster-31075.3']",
    "css" : {
      "background-color" : "rgb(255,102,255)"
    }
  }, {
    "selector" : "node[name = 'KfCluster-31075.2']",
    "css" : {
      "background-color" : "rgb(255,102,255)"
    }
  }, {
    "selector" : "node[name = 'SpCluster-18720.0']",
    "css" : {
      "background-color" : "rgb(153,153,0)"
    }
  }, {
    "selector" : "node[name = 'CrCluster-5772.1']",
    "css" : {
      "background-color" : "rgb(0,0,255)"
    }
  }, {
    "selector" : "node[name = 'SpCluster-17069.0']",
    "css" : {
      "background-color" : "rgb(153,153,0)"
    }
  }, {
    "selector" : "node[name = 'KfCluster-33044.0']",
    "css" : {
      "background-color" : "rgb(255,102,255)"
    }
  }, {
    "selector" : "node[name = 'SpCluster-18174.0']",
    "css" : {
      "background-color" : "rgb(153,153,0)"
    }
  }, {
    "selector" : "node[name = 'KfCluster-19642.0']",
    "css" : {
      "background-color" : "rgb(255,102,255)"
    }
  }, {
    "selector" : "node[name = 'SpCluster-5994.28']",
    "css" : {
      "background-color" : "rgb(153,153,0)"
    }
  }, {
    "selector" : "node[name = 'KfCluster-20901.0']",
    "css" : {
      "background-color" : "rgb(255,102,255)"
    }
  }, {
    "selector" : "node[name = 'SpCluster-5994.29']",
    "css" : {
      "background-color" : "rgb(153,153,0)"
    }
  }, {
    "selector" : "node[name = 'KfCluster-30893.0']",
    "css" : {
      "background-color" : "rgb(255,102,255)"
    }
  }, {
    "selector" : "node[name = 'SpCluster-6172.0']",
    "css" : {
      "background-color" : "rgb(153,153,0)"
    }
  }, {
    "selector" : "node[name = 'CrCluster-27674.0']",
    "css" : {
      "background-color" : "rgb(0,0,255)"
    }
  }, {
    "selector" : "node[name = 'SpCluster-13647.0']",
    "css" : {
      "background-color" : "rgb(153,153,0)"
    }
  }, {
    "selector" : "node[name = 'SpCluster-16720.0']",
    "css" : {
      "background-color" : "rgb(153,153,0)"
    }
  }, {
    "selector" : "node[name = 'SpCluster-1491.0']",
    "css" : {
      "background-color" : "rgb(153,153,0)"
    }
  }, {
    "selector" : "node[name = 'SpCluster-10034.0']",
    "css" : {
      "background-color" : "rgb(153,153,0)"
    }
  }, {
    "selector" : "node[name = 'SpCluster-10034.1']",
    "css" : {
      "background-color" : "rgb(153,153,0)"
    }
  }, {
    "selector" : "node[name = 'KfCluster-25683.0']",
    "css" : {
      "background-color" : "rgb(255,102,255)"
    }
  }, {
    "selector" : "node[name = 'PpCluster-20000.0']",
    "css" : {
      "background-color" : "rgb(51,255,51)"
    }
  }, {
    "selector" : "node[name = 'SpCluster-5994.30']",
    "css" : {
      "background-color" : "rgb(153,153,0)"
    }
  }, {
    "selector" : "node[name = 'PpCluster-11281.1']",
    "css" : {
      "background-color" : "rgb(51,255,51)"
    }
  }, {
    "selector" : "node[name = 'CrCluster-5576.0']",
    "css" : {
      "background-color" : "rgb(0,0,255)"
    }
  }, {
    "selector" : "node[name = 'KfCluster-22200.0']",
    "css" : {
      "background-color" : "rgb(255,102,255)"
    }
  }, {
    "selector" : "node[name = 'SpCluster-5994.16']",
    "css" : {
      "background-color" : "rgb(153,153,0)"
    }
  }, {
    "selector" : "node[name = 'SpCluster-3051.40']",
    "css" : {
      "background-color" : "rgb(153,153,0)"
    }
  }, {
    "selector" : "node[name = 'SpCluster-5994.19']",
    "css" : {
      "background-color" : "rgb(153,153,0)"
    }
  }, {
    "selector" : "node[name = 'MpCluster-9561.0']",
    "css" : {
      "background-color" : "rgb(255,51,51)"
    }
  }, {
    "selector" : "node[name = 'SpCluster-5994.13']",
    "css" : {
      "background-color" : "rgb(153,153,0)"
    }
  }, {
    "selector" : "node[name = 'CrCluster-38636.0']",
    "css" : {
      "background-color" : "rgb(0,0,255)"
    }
  }, {
    "selector" : "node[name = 'SpCluster-3051.47']",
    "css" : {
      "background-color" : "rgb(153,153,0)"
    }
  }, {
    "selector" : "node[name = 'SpCluster-3977.0']",
    "css" : {
      "background-color" : "rgb(153,153,0)"
    }
  }, {
    "selector" : "node[name = 'SpCluster-17366.1']",
    "css" : {
      "background-color" : "rgb(153,153,0)"
    }
  }, {
    "selector" : "node[name = 'SpCluster-17366.2']",
    "css" : {
      "background-color" : "rgb(153,153,0)"
    }
  }, {
    "selector" : "node[name = 'KfCluster-22259.1']",
    "css" : {
      "background-color" : "rgb(255,102,255)"
    }
  }, {
    "selector" : "node[name = 'CrCluster-26086.0']",
    "css" : {
      "background-color" : "rgb(0,0,255)"
    }
  }, {
    "selector" : "node[name = 'CrCluster-31843.0']",
    "css" : {
      "background-color" : "rgb(0,0,255)"
    }
  }, {
    "selector" : "node[name = 'KfCluster-16830.0']",
    "css" : {
      "background-color" : "rgb(255,102,255)"
    }
  }, {
    "selector" : "node[name = 'KfCluster-23131.0']",
    "css" : {
      "background-color" : "rgb(255,102,255)"
    }
  }, {
    "selector" : "node[name = 'KfCluster-12322.0']",
    "css" : {
      "background-color" : "rgb(255,102,255)"
    }
  }, {
    "selector" : "node[name = 'CrCluster-3237.3243']",
    "css" : {
      "background-color" : "rgb(0,0,255)"
    }
  }, {
    "selector" : "node[name = 'CrCluster-40707.0']",
    "css" : {
      "background-color" : "rgb(0,0,255)"
    }
  }, {
    "selector" : "node[name = 'KfCluster-6664.0']",
    "css" : {
      "background-color" : "rgb(255,102,255)"
    }
  }, {
    "selector" : "node[name = 'PpCluster-26402.0']",
    "css" : {
      "background-color" : "rgb(51,255,51)"
    }
  }, {
    "selector" : "node[name = 'CrCluster-1956.0']",
    "css" : {
      "background-color" : "rgb(0,0,255)"
    }
  }, {
    "selector" : "node[name = 'PpCluster-26402.1']",
    "css" : {
      "background-color" : "rgb(51,255,51)"
    }
  }, {
    "selector" : "node[name = 'KfCluster-5296.0']",
    "css" : {
      "background-color" : "rgb(255,102,255)"
    }
  }, {
    "selector" : "node[name = 'AaCluster-7003.1']",
    "css" : {
      "background-color" : "rgb(51,255,255)"
    }
  }, {
    "selector" : "node[name = 'KfCluster-22871.1']",
    "css" : {
      "background-color" : "rgb(255,102,255)"
    }
  }, {
    "selector" : "node[name = 'KfCluster-32698.0']",
    "css" : {
      "background-color" : "rgb(255,102,255)"
    }
  }, {
    "selector" : "node[name = 'CrCluster-3237.753']",
    "css" : {
      "background-color" : "rgb(0,0,255)"
    }
  }, {
    "selector" : "node[name = 'SpCluster-5994.10']",
    "css" : {
      "background-color" : "rgb(153,153,0)"
    }
  }, {
    "selector" : "node[name = 'KfCluster-20256.0']",
    "css" : {
      "background-color" : "rgb(255,102,255)"
    }
  }, {
    "selector" : "node[name = 'KfCluster-29852.0']",
    "css" : {
      "background-color" : "rgb(255,102,255)"
    }
  }, {
    "selector" : "node[name = 'PpCluster-18251.0']",
    "css" : {
      "background-color" : "rgb(51,255,51)"
    }
  }, {
    "selector" : "node[name = 'SpCluster-3051.63']",
    "css" : {
      "background-color" : "rgb(153,153,0)"
    }
  }, {
    "selector" : "node[name = 'PpCluster-15041.2']",
    "css" : {
      "background-color" : "rgb(51,255,51)"
    }
  }, {
    "selector" : "node[name = 'PpCluster-15041.0']",
    "css" : {
      "background-color" : "rgb(51,255,51)"
    }
  }, {
    "selector" : "node[name = 'PpCluster-3925.0']",
    "css" : {
      "background-color" : "rgb(51,255,51)"
    }
  }, {
    "selector" : "node[name = 'SpCluster-17979.0']",
    "css" : {
      "background-color" : "rgb(153,153,0)"
    }
  }, {
    "selector" : "node[name = 'CrCluster-23447.0']",
    "css" : {
      "background-color" : "rgb(0,0,255)"
    }
  }, {
    "selector" : "node[name = 'CrCluster-9189.0']",
    "css" : {
      "background-color" : "rgb(0,0,255)"
    }
  }, {
    "selector" : "node[name = 'SpCluster-2067.8']",
    "css" : {
      "background-color" : "rgb(153,153,0)"
    }
  }, {
    "selector" : "node[name = 'PpCluster-14120.0']",
    "css" : {
      "background-color" : "rgb(51,255,51)"
    }
  }, {
    "selector" : "node[name = 'PpCluster-12664.0']",
    "css" : {
      "background-color" : "rgb(51,255,51)"
    }
  }, {
    "selector" : "node[name = 'CrCluster-16343.0']",
    "css" : {
      "background-color" : "rgb(0,0,255)"
    }
  }, {
    "selector" : "node[name = 'KfCluster-27333.0']",
    "css" : {
      "background-color" : "rgb(255,102,255)"
    }
  }, {
    "selector" : "node[name = 'KfCluster-16856.0']",
    "css" : {
      "background-color" : "rgb(255,102,255)"
    }
  }, {
    "selector" : "node[name = 'SpCluster-9132.1']",
    "css" : {
      "background-color" : "rgb(153,153,0)"
    }
  }, {
    "selector" : "node[name = 'SpCluster-9132.2']",
    "css" : {
      "background-color" : "rgb(153,153,0)"
    }
  }, {
    "selector" : "node[name = 'KfCluster-16505.0']",
    "css" : {
      "background-color" : "rgb(255,102,255)"
    }
  }, {
    "selector" : "node[name = 'PpCluster-18745.0']",
    "css" : {
      "background-color" : "rgb(51,255,51)"
    }
  }, {
    "selector" : "node[name = 'SpCluster-3051.70']",
    "css" : {
      "background-color" : "rgb(153,153,0)"
    }
  }, {
    "selector" : "node[name = 'KfCluster-21189.0']",
    "css" : {
      "background-color" : "rgb(255,102,255)"
    }
  }, {
    "selector" : "node[name = 'SpCluster-3051.71']",
    "css" : {
      "background-color" : "rgb(153,153,0)"
    }
  }, {
    "selector" : "node[name = 'CrCluster-40436.8']",
    "css" : {
      "background-color" : "rgb(0,0,255)"
    }
  }, {
    "selector" : "node[name = 'KfCluster-24979.0']",
    "css" : {
      "background-color" : "rgb(255,102,255)"
    }
  }, {
    "selector" : "node[name = 'CrCluster-24104.7']",
    "css" : {
      "background-color" : "rgb(0,0,255)"
    }
  }, {
    "selector" : "node[name = 'CrCluster-24104.1']",
    "css" : {
      "background-color" : "rgb(0,0,255)"
    }
  }, {
    "selector" : "node[name = 'AaCluster-8963.8231']",
    "css" : {
      "background-color" : "rgb(51,255,255)"
    }
  }, {
    "selector" : "node[name = 'SpCluster-18613.0']",
    "css" : {
      "background-color" : "rgb(153,153,0)"
    }
  }, {
    "selector" : "node[name = 'KfCluster-17174.0']",
    "css" : {
      "background-color" : "rgb(255,102,255)"
    }
  }, {
    "selector" : "node[name = 'PpCluster-11731.1']",
    "css" : {
      "background-color" : "rgb(51,255,51)"
    }
  }, {
    "selector" : "node[name = 'PpCluster-3310.0']",
    "css" : {
      "background-color" : "rgb(51,255,51)"
    }
  }, {
    "selector" : "node[name = 'KfCluster-7757.0']",
    "css" : {
      "background-color" : "rgb(255,102,255)"
    }
  }, {
    "selector" : "node[name = 'MpCluster-24579.0']",
    "css" : {
      "background-color" : "rgb(255,51,51)"
    }
  }, {
    "selector" : "node[name = 'PpCluster-7081.0']",
    "css" : {
      "background-color" : "rgb(51,255,51)"
    }
  }, {
    "selector" : "node[name = 'SpCluster-16300.0']",
    "css" : {
      "background-color" : "rgb(153,153,0)"
    }
  }, {
    "selector" : "node[name = 'CrCluster-21693.0']",
    "css" : {
      "background-color" : "rgb(0,0,255)"
    }
  }, {
    "selector" : "node[name = 'CrCluster-17155.1']",
    "css" : {
      "background-color" : "rgb(0,0,255)"
    }
  }, {
    "selector" : "node[name = 'KfCluster-13152.0']",
    "css" : {
      "background-color" : "rgb(255,102,255)"
    }
  }, {
    "selector" : "node[name = 'SpCluster-3051.81']",
    "css" : {
      "background-color" : "rgb(153,153,0)"
    }
  }, {
    "selector" : "node[name = 'KfCluster-26666.1']",
    "css" : {
      "background-color" : "rgb(255,102,255)"
    }
  }, {
    "selector" : "node[name = 'MpCluster-16479.1']",
    "css" : {
      "background-color" : "rgb(255,51,51)"
    }
  }, {
    "selector" : "node[name = 'SpCluster-3641.2']",
    "css" : {
      "background-color" : "rgb(153,153,0)"
    }
  }, {
    "selector" : "node[name = 'AaCluster-9801.0']",
    "css" : {
      "background-color" : "rgb(51,255,255)"
    }
  }, {
    "selector" : "node[name = 'SpCluster-3641.0']",
    "css" : {
      "background-color" : "rgb(153,153,0)"
    }
  }, {
    "selector" : "node[name = 'SpCluster-6130.0']",
    "css" : {
      "background-color" : "rgb(153,153,0)"
    }
  }, {
    "selector" : "node[name = 'SpCluster-3641.1']",
    "css" : {
      "background-color" : "rgb(153,153,0)"
    }
  }, {
    "selector" : "node[name = 'SpCluster-6130.1']",
    "css" : {
      "background-color" : "rgb(153,153,0)"
    }
  }, {
    "selector" : "node[name = 'AaCluster-9801.2']",
    "css" : {
      "background-color" : "rgb(51,255,255)"
    }
  }, {
    "selector" : "node[name = 'CrCluster-27917.1']",
    "css" : {
      "background-color" : "rgb(0,0,255)"
    }
  }, {
    "selector" : "node[name = 'SpCluster-18539.0']",
    "css" : {
      "background-color" : "rgb(153,153,0)"
    }
  }, {
    "selector" : "node[name = 'KfCluster-27683.0']",
    "css" : {
      "background-color" : "rgb(255,102,255)"
    }
  }, {
    "selector" : "node[name = 'MpCluster-14613.0']",
    "css" : {
      "background-color" : "rgb(255,51,51)"
    }
  }, {
    "selector" : "node[name = 'KfCluster-28835.0']",
    "css" : {
      "background-color" : "rgb(255,102,255)"
    }
  }, {
    "selector" : "node[name = 'CrCluster-12683.1']",
    "css" : {
      "background-color" : "rgb(0,0,255)"
    }
  }, {
    "selector" : "node[name = 'KfCluster-29382.0']",
    "css" : {
      "background-color" : "rgb(255,102,255)"
    }
  }, {
    "selector" : "node[name = 'PpCluster-11382.0']",
    "css" : {
      "background-color" : "rgb(51,255,51)"
    }
  }, {
    "selector" : "node[name = 'MpCluster-1413.0']",
    "css" : {
      "background-color" : "rgb(255,51,51)"
    }
  }, {
    "selector" : "node[name = 'KfCluster-8578.0']",
    "css" : {
      "background-color" : "rgb(255,102,255)"
    }
  }, {
    "selector" : "node[name = 'KfCluster-30742.2']",
    "css" : {
      "background-color" : "rgb(255,102,255)"
    }
  }, {
    "selector" : "node[name = 'AaCluster-16015.0']",
    "css" : {
      "background-color" : "rgb(51,255,255)"
    }
  }, {
    "selector" : "node[name = 'KfCluster-22491.0']",
    "css" : {
      "background-color" : "rgb(255,102,255)"
    }
  }, {
    "selector" : "node[name = 'PpCluster-7233.1']",
    "css" : {
      "background-color" : "rgb(51,255,51)"
    }
  }, {
    "selector" : "node[name = 'KfCluster-15585.0']",
    "css" : {
      "background-color" : "rgb(255,102,255)"
    }
  }, {
    "selector" : "node[name = 'KfCluster-10215.0']",
    "css" : {
      "background-color" : "rgb(255,102,255)"
    }
  }, {
    "selector" : "node[name = 'PpCluster-13804.0']",
    "css" : {
      "background-color" : "rgb(51,255,51)"
    }
  }, {
    "selector" : "node[name = 'PpCluster-1724.0']",
    "css" : {
      "background-color" : "rgb(51,255,51)"
    }
  }, {
    "selector" : "node[name = 'CrCluster-35198.2']",
    "css" : {
      "background-color" : "rgb(0,0,255)"
    }
  }, {
    "selector" : "node[name = 'SpCluster-14842.0']",
    "css" : {
      "background-color" : "rgb(153,153,0)"
    }
  }, {
    "selector" : "node[name = 'SpCluster-19972.1']",
    "css" : {
      "background-color" : "rgb(153,153,0)"
    }
  }, {
    "selector" : "node[name = 'KfCluster-29534.0']",
    "css" : {
      "background-color" : "rgb(255,102,255)"
    }
  }, {
    "selector" : "node[name = 'CrCluster-35198.0']",
    "css" : {
      "background-color" : "rgb(0,0,255)"
    }
  }, {
    "selector" : "node[name = 'SpCluster-15175.0']",
    "css" : {
      "background-color" : "rgb(153,153,0)"
    }
  }, {
    "selector" : "node[name = 'KfCluster-16858.0']",
    "css" : {
      "background-color" : "rgb(255,102,255)"
    }
  }, {
    "selector" : "node[name = 'SpCluster-12787.0']",
    "css" : {
      "background-color" : "rgb(153,153,0)"
    }
  }, {
    "selector" : "node[name = 'KfCluster-4786.0']",
    "css" : {
      "background-color" : "rgb(255,102,255)"
    }
  }, {
    "selector" : "node[name = 'CrCluster-16029.0']",
    "css" : {
      "background-color" : "rgb(0,0,255)"
    }
  }, {
    "selector" : "node[name = 'KfCluster-31195.0']",
    "css" : {
      "background-color" : "rgb(255,102,255)"
    }
  }, {
    "selector" : "node[name = 'CrCluster-19717.0']",
    "css" : {
      "background-color" : "rgb(0,0,255)"
    }
  }, {
    "selector" : "node[name = 'KfCluster-25832.0']",
    "css" : {
      "background-color" : "rgb(255,102,255)"
    }
  }, {
    "selector" : "node[name = 'PpCluster-12511.1']",
    "css" : {
      "background-color" : "rgb(51,255,51)"
    }
  }, {
    "selector" : "node[name = 'SpCluster-19227.0']",
    "css" : {
      "background-color" : "rgb(153,153,0)"
    }
  }, {
    "selector" : "node[name = 'CrCluster-21691.0']",
    "css" : {
      "background-color" : "rgb(0,0,255)"
    }
  }, {
    "selector" : "node[name = 'SpCluster-13182.761']",
    "css" : {
      "background-color" : "rgb(153,153,0)"
    }
  }, {
    "selector" : "node[name = 'AaCluster-12129.0']",
    "css" : {
      "background-color" : "rgb(51,255,255)"
    }
  }, {
    "selector" : "node[name = 'KfCluster-28692.0']",
    "css" : {
      "background-color" : "rgb(255,102,255)"
    }
  }, {
    "selector" : "node[name = 'PpCluster-21204.0']",
    "css" : {
      "background-color" : "rgb(51,255,51)"
    }
  }, {
    "selector" : "node[name = 'SpCluster-5953.0']",
    "css" : {
      "background-color" : "rgb(153,153,0)"
    }
  }, {
    "selector" : "node[name = 'PpCluster-25135.0']",
    "css" : {
      "background-color" : "rgb(51,255,51)"
    }
  }, {
    "selector" : "node[name = 'CrCluster-16587.0']",
    "css" : {
      "background-color" : "rgb(0,0,255)"
    }
  }, {
    "selector" : "node[name = 'SpCluster-19983.0']",
    "css" : {
      "background-color" : "rgb(153,153,0)"
    }
  }, {
    "selector" : "node[name = 'CrCluster-25308.0']",
    "css" : {
      "background-color" : "rgb(0,0,255)"
    }
  }, {
    "selector" : "node[name = 'KfCluster-32364.0']",
    "css" : {
      "background-color" : "rgb(255,102,255)"
    }
  }, {
    "selector" : "node[name = 'CrCluster-14514.0']",
    "css" : {
      "background-color" : "rgb(0,0,255)"
    }
  }, {
    "selector" : "node[name = 'SpCluster-14720.0']",
    "css" : {
      "background-color" : "rgb(153,153,0)"
    }
  }, {
    "selector" : "node[name = 'CrCluster-20029.0']",
    "css" : {
      "background-color" : "rgb(0,0,255)"
    }
  }, {
    "selector" : "node[name = 'SpCluster-13182.530']",
    "css" : {
      "background-color" : "rgb(153,153,0)"
    }
  }, {
    "selector" : "node[name = 'AaCluster-10043.0']",
    "css" : {
      "background-color" : "rgb(51,255,255)"
    }
  }, {
    "selector" : "node[name = 'PpCluster-11580.0']",
    "css" : {
      "background-color" : "rgb(51,255,51)"
    }
  }, {
    "selector" : "node[name = 'PpCluster-15877.0']",
    "css" : {
      "background-color" : "rgb(51,255,51)"
    }
  }, {
    "selector" : "node[name = 'CrCluster-40994.0']",
    "css" : {
      "background-color" : "rgb(0,0,255)"
    }
  }, {
    "selector" : "node[name = 'KfCluster-27072.0']",
    "css" : {
      "background-color" : "rgb(255,102,255)"
    }
  }, {
    "selector" : "node[name = 'SpCluster-9363.0']",
    "css" : {
      "background-color" : "rgb(153,153,0)"
    }
  }, {
    "selector" : "node[name = 'KfCluster-1706.0']",
    "css" : {
      "background-color" : "rgb(255,102,255)"
    }
  }, {
    "selector" : "node[name = 'SpCluster-15197.0']",
    "css" : {
      "background-color" : "rgb(153,153,0)"
    }
  }, {
    "selector" : "node[name = 'KfCluster-7381.0']",
    "css" : {
      "background-color" : "rgb(255,102,255)"
    }
  }, {
    "selector" : "node[name = 'KfCluster-28561.0']",
    "css" : {
      "background-color" : "rgb(255,102,255)"
    }
  }, {
    "selector" : "node[name = 'PpCluster-15722.1']",
    "css" : {
      "background-color" : "rgb(51,255,51)"
    }
  }, {
    "selector" : "node[name = 'CrCluster-39657.0']",
    "css" : {
      "background-color" : "rgb(0,0,255)"
    }
  }, {
    "selector" : "node[name = 'KfCluster-11521.0']",
    "css" : {
      "background-color" : "rgb(255,102,255)"
    }
  }, {
    "selector" : "node[name = 'SpCluster-20176.0']",
    "css" : {
      "background-color" : "rgb(153,153,0)"
    }
  }, {
    "selector" : "node[name = 'CrCluster-38546.1']",
    "css" : {
      "background-color" : "rgb(0,0,255)"
    }
  }, {
    "selector" : "node[name = 'CrCluster-43438.1']",
    "css" : {
      "background-color" : "rgb(0,0,255)"
    }
  }, {
    "selector" : "node[name = 'CrCluster-30177.0']",
    "css" : {
      "background-color" : "rgb(0,0,255)"
    }
  }, {
    "selector" : "node[name = 'KfCluster-3978.0']",
    "css" : {
      "background-color" : "rgb(255,102,255)"
    }
  }, {
    "selector" : "node[name = 'MpCluster-10602.0']",
    "css" : {
      "background-color" : "rgb(255,51,51)"
    }
  }, {
    "selector" : "node[name = 'SpCluster-7467.0']",
    "css" : {
      "background-color" : "rgb(153,153,0)"
    }
  }, {
    "selector" : "node[name = 'KfCluster-13437.0']",
    "css" : {
      "background-color" : "rgb(255,102,255)"
    }
  }, {
    "selector" : "node[name = 'KfCluster-27790.0']",
    "css" : {
      "background-color" : "rgb(255,102,255)"
    }
  }, {
    "selector" : "node[name = 'CrCluster-26970.0']",
    "css" : {
      "background-color" : "rgb(0,0,255)"
    }
  }, {
    "selector" : "node[name = 'SpCluster-2873.0']",
    "css" : {
      "background-color" : "rgb(153,153,0)"
    }
  }, {
    "selector" : "node[name = 'CrCluster-25515.0']",
    "css" : {
      "background-color" : "rgb(0,0,255)"
    }
  }, {
    "selector" : "node[name = 'KfCluster-22436.0']",
    "css" : {
      "background-color" : "rgb(255,102,255)"
    }
  }, {
    "selector" : "node[name = 'CrCluster-40153.3']",
    "css" : {
      "background-color" : "rgb(0,0,255)"
    }
  }, {
    "selector" : "node[name = 'CrCluster-44660.0']",
    "css" : {
      "background-color" : "rgb(0,0,255)"
    }
  }, {
    "selector" : "node[name = 'PpCluster-11288.3']",
    "css" : {
      "background-color" : "rgb(51,255,51)"
    }
  }, {
    "selector" : "node[name = 'CrCluster-44660.1']",
    "css" : {
      "background-color" : "rgb(0,0,255)"
    }
  }, {
    "selector" : "node[name = 'KfCluster-25051.0']",
    "css" : {
      "background-color" : "rgb(255,102,255)"
    }
  }, {
    "selector" : "node[name = 'PpCluster-11288.0']",
    "css" : {
      "background-color" : "rgb(51,255,51)"
    }
  }, {
    "selector" : "node[name = 'CrCluster-20678.0']",
    "css" : {
      "background-color" : "rgb(0,0,255)"
    }
  }, {
    "selector" : "node[name = 'AaCluster-5203.0']",
    "css" : {
      "background-color" : "rgb(51,255,255)"
    }
  }, {
    "selector" : "node[name = 'CrCluster-8468.0']",
    "css" : {
      "background-color" : "rgb(0,0,255)"
    }
  }, {
    "selector" : "node[name = 'PpCluster-24901.0']",
    "css" : {
      "background-color" : "rgb(51,255,51)"
    }
  }, {
    "selector" : "node[name = 'CrCluster-8468.1']",
    "css" : {
      "background-color" : "rgb(0,0,255)"
    }
  }, {
    "selector" : "node[name = 'CrCluster-12461.0']",
    "css" : {
      "background-color" : "rgb(0,0,255)"
    }
  }, {
    "selector" : "node[name = 'SpCluster-14087.0']",
    "css" : {
      "background-color" : "rgb(153,153,0)"
    }
  }, {
    "selector" : "node[name = 'SpCluster-16738.0']",
    "css" : {
      "background-color" : "rgb(153,153,0)"
    }
  }, {
    "selector" : "node[name = 'SpCluster-9957.0']",
    "css" : {
      "background-color" : "rgb(153,153,0)"
    }
  }, {
    "selector" : "node[name = 'KfCluster-30615.0']",
    "css" : {
      "background-color" : "rgb(255,102,255)"
    }
  }, {
    "selector" : "node[name = 'MpCluster-19623.0']",
    "css" : {
      "background-color" : "rgb(255,51,51)"
    }
  }, {
    "selector" : "node[name = 'PpCluster-23510.0']",
    "css" : {
      "background-color" : "rgb(51,255,51)"
    }
  }, {
    "selector" : "node[name = 'PpCluster-14945.0']",
    "css" : {
      "background-color" : "rgb(51,255,51)"
    }
  }, {
    "selector" : "node[name = 'SpCluster-5477.0']",
    "css" : {
      "background-color" : "rgb(153,153,0)"
    }
  }, {
    "selector" : "node[name = 'CrCluster-43939.0']",
    "css" : {
      "background-color" : "rgb(0,0,255)"
    }
  }, {
    "selector" : "node[name = 'MpCluster-14670.0']",
    "css" : {
      "background-color" : "rgb(255,51,51)"
    }
  }, {
    "selector" : "node[name = 'KfCluster-24056.0']",
    "css" : {
      "background-color" : "rgb(255,102,255)"
    }
  }, {
    "selector" : "node[name = 'KfCluster-3682.0']",
    "css" : {
      "background-color" : "rgb(255,102,255)"
    }
  }, {
    "selector" : "node[name = 'KfCluster-17690.0']",
    "css" : {
      "background-color" : "rgb(255,102,255)"
    }
  }, {
    "selector" : "node[name = 'SpCluster-13182.36']",
    "css" : {
      "background-color" : "rgb(153,153,0)"
    }
  }, {
    "selector" : "node[name = 'CrCluster-17885.0']",
    "css" : {
      "background-color" : "rgb(0,0,255)"
    }
  }, {
    "selector" : "node[name = 'PpCluster-23216.0']",
    "css" : {
      "background-color" : "rgb(51,255,51)"
    }
  }, {
    "selector" : "node[name = 'KfCluster-24804.0']",
    "css" : {
      "background-color" : "rgb(255,102,255)"
    }
  }, {
    "selector" : "node[name = 'SpCluster-19843.0']",
    "css" : {
      "background-color" : "rgb(153,153,0)"
    }
  }, {
    "selector" : "node[name = 'AaCluster-9734.0']",
    "css" : {
      "background-color" : "rgb(51,255,255)"
    }
  }, {
    "selector" : "node[name = 'CrCluster-38809.0']",
    "css" : {
      "background-color" : "rgb(0,0,255)"
    }
  }, {
    "selector" : "node[name = 'PpCluster-8851.0']",
    "css" : {
      "background-color" : "rgb(51,255,51)"
    }
  }, {
    "selector" : "node[name = 'KfCluster-3379.0']",
    "css" : {
      "background-color" : "rgb(255,102,255)"
    }
  }, {
    "selector" : "node[name = 'KfCluster-13072.1']",
    "css" : {
      "background-color" : "rgb(255,102,255)"
    }
  }, {
    "selector" : "node[name = 'CrCluster-30020.0']",
    "css" : {
      "background-color" : "rgb(0,0,255)"
    }
  }, {
    "selector" : "node[name = 'CrCluster-18259.0']",
    "css" : {
      "background-color" : "rgb(0,0,255)"
    }
  }, {
    "selector" : "node[name = 'KfCluster-17822.0']",
    "css" : {
      "background-color" : "rgb(255,102,255)"
    }
  }, {
    "selector" : "node[name = 'CrCluster-20863.0']",
    "css" : {
      "background-color" : "rgb(0,0,255)"
    }
  }, {
    "selector" : "node[name = 'KfCluster-3791.0']",
    "css" : {
      "background-color" : "rgb(255,102,255)"
    }
  }, {
    "selector" : "node[name = 'PpCluster-25085.0']",
    "css" : {
      "background-color" : "rgb(51,255,51)"
    }
  }, {
    "selector" : "node[name = 'CrCluster-43970.0']",
    "css" : {
      "background-color" : "rgb(0,0,255)"
    }
  }, {
    "selector" : "node[name = 'CrCluster-30371.0']",
    "css" : {
      "background-color" : "rgb(0,0,255)"
    }
  }, {
    "selector" : "node[name = 'SpCluster-18704.0']",
    "css" : {
      "background-color" : "rgb(153,153,0)"
    }
  }, {
    "selector" : "node[name = 'KfCluster-21739.1']",
    "css" : {
      "background-color" : "rgb(255,102,255)"
    }
  }, {
    "selector" : "node[name = 'KfCluster-6011.0']",
    "css" : {
      "background-color" : "rgb(255,102,255)"
    }
  }, {
    "selector" : "node[name = 'KfCluster-15097.0']",
    "css" : {
      "background-color" : "rgb(255,102,255)"
    }
  }, {
    "selector" : "node[name = 'AaCluster-4141.1']",
    "css" : {
      "background-color" : "rgb(51,255,255)"
    }
  }, {
    "selector" : "node[name = 'KfCluster-26466.3']",
    "css" : {
      "background-color" : "rgb(255,102,255)"
    }
  }, {
    "selector" : "node[name = 'PpCluster-4925.0']",
    "css" : {
      "background-color" : "rgb(51,255,51)"
    }
  }, {
    "selector" : "node[name = 'MpCluster-21802.0']",
    "css" : {
      "background-color" : "rgb(255,51,51)"
    }
  }, {
    "selector" : "node[name = 'CrCluster-19370.0']",
    "css" : {
      "background-color" : "rgb(0,0,255)"
    }
  }, {
    "selector" : "node[name = 'CrCluster-43565.0']",
    "css" : {
      "background-color" : "rgb(0,0,255)"
    }
  }, {
    "selector" : "node[name = 'PpCluster-9894.1']",
    "css" : {
      "background-color" : "rgb(51,255,51)"
    }
  }, {
    "selector" : "node[name = 'CrCluster-7088.0']",
    "css" : {
      "background-color" : "rgb(0,0,255)"
    }
  }, {
    "selector" : "node[name = 'SpCluster-18330.1']",
    "css" : {
      "background-color" : "rgb(153,153,0)"
    }
  }, {
    "selector" : "node[name = 'KfCluster-26969.0']",
    "css" : {
      "background-color" : "rgb(255,102,255)"
    }
  }, {
    "selector" : "node[name = 'CrCluster-35096.0']",
    "css" : {
      "background-color" : "rgb(0,0,255)"
    }
  }, {
    "selector" : "node[name = 'SpCluster-15314.1']",
    "css" : {
      "background-color" : "rgb(153,153,0)"
    }
  }, {
    "selector" : "node[name = 'KfCluster-21815.0']",
    "css" : {
      "background-color" : "rgb(255,102,255)"
    }
  }, {
    "selector" : "node[name = 'AaCluster-3775.0']",
    "css" : {
      "background-color" : "rgb(51,255,255)"
    }
  }, {
    "selector" : "node[name = 'PpCluster-10282.2']",
    "css" : {
      "background-color" : "rgb(51,255,51)"
    }
  }, {
    "selector" : "node[name = 'KfCluster-3560.0']",
    "css" : {
      "background-color" : "rgb(255,102,255)"
    }
  }, {
    "selector" : "node[name = 'PpCluster-22219.0']",
    "css" : {
      "background-color" : "rgb(51,255,51)"
    }
  }, {
    "selector" : "node[name = 'AaCluster-19066.0']",
    "css" : {
      "background-color" : "rgb(51,255,255)"
    }
  }, {
    "selector" : "node[name = 'SpCluster-9078.0']",
    "css" : {
      "background-color" : "rgb(153,153,0)"
    }
  }, {
    "selector" : "node[name = 'KfCluster-16497.0']",
    "css" : {
      "background-color" : "rgb(255,102,255)"
    }
  }, {
    "selector" : "node[name = 'MpCluster-22941.0']",
    "css" : {
      "background-color" : "rgb(255,51,51)"
    }
  }, {
    "selector" : "node[name = 'KfCluster-12384.0']",
    "css" : {
      "background-color" : "rgb(255,102,255)"
    }
  }, {
    "selector" : "node[name = 'KfCluster-26805.0']",
    "css" : {
      "background-color" : "rgb(255,102,255)"
    }
  }, {
    "selector" : "node[name = 'KfCluster-30999.0']",
    "css" : {
      "background-color" : "rgb(255,102,255)"
    }
  }, {
    "selector" : "node[name = 'KfCluster-13599.0']",
    "css" : {
      "background-color" : "rgb(255,102,255)"
    }
  }, {
    "selector" : "node[name = 'KfCluster-32177.0']",
    "css" : {
      "background-color" : "rgb(255,102,255)"
    }
  }, {
    "selector" : "node[name = 'PpCluster-14077.0']",
    "css" : {
      "background-color" : "rgb(51,255,51)"
    }
  }, {
    "selector" : "node[name = 'CrCluster-24791.0']",
    "css" : {
      "background-color" : "rgb(0,0,255)"
    }
  }, {
    "selector" : "node[name = 'PpCluster-27218.1']",
    "css" : {
      "background-color" : "rgb(51,255,51)"
    }
  }, {
    "selector" : "node[name = 'SpCluster-18608.0']",
    "css" : {
      "background-color" : "rgb(153,153,0)"
    }
  }, {
    "selector" : "node[name = 'PpCluster-27218.0']",
    "css" : {
      "background-color" : "rgb(51,255,51)"
    }
  }, {
    "selector" : "node[name = 'KfCluster-10611.0']",
    "css" : {
      "background-color" : "rgb(255,102,255)"
    }
  }, {
    "selector" : "node[name = 'SpCluster-14165.0']",
    "css" : {
      "background-color" : "rgb(153,153,0)"
    }
  }, {
    "selector" : "node[name = 'PpCluster-11936.0']",
    "css" : {
      "background-color" : "rgb(51,255,51)"
    }
  }, {
    "selector" : "node[name = 'KfCluster-6188.0']",
    "css" : {
      "background-color" : "rgb(255,102,255)"
    }
  }, {
    "selector" : "node[name = 'SpCluster-19077.1']",
    "css" : {
      "background-color" : "rgb(153,153,0)"
    }
  }, {
    "selector" : "node[name = 'MpCluster-17755.0']",
    "css" : {
      "background-color" : "rgb(255,51,51)"
    }
  }, {
    "selector" : "node[name = 'SpCluster-5884.1']",
    "css" : {
      "background-color" : "rgb(153,153,0)"
    }
  }, {
    "selector" : "node[name = 'KfCluster-25425.0']",
    "css" : {
      "background-color" : "rgb(255,102,255)"
    }
  }, {
    "selector" : "node[name = 'PpCluster-14638.0']",
    "css" : {
      "background-color" : "rgb(51,255,51)"
    }
  }, {
    "selector" : "node[name = 'KfCluster-17548.0']",
    "css" : {
      "background-color" : "rgb(255,102,255)"
    }
  }, {
    "selector" : "node[name = 'PpCluster-16352.0']",
    "css" : {
      "background-color" : "rgb(51,255,51)"
    }
  }, {
    "selector" : "node[name = 'KfCluster-20381.0']",
    "css" : {
      "background-color" : "rgb(255,102,255)"
    }
  }, {
    "selector" : "node[name = 'KfCluster-24957.0']",
    "css" : {
      "background-color" : "rgb(255,102,255)"
    }
  }, {
    "selector" : "node[name = 'SpCluster-7656.0']",
    "css" : {
      "background-color" : "rgb(153,153,0)"
    }
  }, {
    "selector" : "node[name = 'PpCluster-12866.1']",
    "css" : {
      "background-color" : "rgb(51,255,51)"
    }
  }, {
    "selector" : "node[name = 'SpCluster-3310.0']",
    "css" : {
      "background-color" : "rgb(153,153,0)"
    }
  }, {
    "selector" : "node[name = 'CrCluster-13565.0']",
    "css" : {
      "background-color" : "rgb(0,0,255)"
    }
  }, {
    "selector" : "node[name = 'KfCluster-25171.0']",
    "css" : {
      "background-color" : "rgb(255,102,255)"
    }
  }, {
    "selector" : "node[name = 'PpCluster-8997.0']",
    "css" : {
      "background-color" : "rgb(51,255,51)"
    }
  }, {
    "selector" : "node[name = 'KfCluster-29736.0']",
    "css" : {
      "background-color" : "rgb(255,102,255)"
    }
  }, {
    "selector" : "node[name = 'PpCluster-7375.0']",
    "css" : {
      "background-color" : "rgb(51,255,51)"
    }
  }, {
    "selector" : "node[name = 'MpCluster-1968.0']",
    "css" : {
      "background-color" : "rgb(255,51,51)"
    }
  }, {
    "selector" : "node:selected",
    "css" : {
      "background-color" : "rgb(255,255,0)"
    }
  }, {
    "selector" : "edge",
    "css" : {
      "target-arrow-shape" : "none",
      "content" : "",
      "line-style" : "solid",
      "color" : "rgb(0,0,0)",
      "opacity" : 1.0,
      "width" : 5.0,
      "source-arrow-shape" : "none",
      "font-size" : 10,
      "font-family" : "SansSerif.plain",
      "font-weight" : "normal",
      "line-color" : "rgb(255,255,255)",
      "source-arrow-color" : "rgb(0,0,0)",
      "target-arrow-color" : "rgb(0,0,0)",
      "text-opacity" : 1.0
    }
  }, {
    "selector" : "edge:selected",
    "css" : {
      "line-color" : "rgb(255,0,0)"
    }
  } ]
}, {
  "format_version" : "1.0",
  "generated_by" : "cytoscape-3.6.0",
  "target_cytoscapejs_version" : "~2.1",
  "title" : "default",
  "style" : [ {
    "selector" : "node",
    "css" : {
      "border-width" : 0.0,
      "border-color" : "rgb(204,204,204)",
      "font-family" : "SansSerif.plain",
      "font-weight" : "normal",
      "height" : 35.0,
      "font-size" : 12,
      "text-valign" : "center",
      "text-halign" : "center",
      "width" : 75.0,
      "border-opacity" : 1.0,
      "color" : "rgb(0,0,0)",
      "background-opacity" : 1.0,
      "shape" : "roundrectangle",
      "background-color" : "rgb(137,208,245)",
      "text-opacity" : 1.0,
      "content" : "data(name)"
    }
  }, {
    "selector" : "node:selected",
    "css" : {
      "background-color" : "rgb(255,255,0)"
    }
  }, {
    "selector" : "edge",
    "css" : {
      "target-arrow-shape" : "none",
      "content" : "",
      "line-style" : "solid",
      "color" : "rgb(0,0,0)",
      "opacity" : 1.0,
      "width" : 2.0,
      "source-arrow-shape" : "none",
      "font-size" : 10,
      "font-family" : "Dialog.plain",
      "font-weight" : "normal",
      "line-color" : "rgb(132,132,132)",
      "source-arrow-color" : "rgb(0,0,0)",
      "target-arrow-color" : "rgb(0,0,0)",
      "text-opacity" : 1.0
    }
  }, {
    "selector" : "edge:selected",
    "css" : {
      "line-color" : "rgb(255,0,0)"
    }
  } ]
}, {
  "format_version" : "1.0",
  "generated_by" : "cytoscape-3.6.0",
  "target_cytoscapejs_version" : "~2.1",
  "title" : "Directed",
  "style" : [ {
    "selector" : "node",
    "css" : {
      "border-width" : 5.0,
      "border-color" : "rgb(145,145,145)",
      "font-family" : "SansSerif.plain",
      "font-weight" : "normal",
      "height" : 45.0,
      "font-size" : 8,
      "text-valign" : "center",
      "text-halign" : "center",
      "width" : 45.0,
      "border-opacity" : 1.0,
      "color" : "rgb(51,153,255)",
      "background-opacity" : 1.0,
      "shape" : "ellipse",
      "background-color" : "rgb(255,255,255)",
      "text-opacity" : 1.0,
      "content" : "data(name)"
    }
  }, {
    "selector" : "node:selected",
    "css" : {
      "background-color" : "rgb(255,0,102)"
    }
  }, {
    "selector" : "edge",
    "css" : {
      "target-arrow-shape" : "triangle",
      "line-style" : "solid",
      "color" : "rgb(51,153,255)",
      "opacity" : 1.0,
      "width" : 5.0,
      "source-arrow-shape" : "none",
      "font-size" : 12,
      "font-family" : "SansSerif.plain",
      "font-weight" : "normal",
      "line-color" : "rgb(204,204,204)",
      "source-arrow-color" : "rgb(204,204,204)",
      "target-arrow-color" : "rgb(204,204,204)",
      "text-opacity" : 1.0,
      "content" : "data(interaction)"
    }
  }, {
    "selector" : "edge:selected",
    "css" : {
      "line-color" : "rgb(255,0,0)"
    }
  } ]
}, {
  "format_version" : "1.0",
  "generated_by" : "cytoscape-3.6.0",
  "target_cytoscapejs_version" : "~2.1",
  "title" : "default black",
  "style" : [ {
    "selector" : "node",
    "css" : {
      "border-width" : 0.0,
      "border-color" : "rgb(0,153,0)",
      "font-family" : "SansSerif.plain",
      "font-weight" : "normal",
      "height" : 15.0,
      "font-size" : 12,
      "text-valign" : "bottom",
      "text-halign" : "right",
      "width" : 15.0,
      "border-opacity" : 1.0,
      "color" : "rgb(204,204,204)",
      "background-opacity" : 1.0,
      "shape" : "ellipse",
      "background-color" : "rgb(255,255,255)",
      "text-opacity" : 1.0,
      "content" : "data(name)"
    }
  }, {
    "selector" : "node:selected",
    "css" : {
      "background-color" : "rgb(255,255,0)"
    }
  }, {
    "selector" : "edge",
    "css" : {
      "target-arrow-shape" : "none",
      "content" : "",
      "line-style" : "solid",
      "color" : "rgb(0,0,0)",
      "opacity" : 1.0,
      "width" : 2.0,
      "source-arrow-shape" : "none",
      "font-size" : 10,
      "font-family" : "Dialog.plain",
      "font-weight" : "normal",
      "line-color" : "rgb(0,153,0)",
      "source-arrow-color" : "rgb(0,0,0)",
      "target-arrow-color" : "rgb(0,0,0)",
      "text-opacity" : 1.0
    }
  }, {
    "selector" : "edge:selected",
    "css" : {
      "line-color" : "rgb(255,0,0)"
    }
  } ]
}, {
  "format_version" : "1.0",
  "generated_by" : "cytoscape-3.6.0",
  "target_cytoscapejs_version" : "~2.1",
  "title" : "BioPAX_SIF",
  "style" : [ {
    "selector" : "node",
    "css" : {
      "border-width" : 2.0,
      "border-color" : "rgb(0,0,0)",
      "font-family" : "SansSerif.plain",
      "font-weight" : "normal",
      "height" : 40.0,
      "font-size" : 12,
      "text-valign" : "center",
      "text-halign" : "center",
      "width" : 60.0,
      "border-opacity" : 1.0,
      "color" : "rgb(0,0,0)",
      "background-opacity" : 0.49019607843137253,
      "shape" : "ellipse",
      "background-color" : "rgb(255,153,153)",
      "text-opacity" : 1.0,
      "content" : "data(name)"
    }
  }, {
    "selector" : "node[BIOPAX_TYPE = 'Complex']",
    "css" : {
      "shape" : "hexagon"
    }
  }, {
    "selector" : "node[BIOPAX_TYPE = 'Complex']",
    "css" : {
      "background-color" : "rgb(153,204,255)"
    }
  }, {
    "selector" : "node:selected",
    "css" : {
      "background-color" : "rgb(255,255,0)"
    }
  }, {
    "selector" : "edge",
    "css" : {
      "target-arrow-shape" : "none",
      "content" : "",
      "line-style" : "solid",
      "color" : "rgb(0,0,0)",
      "opacity" : 1.0,
      "width" : 4.0,
      "source-arrow-shape" : "none",
      "font-size" : 10,
      "font-family" : "SansSerif.plain",
      "font-weight" : "normal",
      "line-color" : "rgb(0,0,0)",
      "source-arrow-color" : "rgb(0,0,0)",
      "target-arrow-color" : "rgb(0,0,0)",
      "text-opacity" : 1.0
    }
  }, {
    "selector" : "edge[interaction = 'controls-expression-of']",
    "css" : {
      "target-arrow-shape" : "triangle"
    }
  }, {
    "selector" : "edge[interaction = 'chemical-affects']",
    "css" : {
      "target-arrow-shape" : "triangle"
    }
  }, {
    "selector" : "edge[interaction = 'controls-state-change-of']",
    "css" : {
      "target-arrow-shape" : "triangle"
    }
  }, {
    "selector" : "edge[interaction = 'controls-phosphorylation-of']",
    "css" : {
      "target-arrow-shape" : "triangle"
    }
  }, {
    "selector" : "edge[interaction = 'controls-transport-of-chemical']",
    "css" : {
      "target-arrow-shape" : "triangle"
    }
  }, {
    "selector" : "edge[interaction = 'used-to-produce']",
    "css" : {
      "target-arrow-shape" : "triangle"
    }
  }, {
    "selector" : "edge[interaction = 'controls-transport-of']",
    "css" : {
      "target-arrow-shape" : "triangle"
    }
  }, {
    "selector" : "edge[interaction = 'consumption-controled-by']",
    "css" : {
      "target-arrow-shape" : "triangle"
    }
  }, {
    "selector" : "edge[interaction = 'controls-production-of']",
    "css" : {
      "target-arrow-shape" : "triangle"
    }
  }, {
    "selector" : "edge[interaction = 'catalysis-precedes']",
    "css" : {
      "target-arrow-shape" : "triangle"
    }
  }, {
    "selector" : "edge[interaction = 'interacts-with']",
    "css" : {
      "line-color" : "rgb(0,85,0)",
      "target-arrow-color" : "rgb(0,85,0)",
      "source-arrow-color" : "rgb(0,85,0)"
    }
  }, {
    "selector" : "edge[interaction = 'chemical-affects']",
    "css" : {
      "line-color" : "rgb(240,144,0)",
      "target-arrow-color" : "rgb(240,144,0)",
      "source-arrow-color" : "rgb(240,144,0)"
    }
  }, {
    "selector" : "edge[interaction = 'controls-state-change-of']",
    "css" : {
      "line-color" : "rgb(0,0,192)",
      "target-arrow-color" : "rgb(0,0,192)",
      "source-arrow-color" : "rgb(0,0,192)"
    }
  }, {
    "selector" : "edge[interaction = 'controls-transport-of']",
    "css" : {
      "line-color" : "rgb(112,0,0)",
      "target-arrow-color" : "rgb(112,0,0)",
      "source-arrow-color" : "rgb(112,0,0)"
    }
  }, {
    "selector" : "edge[interaction = 'consumption-controled-by']",
    "css" : {
      "line-color" : "rgb(255,51,0)",
      "target-arrow-color" : "rgb(255,51,0)",
      "source-arrow-color" : "rgb(255,51,0)"
    }
  }, {
    "selector" : "edge[interaction = 'reacts-with']",
    "css" : {
      "line-color" : "rgb(0,255,0)",
      "target-arrow-color" : "rgb(0,255,0)",
      "source-arrow-color" : "rgb(0,255,0)"
    }
  }, {
    "selector" : "edge[interaction = 'neighbor-of']",
    "css" : {
      "line-color" : "rgb(0,170,0)",
      "target-arrow-color" : "rgb(0,170,0)",
      "source-arrow-color" : "rgb(0,170,0)"
    }
  }, {
    "selector" : "edge[interaction = 'controls-expression-of']",
    "css" : {
      "line-color" : "rgb(0,160,160)",
      "target-arrow-color" : "rgb(0,160,160)",
      "source-arrow-color" : "rgb(0,160,160)"
    }
  }, {
    "selector" : "edge[interaction = 'controls-phosphorylation-of']",
    "css" : {
      "line-color" : "rgb(0,0,255)",
      "target-arrow-color" : "rgb(0,0,255)",
      "source-arrow-color" : "rgb(0,0,255)"
    }
  }, {
    "selector" : "edge[interaction = 'controls-transport-of-chemical']",
    "css" : {
      "line-color" : "rgb(160,0,0)",
      "target-arrow-color" : "rgb(160,0,0)",
      "source-arrow-color" : "rgb(160,0,0)"
    }
  }, {
    "selector" : "edge[interaction = 'used-to-produce']",
    "css" : {
      "line-color" : "rgb(247,85,0)",
      "target-arrow-color" : "rgb(247,85,0)",
      "source-arrow-color" : "rgb(247,85,0)"
    }
  }, {
    "selector" : "edge[interaction = 'in-complex-with']",
    "css" : {
      "line-color" : "rgb(240,0,160)",
      "target-arrow-color" : "rgb(240,0,160)",
      "source-arrow-color" : "rgb(240,0,160)"
    }
  }, {
    "selector" : "edge[interaction = 'controls-production-of']",
    "css" : {
      "line-color" : "rgb(0,204,240)",
      "target-arrow-color" : "rgb(0,204,240)",
      "source-arrow-color" : "rgb(0,204,240)"
    }
  }, {
    "selector" : "edge[interaction = 'catalysis-precedes']",
    "css" : {
      "line-color" : "rgb(112,0,160)",
      "target-arrow-color" : "rgb(112,0,160)",
      "source-arrow-color" : "rgb(112,0,160)"
    }
  }, {
    "selector" : "edge[interaction = 'interacts-with']",
    "css" : {
      "line-color" : "rgb(0,85,0)"
    }
  }, {
    "selector" : "edge[interaction = 'chemical-affects']",
    "css" : {
      "line-color" : "rgb(240,144,0)"
    }
  }, {
    "selector" : "edge[interaction = 'controls-state-change-of']",
    "css" : {
      "line-color" : "rgb(0,0,192)"
    }
  }, {
    "selector" : "edge[interaction = 'controls-transport-of']",
    "css" : {
      "line-color" : "rgb(112,0,0)"
    }
  }, {
    "selector" : "edge[interaction = 'consumption-controled-by']",
    "css" : {
      "line-color" : "rgb(255,51,0)"
    }
  }, {
    "selector" : "edge[interaction = 'reacts-with']",
    "css" : {
      "line-color" : "rgb(0,255,0)"
    }
  }, {
    "selector" : "edge[interaction = 'neighbor-of']",
    "css" : {
      "line-color" : "rgb(0,170,0)"
    }
  }, {
    "selector" : "edge[interaction = 'controls-expression-of']",
    "css" : {
      "line-color" : "rgb(0,160,160)"
    }
  }, {
    "selector" : "edge[interaction = 'controls-phosphorylation-of']",
    "css" : {
      "line-color" : "rgb(0,0,255)"
    }
  }, {
    "selector" : "edge[interaction = 'controls-transport-of-chemical']",
    "css" : {
      "line-color" : "rgb(160,0,0)"
    }
  }, {
    "selector" : "edge[interaction = 'used-to-produce']",
    "css" : {
      "line-color" : "rgb(247,85,0)"
    }
  }, {
    "selector" : "edge[interaction = 'in-complex-with']",
    "css" : {
      "line-color" : "rgb(240,0,160)"
    }
  }, {
    "selector" : "edge[interaction = 'controls-production-of']",
    "css" : {
      "line-color" : "rgb(0,204,240)"
    }
  }, {
    "selector" : "edge[interaction = 'catalysis-precedes']",
    "css" : {
      "line-color" : "rgb(112,0,160)"
    }
  }, {
    "selector" : "edge:selected",
    "css" : {
      "line-color" : "rgb(255,0,0)"
    }
  } ]
}, {
  "format_version" : "1.0",
  "generated_by" : "cytoscape-3.6.0",
  "target_cytoscapejs_version" : "~2.1",
  "title" : "Marquee",
  "style" : [ {
    "selector" : "node",
    "css" : {
      "border-width" : 10.0,
      "border-color" : "rgb(255,255,255)",
      "font-family" : "SansSerif.plain",
      "font-weight" : "normal",
      "height" : 20.0,
      "font-size" : 12,
      "text-valign" : "bottom",
      "text-halign" : "center",
      "width" : 20.0,
      "border-opacity" : 1.0,
      "color" : "rgb(102,102,102)",
      "background-opacity" : 1.0,
      "shape" : "ellipse",
      "background-color" : "rgb(0,204,255)",
      "text-opacity" : 1.0,
      "content" : "data(name)"
    }
  }, {
    "selector" : "node:selected",
    "css" : {
      "background-color" : "rgb(255,0,102)"
    }
  }, {
    "selector" : "edge",
    "css" : {
      "target-arrow-shape" : "triangle",
      "line-style" : "dashed",
      "color" : "rgb(102,102,102)",
      "opacity" : 1.0,
      "width" : 2.0,
      "source-arrow-shape" : "none",
      "font-size" : 8,
      "font-family" : "SansSerif.plain",
      "font-weight" : "normal",
      "line-color" : "rgb(255,255,255)",
      "source-arrow-color" : "rgb(255,255,255)",
      "target-arrow-color" : "rgb(255,255,255)",
      "text-opacity" : 1.0,
      "content" : "data(interaction)"
    }
  }, {
    "selector" : "edge:selected",
    "css" : {
      "line-color" : "rgb(255,0,0)"
    }
  } ]
}, {
  "format_version" : "1.0",
  "generated_by" : "cytoscape-3.6.0",
  "target_cytoscapejs_version" : "~2.1",
  "title" : "Sample1",
  "style" : [ {
    "selector" : "node",
    "css" : {
      "border-width" : 0.0,
      "border-color" : "rgb(0,0,0)",
      "font-family" : "Dialog.plain",
      "font-weight" : "normal",
      "height" : 25.0,
      "font-size" : 10,
      "text-valign" : "center",
      "text-halign" : "center",
      "width" : 25.0,
      "border-opacity" : 1.0,
      "color" : "rgb(51,51,51)",
      "background-opacity" : 1.0,
      "shape" : "ellipse",
      "background-color" : "rgb(127,205,187)",
      "text-opacity" : 1.0,
      "content" : "data(name)"
    }
  }, {
    "selector" : "node:selected",
    "css" : {
      "background-color" : "rgb(255,255,0)"
    }
  }, {
    "selector" : "edge",
    "css" : {
      "target-arrow-shape" : "none",
      "line-style" : "solid",
      "color" : "rgb(51,51,51)",
      "opacity" : 1.0,
      "width" : 1.0,
      "source-arrow-shape" : "none",
      "font-size" : 10,
      "font-family" : "Dialog.plain",
      "font-weight" : "normal",
      "line-color" : "rgb(153,153,153)",
      "source-arrow-color" : "rgb(0,0,0)",
      "target-arrow-color" : "rgb(0,0,0)",
      "text-opacity" : 1.0,
      "content" : "data(interaction)"
    }
  }, {
    "selector" : "edge[interaction = 'pp']",
    "css" : {
      "line-style" : "solid"
    }
  }, {
    "selector" : "edge[interaction = 'pd']",
    "css" : {
      "line-style" : "dashed"
    }
  }, {
    "selector" : "edge:selected",
    "css" : {
      "line-color" : "rgb(255,0,0)"
    }
  } ]
}, {
  "format_version" : "1.0",
  "generated_by" : "cytoscape-3.6.0",
  "target_cytoscapejs_version" : "~2.1",
  "title" : "Gradient1",
  "style" : [ {
    "selector" : "node",
    "css" : {
      "border-width" : 0.0,
      "border-color" : "rgb(0,0,0)",
      "font-family" : "SansSerif.plain",
      "font-weight" : "normal",
      "height" : 30.0,
      "font-size" : 8,
      "text-valign" : "bottom",
      "text-halign" : "right",
      "width" : 30.0,
      "border-opacity" : 1.0,
      "color" : "rgb(204,204,204)",
      "background-opacity" : 1.0,
      "shape" : "ellipse",
      "background-color" : "rgb(0,0,0)",
      "text-opacity" : 1.0,
      "content" : "data(name)"
    }
  }, {
    "selector" : "node:selected",
    "css" : {
      "background-color" : "rgb(255,255,0)"
    }
  }, {
    "selector" : "edge",
    "css" : {
      "target-arrow-shape" : "none",
      "content" : "",
      "line-style" : "solid",
      "color" : "rgb(0,0,0)",
      "opacity" : 1.0,
      "width" : 1.0,
      "source-arrow-shape" : "none",
      "font-size" : 10,
      "font-family" : "SansSerif.plain",
      "font-weight" : "normal",
      "line-color" : "rgb(102,102,102)",
      "source-arrow-color" : "rgb(0,0,0)",
      "target-arrow-color" : "rgb(0,0,0)",
      "text-opacity" : 1.0
    }
  }, {
    "selector" : "edge:selected",
    "css" : {
      "line-color" : "rgb(255,0,0)"
    }
  } ]
}, {
  "format_version" : "1.0",
  "generated_by" : "cytoscape-3.6.0",
  "target_cytoscapejs_version" : "~2.1",
  "title" : "size_rank",
  "style" : [ {
    "selector" : "node",
    "css" : {
      "border-width" : 0.0,
      "border-color" : "rgb(0,0,0)",
      "font-family" : "SansSerif.plain",
      "font-weight" : "normal",
      "height" : 12.0,
      "font-size" : 9,
      "text-valign" : "center",
      "text-halign" : "center",
      "width" : 12.0,
      "border-opacity" : 1.0,
      "color" : "rgb(51,51,51)",
      "background-opacity" : 1.0,
      "shape" : "rectangle",
      "background-color" : "rgb(204,204,255)",
      "text-opacity" : 1.0,
      "content" : "data(name)"
    }
  }, {
    "selector" : "node:selected",
    "css" : {
      "background-color" : "rgb(255,255,0)"
    }
  }, {
    "selector" : "edge",
    "css" : {
      "target-arrow-shape" : "none",
      "content" : "",
      "line-style" : "solid",
      "color" : "rgb(0,0,0)",
      "opacity" : 1.0,
      "width" : 2.0,
      "source-arrow-shape" : "none",
      "font-size" : 10,
      "font-family" : "SansSerif.plain",
      "font-weight" : "normal",
      "line-color" : "rgb(76,76,76)",
      "source-arrow-color" : "rgb(0,0,0)",
      "target-arrow-color" : "rgb(0,0,0)",
      "text-opacity" : 1.0
    }
  }, {
    "selector" : "edge:selected",
    "css" : {
      "line-color" : "rgb(255,0,0)"
    }
  } ]
} ]
