# Supplementary material for: Origin and evolution of the nuclear auxin response system
Source: eLife. 2018 Mar 27;7:e33399. doi: 10.7554/eLife.33399 (PMC5873896; doi:10.7554/eLife.33399)
Supplement: Supplementary file 4. [file elife-33399-supp4.zip › web_session/scripts/services/22f5c459.network.js]

/**
 * Created by kono on 2014/01/24.
 */

'use strict';

/**
 * Services that persists and retrieves TODOs from localStorage
 */
angular.module('cyViewerApp')
    .factory('Network', ['$resource', function ($resource) {
        return $resource('data/:filename', {filename: '@filename'});
    }]
);
