# Supplementary material for: Origin and evolution of the nuclear auxin response system
Source: eLife. 2018 Mar 27;7:e33399. doi: 10.7554/eLife.33399 (PMC5873896; doi:10.7554/eLife.33399)
Supplement: Supplementary file 4. [file elife-33399-supp4.zip › web_session/scripts/3e4be17b.app.js]

// Sample project for visualizing JSON files.
//
//   by Keiichiro Ono
//
'use strict';

angular.module('cyViewerApp', [
    'ngCookies',
    'ngResource',
    'ngSanitize',
    'ngRoute',
    'ngAnimate',
    'ui.bootstrap',
    'angular-underscore',
    'colorpicker.module',
    'angularSpinner'
])
    .config(function($routeProvider) {
        // Routing
        $routeProvider
            .when('/', {
                templateUrl: 'main.html',
                controller: 'MainCtrl'
            })
            .otherwise({
                 redirectTo: '/'
            });
    });
