# Supplementary material for: Origin and evolution of the nuclear auxin response system
Source: eLife. 2018 Mar 27;7:e33399. doi: 10.7554/eLife.33399 (PMC5873896; doi:10.7554/eLife.33399)
Supplement: Supplementary file 5. [file elife-33399-supp5.zip › web_session/data/networks.js]

var networks = {"DownregulatedSet": {
  "format_version" : "1.0",
  "generated_by" : "cytoscape-3.6.0",
  "target_cytoscapejs_version" : "~2.1",
  "data" : {
    "shared_name" : "Original(1)",
    "reference" : "Mutte et al., 2018 (Under revision)",
    "author" : "Dolf Weijers",
    "__Annotations" : [ "" ],
    "name" : "DownregulatedSet",
    "description" : "Shows BLAST hit similarities between downregulated genes in different species.",
    "SUID" : 25602,
    "version" : "1.0",
    "selected" : true
  },
  "elements" : {
    "nodes" : [ {
      "data" : {
        "id" : "17642",
        "degree_layout" : 6,
        "Description" : "Red/far-red photoreceptor involved in the regulation of de-etiolation. Exists in two inter-convertible forms: Pr and Pfr (active). Involved in the light-promotion of seed germination and in the shade avoidance response. Promotes seedling etiolation in both the presence and absence of phytochrome A. Overexpression results in etiolation under far-red light. Accumulates in the nucleus after exposure to far red light. The phosphorylation state of the Ser-86 residue of the phytochrome B molecule alters dark reversion of the molecule. The mRNA is cell-to-cell mobile.",
        "SecondarySymbol" : "PHYTOCHROME B (PHYB);OUT OF PHASE 1 (OOP1); (HY3)",
        "sstart" : 58,
        "qstart" : 854,
        "qcovhsp" : 21,
        "shared_name" : "PpCluster-21922.6",
        "ppos" : 76.2,
        "score" : 3415,
        "pident" : 61.561,
        "SUID" : 17642,
        "selected" : false,
        "sseqid" : "AT2G18790",
        "length" : 1025,
        "nident" : 631,
        "evalue" : 0.0,
        "positive" : 781,
        "gaps" : 13,
        "Type" : "protein_coding",
        "bitscore" : 1320.0,
        "slen" : 1172,
        "mismatch" : 381,
        "name" : "PpCluster-21922.6",
        "send" : 1077,
        "qcovs" : 62,
        "PrimarySymbol" : "PHYTOCHROME B (PHYB)",
        "qend" : 3904
      },
      "position" : {
        "x" : 1853.6995375750334,
        "y" : -1539.5258552132982
      },
      "selected" : false
    }, {
      "data" : {
        "id" : "17641",
        "degree_layout" : 4,
        "Description" : "encodes a gene similar to cellulose synthase",
        "SecondarySymbol" : "CELLULOSE-SYNTHASE LIKE C5 (ATCSLC05);CELLULOSE-SYNTHASE-LIKE C5 (CSLC5);CELLULOSE-SYNTHASE-LIKE C5 (ATCSLC5);CELLULOSE-SYNTHASE LIKE C5 (CSLC05)",
        "sstart" : 1,
        "qstart" : 2929,
        "qcovhsp" : 15,
        "shared_name" : "PpCluster-24384.2",
        "ppos" : 78.6,
        "score" : 2177,
        "pident" : 66.476,
        "SUID" : 17641,
        "selected" : false,
        "sseqid" : "AT4G31590",
        "length" : 701,
        "nident" : 466,
        "evalue" : 0.0,
        "positive" : 551,
        "gaps" : 15,
        "Type" : "protein_coding",
        "bitscore" : 843.0,
        "slen" : 692,
        "mismatch" : 220,
        "name" : "PpCluster-24384.2",
        "send" : 692,
        "qcovs" : 46,
        "PrimarySymbol" : "CELLULOSE-SYNTHASE-LIKE C5 (CSLC5)",
        "qend" : 845
      },
      "position" : {
        "x" : -849.2211303710938,
        "y" : -2295.38134765625
      },
      "selected" : false
    }, {
      "data" : {
        "id" : "17640",
        "degree_layout" : 5,
        "Description" : "a member of Glycosyltransferase- Family 2 and encodes a beta-mannan synthase based on in vitro enzyme assays from heterologously expressed protein. Mutants exhibit defects in pollen tube growth and embryo development. The defective embryonic development was associated with reduced proliferation and failed cellularization of the endosperm.",
        "SecondarySymbol" : "CELLULOSE SYNTHASE LIKE (CSLA07);CELLULOSE SYNTHASE LIKE A7 (CSLA7); (ATCSLA7); (CSLA07);CELLULOSE SYNTHASE LIKE (ATCSLA07)",
        "sstart" : 250,
        "qstart" : 1452,
        "qcovhsp" : 7,
        "shared_name" : "PpCluster-22833.0",
        "ppos" : 84.69,
        "score" : 727,
        "pident" : 64.796,
        "SUID" : 17640,
        "selected" : false,
        "sseqid" : "AT2G35650",
        "length" : 196,
        "nident" : 127,
        "evalue" : 1.6E-102,
        "positive" : 166,
        "gaps" : 6,
        "Type" : "protein_coding",
        "bitscore" : 284.0,
        "slen" : 556,
        "mismatch" : 63,
        "name" : "PpCluster-22833.0",
        "send" : 439,
        "qcovs" : 20,
        "PrimarySymbol" : "CELLULOSE SYNTHASE LIKE (CSLA07)",
        "qend" : 2039
      },
      "position" : {
        "x" : -798.0524291992188,
        "y" : -2169.923583984375
      },
      "selected" : false
    }, {
      "data" : {
        "id" : "17639",
        "degree_layout" : 4,
        "Description" : "encodes a gene similar to cellulose synthase",
        "SecondarySymbol" : "CELLULOSE-SYNTHASE LIKE C5 (ATCSLC05);CELLULOSE-SYNTHASE-LIKE C5 (CSLC5);CELLULOSE-SYNTHASE-LIKE C5 (ATCSLC5);CELLULOSE-SYNTHASE LIKE C5 (CSLC05)",
        "sstart" : 1,
        "qstart" : 2994,
        "qcovhsp" : 20,
        "shared_name" : "PpCluster-16763.0",
        "ppos" : 77.32,
        "score" : 2142,
        "pident" : 64.337,
        "SUID" : 17639,
        "selected" : false,
        "sseqid" : "AT4G31590",
        "length" : 701,
        "nident" : 451,
        "evalue" : 0.0,
        "positive" : 542,
        "gaps" : 18,
        "Type" : "protein_coding",
        "bitscore" : 829.0,
        "slen" : 692,
        "mismatch" : 232,
        "name" : "PpCluster-16763.0",
        "send" : 692,
        "qcovs" : 60,
        "PrimarySymbol" : "CELLULOSE-SYNTHASE-LIKE C5 (CSLC5)",
        "qend" : 919
      },
      "position" : {
        "x" : -915.9248657226562,
        "y" : -2228.024169921875
      },
      "selected" : false
    }, {
      "data" : {
        "id" : "17636",
        "degree_layout" : 12,
        "Description" : "Encodes a member of the histidine kinase family.",
        "SecondarySymbol" : "HISTIDINE KINASE 1 (ATHK1);HISTIDINE KINASE 1 (HK1); (AHK1)",
        "sstart" : 1036,
        "qstart" : 491,
        "qcovhsp" : 17,
        "shared_name" : "SpCluster-12981.0",
        "ppos" : 59.89,
        "score" : 347,
        "pident" : 44.385,
        "SUID" : 17636,
        "selected" : false,
        "sseqid" : "AT2G17820",
        "length" : 187,
        "nident" : 83,
        "evalue" : 1.68E-35,
        "positive" : 112,
        "gaps" : 21,
        "Type" : "protein_coding",
        "bitscore" : 138.0,
        "slen" : 1207,
        "mismatch" : 83,
        "name" : "SpCluster-12981.0",
        "send" : 1201,
        "qcovs" : 50,
        "PrimarySymbol" : "HISTIDINE KINASE 1 (HK1)",
        "qend" : 1051
      },
      "position" : {
        "x" : 1836.5594008562834,
        "y" : -1477.0705329476732
      },
      "selected" : false
    }, {
      "data" : {
        "id" : "17633",
        "degree_layout" : 8,
        "Description" : "Encodes salt tolerance protein (STO) which confers salt tolerance to yeast cells. Fully complements calcineurin deficient yeast but does not encode a phosphoprotein phosphatase. Sequence has similarities to CONSTANS. STO co-localizes with COP1 and plays a role in light signaling.STO transcript levels are regulated by photoperiod and phtyohormones. STO competes with FLC in the regulation of floral transition genes SOC1 and FT.",
        "SecondarySymbol" : "B-BOX DOMAIN PROTEIN 24 (BBX24);SALT TOLERANCE (STO)",
        "sstart" : 63,
        "qstart" : 367,
        "qcovhsp" : 2,
        "shared_name" : "PpCluster-16072.0",
        "ppos" : 77.27,
        "score" : 173,
        "pident" : 68.182,
        "SUID" : 17633,
        "selected" : false,
        "sseqid" : "AT1G06040",
        "length" : 44,
        "nident" : 30,
        "evalue" : 5.06E-14,
        "positive" : 34,
        "gaps" : 0,
        "Type" : "protein_coding",
        "bitscore" : 71.2,
        "slen" : 177,
        "mismatch" : 14,
        "name" : "PpCluster-16072.0",
        "send" : 106,
        "qcovs" : 6,
        "PrimarySymbol" : "SALT TOLERANCE (STO)",
        "qend" : 498
      },
      "position" : {
        "x" : 1967.9446784554855,
        "y" : -1058.614501953125
      },
      "selected" : false
    }, {
      "data" : {
        "id" : "17632",
        "degree_layout" : 2,
        "Description" : "zinc finger (MYND type) family protein / programmed cell death 2 C-terminal domain-containing protein;(source:Araport11)",
        "SecondarySymbol" : "0",
        "sstart" : 51,
        "qstart" : 1552,
        "qcovhsp" : 11,
        "shared_name" : "SpCluster-4959.0",
        "ppos" : 60.0,
        "score" : 448,
        "pident" : 41.622,
        "SUID" : 17632,
        "selected" : false,
        "sseqid" : "AT4G02220",
        "length" : 185,
        "nident" : 77,
        "evalue" : 9.1E-50,
        "positive" : 111,
        "gaps" : 1,
        "Type" : "protein_coding",
        "bitscore" : 177.0,
        "slen" : 418,
        "mismatch" : 107,
        "name" : "SpCluster-4959.0",
        "send" : 235,
        "qcovs" : 33,
        "PrimarySymbol" : "0",
        "qend" : 1001
      },
      "position" : {
        "x" : 663.9140998422042,
        "y" : -2723.6227790414227
      },
      "selected" : false
    }, {
      "data" : {
        "id" : "17628",
        "degree_layout" : 2,
        "Description" : "encodes a member of the DREB subfamily A-4 of ERF/AP2 transcription factor family. The protein contains one AP2 domain. There are 17 members in this subfamily including TINY.",
        "SecondarySymbol" : "FYF UP-REGULATING 321 FACTOR 1 (FUF1)",
        "sstart" : 32,
        "qstart" : 1250,
        "qcovhsp" : 2,
        "shared_name" : "PpCluster-3498.0",
        "ppos" : 51.72,
        "score" : 75,
        "pident" : 31.034,
        "SUID" : 17628,
        "selected" : false,
        "sseqid" : "AT1G71450",
        "length" : 58,
        "nident" : 18,
        "evalue" : 0.53,
        "positive" : 30,
        "gaps" : 3,
        "Type" : "protein_coding",
        "bitscore" : 33.5,
        "slen" : 183,
        "mismatch" : 37,
        "name" : "PpCluster-3498.0",
        "send" : 87,
        "qcovs" : 6,
        "PrimarySymbol" : "FYF UP-REGULATING 321 FACTOR 1 (FUF1)",
        "qend" : 1080
      },
      "position" : {
        "x" : -859.1796480886626,
        "y" : 356.9954007394624
      },
      "selected" : false
    }, {
      "data" : {
        "id" : "17625",
        "degree_layout" : 12,
        "Description" : "\"Encodes a protein belonging to SART-1 family. The gene is expressed in the basal region of the developing embryo during heart stage. Phenotypic analyses of dot2 mutants suggest that this protein plays a role in root, shoot, and flower development. dot2 mutants are dwarved plants that display an aberrant spurred leaf venation pattern and fail to flower. In the roots DOT2 appears to be require for normal meristem organization and maintenance and the proper expression of PIN and PLT genes.\"",
        "SecondarySymbol" : "MERISTEM-DEFECTIVE (MDF);DEFECTIVELY ORGANIZED TRIBUTARIES  2 (DOT2)",
        "sstart" : 103,
        "qstart" : 1611,
        "qcovhsp" : 15,
        "shared_name" : "PpCluster-8053.0",
        "ppos" : 60.8,
        "score" : 978,
        "pident" : 44.114,
        "SUID" : 17625,
        "selected" : false,
        "sseqid" : "AT5G16780",
        "length" : 773,
        "nident" : 341,
        "evalue" : 8.22E-114,
        "positive" : 470,
        "gaps" : 94,
        "Type" : "protein_coding",
        "bitscore" : 381.0,
        "slen" : 820,
        "mismatch" : 338,
        "name" : "PpCluster-8053.0",
        "send" : 819,
        "qcovs" : 44,
        "PrimarySymbol" : "DEFECTIVELY ORGANIZED TRIBUTARIES  2 (DOT2)",
        "qend" : 3815
      },
      "position" : {
        "x" : -225.07855224609375,
        "y" : -1444.5966796875
      },
      "selected" : false
    }, {
      "data" : {
        "id" : "17624",
        "degree_layout" : 2,
        "Description" : "Conceptual translation of this open reading frame gave the sequence of a 229-residue hypothetical protein that contains the same sequence as the mature A. thaliana chloroplast luminal 19-kDa protein linked to a putative signal sequence.",
        "SecondarySymbol" : "0",
        "sstart" : 6,
        "qstart" : 476,
        "qcovhsp" : 1,
        "shared_name" : "PpCluster-15569.2",
        "ppos" : 54.0,
        "score" : 68,
        "pident" : 34.0,
        "SUID" : 17624,
        "selected" : false,
        "sseqid" : "AT3G63540",
        "length" : 50,
        "nident" : 17,
        "evalue" : 2.9,
        "positive" : 27,
        "gaps" : 0,
        "Type" : "protein_coding",
        "bitscore" : 30.8,
        "slen" : 143,
        "mismatch" : 33,
        "name" : "PpCluster-15569.2",
        "send" : 55,
        "qcovs" : 4,
        "PrimarySymbol" : "0",
        "qend" : 327
      },
      "position" : {
        "x" : -270.5107116699219,
        "y" : -1045.6888427734375
      },
      "selected" : false
    }, {
      "data" : {
        "id" : "17623",
        "degree_layout" : 4,
        "Description" : "\"encodes a ubiquitin-specific protease family member, UBP9.\"",
        "SecondarySymbol" : "UBIQUITIN-SPECIFIC PROTEASE 9 (UBP9)",
        "sstart" : 10,
        "qstart" : 2001,
        "qcovhsp" : 29,
        "shared_name" : "SpCluster-8688.0",
        "ppos" : 56.46,
        "score" : 1155,
        "pident" : 42.042,
        "SUID" : 17623,
        "selected" : false,
        "sseqid" : "AT4G10570",
        "length" : 666,
        "nident" : 280,
        "evalue" : 1.41E-145,
        "positive" : 376,
        "gaps" : 65,
        "Type" : "protein_coding",
        "bitscore" : 449.0,
        "slen" : 923,
        "mismatch" : 321,
        "name" : "SpCluster-8688.0",
        "send" : 634,
        "qcovs" : 87,
        "PrimarySymbol" : "UBIQUITIN-SPECIFIC PROTEASE 9 (UBP9)",
        "qend" : 76
      },
      "position" : {
        "x" : 858.0268361870908,
        "y" : -2009.0081369574405
      },
      "selected" : false
    }, {
      "data" : {
        "id" : "17622",
        "degree_layout" : 4,
        "Description" : "ubiquitin-specific protease 8;(source:Araport11)",
        "SecondarySymbol" : "UBIQUITIN-SPECIFIC PROTEASE 8 (UBP8)",
        "sstart" : 690,
        "qstart" : 987,
        "qcovhsp" : 18,
        "shared_name" : "SpCluster-18586.0",
        "ppos" : 65.15,
        "score" : 561,
        "pident" : 48.133,
        "SUID" : 17622,
        "selected" : false,
        "sseqid" : "AT5G22030",
        "length" : 241,
        "nident" : 116,
        "evalue" : 1.68E-63,
        "positive" : 157,
        "gaps" : 21,
        "Type" : "protein_coding",
        "bitscore" : 220.0,
        "slen" : 913,
        "mismatch" : 104,
        "name" : "SpCluster-18586.0",
        "send" : 910,
        "qcovs" : 54,
        "PrimarySymbol" : "UBIQUITIN-SPECIFIC PROTEASE 8 (UBP8)",
        "qend" : 268
      },
      "position" : {
        "x" : 993.2030029296875,
        "y" : -2705.8984375
      },
      "selected" : false
    }, {
      "data" : {
        "id" : "17621",
        "degree_layout" : 6,
        "Description" : "ubiquitin-specific protease 18;(source:Araport11)",
        "SecondarySymbol" : "UBIQUITIN-SPECIFIC PROTEASE 18 (UBP18)",
        "sstart" : 56,
        "qstart" : 733,
        "qcovhsp" : 10,
        "shared_name" : "PpCluster-15917.0",
        "ppos" : 68.7,
        "score" : 1315,
        "pident" : 52.826,
        "SUID" : 17621,
        "selected" : false,
        "sseqid" : "AT4G31670",
        "length" : 460,
        "nident" : 243,
        "evalue" : 2.09E-164,
        "positive" : 316,
        "gaps" : 37,
        "Type" : "protein_coding",
        "bitscore" : 511.0,
        "slen" : 631,
        "mismatch" : 180,
        "name" : "PpCluster-15917.0",
        "send" : 479,
        "qcovs" : 29,
        "PrimarySymbol" : "UBIQUITIN-SPECIFIC PROTEASE 18 (UBP18)",
        "qend" : 2109
      },
      "position" : {
        "x" : 858.4852294921875,
        "y" : -2621.270751953125
      },
      "selected" : false
    }, {
      "data" : {
        "id" : "17620",
        "degree_layout" : 8,
        "Description" : "Encodes a ubiquitin-specific protease.",
        "SecondarySymbol" : "UBIQUITIN-SPECIFIC PROTEASE 23 (UBP23)",
        "sstart" : 106,
        "qstart" : 905,
        "qcovhsp" : 8,
        "shared_name" : "PpCluster-15424.0",
        "ppos" : 73.94,
        "score" : 1013,
        "pident" : 58.958,
        "SUID" : 17620,
        "selected" : false,
        "sseqid" : "AT5G57990",
        "length" : 307,
        "nident" : 181,
        "evalue" : 6.33E-120,
        "positive" : 227,
        "gaps" : 3,
        "Type" : "protein_coding",
        "bitscore" : 394.0,
        "slen" : 859,
        "mismatch" : 123,
        "name" : "PpCluster-15424.0",
        "send" : 410,
        "qcovs" : 23,
        "PrimarySymbol" : "UBIQUITIN-SPECIFIC PROTEASE 23 (UBP23)",
        "qend" : 1822
      },
      "position" : {
        "x" : 955.194091796875,
        "y" : -2639.59814453125
      },
      "selected" : false
    }, {
      "data" : {
        "id" : "17619",
        "degree_layout" : 2,
        "Description" : "Encodes a protein with UDP-D-glucose 4-epimerase activity.",
        "SecondarySymbol" : "UDP-D-GLUCOSE/UDP-D-GALACTOSE 4-EPIMERASE 5 (UGE5)",
        "sstart" : 4,
        "qstart" : 1005,
        "qcovhsp" : 9,
        "shared_name" : "PpCluster-15134.1",
        "ppos" : 77.1,
        "score" : 1201,
        "pident" : 65.797,
        "SUID" : 17619,
        "selected" : false,
        "sseqid" : "AT4G10960",
        "length" : 345,
        "nident" : 227,
        "evalue" : 1.28E-154,
        "positive" : 266,
        "gaps" : 1,
        "Type" : "protein_coding",
        "bitscore" : 467.0,
        "slen" : 351,
        "mismatch" : 117,
        "name" : "PpCluster-15134.1",
        "send" : 347,
        "qcovs" : 28,
        "PrimarySymbol" : "UDP-D-GLUCOSE/UDP-D-GALACTOSE 4-EPIMERASE 5 (UGE5)",
        "qend" : 2039
      },
      "position" : {
        "x" : 416.3836364746094,
        "y" : -604.5022583007812
      },
      "selected" : false
    }, {
      "data" : {
        "id" : "17616",
        "degree_layout" : 28,
        "Description" : "Encodes a kinesin HINKEL. Required for cytokinesis in pollen. Mutant has cytokinesis defects; seedling lethal.",
        "SecondarySymbol" : "HINKEL (HIK);NPK1-ACTIVATING KINESIN 1 (NACK1);ARABIDOPSIS NPK1-ACTIVATING KINESIN 1 (ATNACK1)",
        "sstart" : 28,
        "qstart" : 689,
        "qcovhsp" : 9,
        "shared_name" : "SpCluster-8516.0",
        "ppos" : 74.22,
        "score" : 1121,
        "pident" : 57.757,
        "SUID" : 17616,
        "selected" : false,
        "sseqid" : "AT1G18370",
        "length" : 419,
        "nident" : 242,
        "evalue" : 1.69E-132,
        "positive" : 311,
        "gaps" : 18,
        "Type" : "protein_coding",
        "bitscore" : 436.0,
        "slen" : 974,
        "mismatch" : 159,
        "name" : "SpCluster-8516.0",
        "send" : 431,
        "qcovs" : 27,
        "PrimarySymbol" : "HINKEL (HIK)",
        "qend" : 1936
      },
      "position" : {
        "x" : 1438.4725341796875,
        "y" : -2245.661689265666
      },
      "selected" : false
    }, {
      "data" : {
        "id" : "17615",
        "degree_layout" : 30,
        "Description" : "Kinesin that binds cyclin-dependent kinase CDKA;1 as homodimer or as heterodimer with KCA1",
        "SecondarySymbol" : "KINESIN CDKA ;1 ASSOCIATED 2 (KCA2); (KAC2);KINESIN LIKE PROTEIN FOR ACTIN BASED CHLOROPLAST MOVEMENT 2 (KAC2)",
        "sstart" : 10,
        "qstart" : 884,
        "qcovhsp" : 11,
        "shared_name" : "PpCluster-7618.0",
        "ppos" : 66.32,
        "score" : 1469,
        "pident" : 45.865,
        "SUID" : 17615,
        "selected" : false,
        "sseqid" : "AT5G65460",
        "length" : 665,
        "nident" : 305,
        "evalue" : 1.91E-175,
        "positive" : 441,
        "gaps" : 45,
        "Type" : "protein_coding",
        "bitscore" : 570.0,
        "slen" : 1264,
        "mismatch" : 315,
        "name" : "PpCluster-7618.0",
        "send" : 632,
        "qcovs" : 33,
        "PrimarySymbol" : "KINESIN LIKE PROTEIN FOR ACTIN BASED CHLOROPLAST MOVEMENT 2 (KAC2)",
        "qend" : 2869
      },
      "position" : {
        "x" : 1475.7674560546875,
        "y" : -2318.590644343791
      },
      "selected" : false
    }, {
      "data" : {
        "id" : "17614",
        "degree_layout" : 28,
        "Description" : "\"PHRAGMOPLAST ORIENTING KINESIN 2 is one of the two Arabidopsis homologs isolated in yeast two-hybrid screen for interaction partners of maize gene TANGLED1 (TAN1). Based on sequence homology in their motor domains, POK1 and POK2 belong to the kinesin-12 class which also includes the well-characterized group of phragmoplast-associated kinesins AtPAKRPs. Both kinesins are composed of an N-terminal motor domain throughout the entire C terminus and putative cargo binding tail domains. The expression domains for POK2 constructs were broader than those for POK1; both are expressed in tissues enriched for dividing cells. The phenotype of pok1/pok2 double mutants strongly resembles that of maize tan1 mutants, characterized by misoriented mitotic cytoskeletal arrays and misplaced cell walls.\"",
        "SecondarySymbol" : "PHRAGMOPLAST ORIENTING KINESIN 2 (POK2)",
        "sstart" : 129,
        "qstart" : 1253,
        "qcovhsp" : 12,
        "shared_name" : "PpCluster-5327.0",
        "ppos" : 70.17,
        "score" : 1862,
        "pident" : 53.125,
        "SUID" : 17614,
        "selected" : false,
        "sseqid" : "AT3G19050",
        "length" : 704,
        "nident" : 374,
        "evalue" : 0.0,
        "positive" : 494,
        "gaps" : 50,
        "Type" : "protein_coding",
        "bitscore" : 721.0,
        "slen" : 2771,
        "mismatch" : 280,
        "name" : "PpCluster-5327.0",
        "send" : 830,
        "qcovs" : 35,
        "PrimarySymbol" : "PHRAGMOPLAST ORIENTING KINESIN 2 (POK2)",
        "qend" : 3220
      },
      "position" : {
        "x" : 1333.6475830078125,
        "y" : -2330.617255671916
      },
      "selected" : false
    }, {
      "data" : {
        "id" : "17613",
        "degree_layout" : 28,
        "Description" : "P-loop containing nucleoside triphosphate hydrolases superfamily protein;(source:Araport11)",
        "SecondarySymbol" : "0",
        "sstart" : 40,
        "qstart" : 1162,
        "qcovhsp" : 21,
        "shared_name" : "PpCluster-26518.1",
        "ppos" : 68.65,
        "score" : 2426,
        "pident" : 48.73,
        "SUID" : 17613,
        "selected" : false,
        "sseqid" : "AT3G45850",
        "length" : 1024,
        "nident" : 499,
        "evalue" : 0.0,
        "positive" : 703,
        "gaps" : 20,
        "Type" : "protein_coding",
        "bitscore" : 939.0,
        "slen" : 1058,
        "mismatch" : 505,
        "name" : "PpCluster-26518.1",
        "send" : 1058,
        "qcovs" : 64,
        "PrimarySymbol" : "0",
        "qend" : 4188
      },
      "position" : {
        "x" : 1340.3121337890625,
        "y" : -2284.198798640666
      },
      "selected" : false
    }, {
      "data" : {
        "id" : "17612",
        "degree_layout" : 28,
        "Description" : "ATP binding microtubule motor family protein;(source:Araport11)",
        "SecondarySymbol" : "0",
        "sstart" : 415,
        "qstart" : 2338,
        "qcovhsp" : 7,
        "shared_name" : "PpCluster-26302.1",
        "ppos" : 68.79,
        "score" : 450,
        "pident" : 61.146,
        "SUID" : 17612,
        "selected" : false,
        "sseqid" : "AT3G16060",
        "length" : 157,
        "nident" : 96,
        "evalue" : 8.29E-47,
        "positive" : 108,
        "gaps" : 5,
        "Type" : "protein_coding",
        "bitscore" : 177.0,
        "slen" : 684,
        "mismatch" : 56,
        "name" : "PpCluster-26302.1",
        "send" : 566,
        "qcovs" : 20,
        "PrimarySymbol" : "0",
        "qend" : 1868
      },
      "position" : {
        "x" : 1377.8424072265625,
        "y" : -2262.416083796916
      },
      "selected" : false
    }, {
      "data" : {
        "id" : "17611",
        "degree_layout" : 28,
        "Description" : "\"PHRAGMOPLAST ORIENTING KINESIN 2 is one of the two Arabidopsis homologs isolated in yeast two-hybrid screen for interaction partners of maize gene TANGLED1 (TAN1). Based on sequence homology in their motor domains, POK1 and POK2 belong to the kinesin-12 class which also includes the well-characterized group of phragmoplast-associated kinesins AtPAKRPs. Both kinesins are composed of an N-terminal motor domain throughout the entire C terminus and putative cargo binding tail domains. The expression domains for POK2 constructs were broader than those for POK1; both are expressed in tissues enriched for dividing cells. The phenotype of pok1/pok2 double mutants strongly resembles that of maize tan1 mutants, characterized by misoriented mitotic cytoskeletal arrays and misplaced cell walls.\"",
        "SecondarySymbol" : "PHRAGMOPLAST ORIENTING KINESIN 2 (POK2)",
        "sstart" : 118,
        "qstart" : 1986,
        "qcovhsp" : 5,
        "shared_name" : "PpCluster-24339.0",
        "ppos" : 73.03,
        "score" : 963,
        "pident" : 56.97,
        "SUID" : 17611,
        "selected" : false,
        "sseqid" : "AT3G19050",
        "length" : 330,
        "nident" : 188,
        "evalue" : 0.0,
        "positive" : 241,
        "gaps" : 23,
        "Type" : "protein_coding",
        "bitscore" : 375.0,
        "slen" : 2771,
        "mismatch" : 119,
        "name" : "PpCluster-24339.0",
        "send" : 442,
        "qcovs" : 14,
        "PrimarySymbol" : "PHRAGMOPLAST ORIENTING KINESIN 2 (POK2)",
        "qend" : 2921
      },
      "position" : {
        "x" : 1472.6673583984375,
        "y" : -2267.653388484416
      },
      "selected" : false
    }, {
      "data" : {
        "id" : "17610",
        "degree_layout" : 28,
        "Description" : "P-loop nucleoside triphosphate hydrolases superfamily protein with CH (Calponin Homology) domain-containing protein;(source:Araport11)",
        "SecondarySymbol" : "0",
        "sstart" : 626,
        "qstart" : 3,
        "qcovhsp" : 4,
        "shared_name" : "PpCluster-2097.4",
        "ppos" : 94.02,
        "score" : 512,
        "pident" : 78.632,
        "SUID" : 17610,
        "selected" : false,
        "sseqid" : "AT1G09170",
        "length" : 117,
        "nident" : 92,
        "evalue" : 3.28E-53,
        "positive" : 110,
        "gaps" : 0,
        "Type" : "protein_coding",
        "bitscore" : 201.0,
        "slen" : 1010,
        "mismatch" : 25,
        "name" : "PpCluster-2097.4",
        "send" : 742,
        "qcovs" : 12,
        "PrimarySymbol" : "0",
        "qend" : 353
      },
      "position" : {
        "x" : 1374.5528564453125,
        "y" : -2304.887763484416
      },
      "selected" : false
    }, {
      "data" : {
        "id" : "17609",
        "degree_layout" : 28,
        "Description" : "encodes a kinesin-like protein with an N-terminal microtubule binding motor domain. Protein is localized to the periphery of the cytoplasm and mutants in the gene exhibit altered orientation of cellulose microfibrils and reduced mechanical strength of fibers.",
        "SecondarySymbol" : "FRAGILE FIBER 1 (FRA1)",
        "sstart" : 21,
        "qstart" : 3300,
        "qcovhsp" : 8,
        "shared_name" : "PpCluster-20322.3",
        "ppos" : 64.16,
        "score" : 935,
        "pident" : 52.987,
        "SUID" : 17609,
        "selected" : false,
        "sseqid" : "AT5G47820",
        "length" : 385,
        "nident" : 204,
        "evalue" : 1.97E-106,
        "positive" : 247,
        "gaps" : 40,
        "Type" : "protein_coding",
        "bitscore" : 364.0,
        "slen" : 1035,
        "mismatch" : 141,
        "name" : "PpCluster-20322.3",
        "send" : 399,
        "qcovs" : 23,
        "PrimarySymbol" : "FRAGILE FIBER 1 (FRA1)",
        "qend" : 2248
      },
      "position" : {
        "x" : 1427.4124755859375,
        "y" : -2291.919990046916
      },
      "selected" : false
    }, {
      "data" : {
        "id" : "17608",
        "degree_layout" : 29,
        "Description" : "encodes a novel member of the kinesin superfamily of motor proteins. recessive mutations have reduced number of trichome branches.",
        "SecondarySymbol" : "ZWICHEL (ZWI)",
        "sstart" : 55,
        "qstart" : 1283,
        "qcovhsp" : 23,
        "shared_name" : "PpCluster-19878.1",
        "ppos" : 75.8,
        "score" : 3608,
        "pident" : 59.295,
        "SUID" : 17608,
        "selected" : false,
        "sseqid" : "AT5G65930",
        "length" : 1248,
        "nident" : 740,
        "evalue" : 0.0,
        "positive" : 946,
        "gaps" : 51,
        "Type" : "protein_coding",
        "bitscore" : 1394.0,
        "slen" : 1266,
        "mismatch" : 457,
        "name" : "PpCluster-19878.1",
        "send" : 1258,
        "qcovs" : 68,
        "PrimarySymbol" : "ZWICHEL (ZWI)",
        "qend" : 5005
      },
      "position" : {
        "x" : 1361.6678466796875,
        "y" : -2364.197577937541
      },
      "selected" : false
    }, {
      "data" : {
        "id" : "17607",
        "degree_layout" : 20,
        "Description" : "P-loop containing nucleoside triphosphate hydrolases superfamily protein;(source:Araport11)",
        "SecondarySymbol" : "0",
        "sstart" : 422,
        "qstart" : 1813,
        "qcovhsp" : 6,
        "shared_name" : "PpCluster-15113.0",
        "ppos" : 72.17,
        "score" : 272,
        "pident" : 54.783,
        "SUID" : 17607,
        "selected" : false,
        "sseqid" : "AT5G27550",
        "length" : 115,
        "nident" : 63,
        "evalue" : 1.44E-31,
        "positive" : 83,
        "gaps" : 7,
        "Type" : "protein_coding",
        "bitscore" : 109.0,
        "slen" : 765,
        "mismatch" : 45,
        "name" : "PpCluster-15113.0",
        "send" : 529,
        "qcovs" : 17,
        "PrimarySymbol" : "0",
        "qend" : 1469
      },
      "position" : {
        "x" : 1428.9703369140625,
        "y" : -2376.424872859416
      },
      "selected" : false
    }, {
      "data" : {
        "id" : "18084",
        "degree_layout" : 5,
        "Description" : "",
        "SecondarySymbol" : "",
        "shared_name" : "SpCluster-2423.0",
        "SUID" : 18084,
        "selected" : false,
        "sseqid" : "",
        "Type" : "",
        "name" : "SpCluster-2423.0",
        "PrimarySymbol" : ""
      },
      "position" : {
        "x" : -98.72140502929688,
        "y" : -1522.203369140625
      },
      "selected" : false
    }, {
      "data" : {
        "id" : "17606",
        "Description" : "transcription initiation factor IIE (TFIIE) alpha subunit family protein / general transcription factor TFIIE family protein;(source:Araport11)",
        "SecondarySymbol" : "0",
        "sstart" : 246,
        "qstart" : 1749,
        "qcovhsp" : 2,
        "shared_name" : "SpCluster-18402.0",
        "ppos" : 52.63,
        "score" : 70,
        "pident" : 31.579,
        "SUID" : 17606,
        "selected" : false,
        "sseqid" : "AT4G20810",
        "length" : 57,
        "nident" : 18,
        "evalue" : 3.4,
        "positive" : 30,
        "gaps" : 3,
        "Type" : "protein_coding",
        "bitscore" : 31.6,
        "slen" : 416,
        "mismatch" : 36,
        "name" : "SpCluster-18402.0",
        "send" : 302,
        "qcovs" : 6,
        "PrimarySymbol" : "0",
        "qend" : 1588
      },
      "position" : {
        "x" : 1050.7895699112858,
        "y" : -3629.674072265625
      },
      "selected" : false
    }, {
      "data" : {
        "id" : "17605",
        "Description" : "C2H2-type zinc finger family protein;(source:Araport11)",
        "SecondarySymbol" : "0",
        "sstart" : 150,
        "qstart" : 446,
        "qcovhsp" : 13,
        "shared_name" : "PpCluster-15072.1",
        "ppos" : 51.19,
        "score" : 239,
        "pident" : 38.095,
        "SUID" : 17605,
        "selected" : false,
        "sseqid" : "AT1G02040",
        "length" : 168,
        "nident" : 64,
        "evalue" : 3.78E-22,
        "positive" : 86,
        "gaps" : 31,
        "Type" : "protein_coding",
        "bitscore" : 96.7,
        "slen" : 324,
        "mismatch" : 73,
        "name" : "PpCluster-15072.1",
        "send" : 286,
        "qcovs" : 40,
        "PrimarySymbol" : "0",
        "qend" : 949
      },
      "position" : {
        "x" : 1103.1926460831608,
        "y" : -3730.2021484375
      },
      "selected" : false
    }, {
      "data" : {
        "id" : "18083",
        "degree_layout" : 2,
        "Description" : "F-box/FBD/LRR protein;(source:Araport11)",
        "SecondarySymbol" : "0",
        "sstart" : 482,
        "qstart" : 112,
        "qcovhsp" : 4,
        "shared_name" : "SpCluster-2314.1",
        "ppos" : 70.97,
        "score" : 67,
        "pident" : 38.71,
        "SUID" : 18083,
        "selected" : false,
        "sseqid" : "AT2G42730",
        "length" : 31,
        "nident" : 12,
        "evalue" : 1.8,
        "positive" : 22,
        "gaps" : 0,
        "Type" : "protein_coding",
        "bitscore" : 30.4,
        "slen" : 737,
        "mismatch" : 19,
        "name" : "SpCluster-2314.1",
        "send" : 512,
        "qcovs" : 11,
        "PrimarySymbol" : "0",
        "qend" : 204
      },
      "position" : {
        "x" : 832.7670288085938,
        "y" : -981.0833129882812
      },
      "selected" : false
    }, {
      "data" : {
        "id" : "17600",
        "degree_layout" : 1,
        "Description" : "RNA recognition motif (RRM)-containing protein;(source:Araport11)",
        "SecondarySymbol" : "0",
        "sstart" : 353,
        "qstart" : 518,
        "qcovhsp" : 2,
        "shared_name" : "PpCluster-14963.1",
        "ppos" : 79.1,
        "score" : 209,
        "pident" : 53.731,
        "SUID" : 17600,
        "selected" : false,
        "sseqid" : "AT3G23900",
        "length" : 67,
        "nident" : 36,
        "evalue" : 1.86E-16,
        "positive" : 53,
        "gaps" : 0,
        "Type" : "protein_coding",
        "bitscore" : 85.1,
        "slen" : 987,
        "mismatch" : 31,
        "name" : "PpCluster-14963.1",
        "send" : 419,
        "qcovs" : 6,
        "PrimarySymbol" : "0",
        "qend" : 718
      },
      "position" : {
        "x" : 655.4710360876799,
        "y" : -1910.0208740234375
      },
      "selected" : false
    }, {
      "data" : {
        "id" : "17599",
        "degree_layout" : 12,
        "Description" : "Encodes salt tolerance protein (STO) which confers salt tolerance to yeast cells. Fully complements calcineurin deficient yeast but does not encode a phosphoprotein phosphatase. Sequence has similarities to CONSTANS. STO co-localizes with COP1 and plays a role in light signaling.STO transcript levels are regulated by photoperiod and phtyohormones. STO competes with FLC in the regulation of floral transition genes SOC1 and FT.",
        "SecondarySymbol" : "B-BOX DOMAIN PROTEIN 24 (BBX24);SALT TOLERANCE (STO)",
        "sstart" : 1,
        "qstart" : 2085,
        "qcovhsp" : 4,
        "shared_name" : "PpCluster-3290.0",
        "ppos" : 77.36,
        "score" : 367,
        "pident" : 65.094,
        "SUID" : 17599,
        "selected" : false,
        "sseqid" : "AT1G06040",
        "length" : 106,
        "nident" : 69,
        "evalue" : 4.23E-40,
        "positive" : 82,
        "gaps" : 1,
        "Type" : "protein_coding",
        "bitscore" : 145.0,
        "slen" : 177,
        "mismatch" : 36,
        "name" : "PpCluster-3290.0",
        "send" : 106,
        "qcovs" : 12,
        "PrimarySymbol" : "SALT TOLERANCE (STO)",
        "qend" : 1771
      },
      "position" : {
        "x" : 1898.211402088298,
        "y" : -1073.7694091796875
      },
      "selected" : false
    }, {
      "data" : {
        "id" : "17598",
        "degree_layout" : 12,
        "Description" : "Encodes salt tolerance protein (STO) which confers salt tolerance to yeast cells. Fully complements calcineurin deficient yeast but does not encode a phosphoprotein phosphatase. Sequence has similarities to CONSTANS. STO co-localizes with COP1 and plays a role in light signaling.STO transcript levels are regulated by photoperiod and phtyohormones. STO competes with FLC in the regulation of floral transition genes SOC1 and FT.",
        "SecondarySymbol" : "B-BOX DOMAIN PROTEIN 24 (BBX24);SALT TOLERANCE (STO)",
        "sstart" : 1,
        "qstart" : 525,
        "qcovhsp" : 4,
        "shared_name" : "PpCluster-18422.0",
        "ppos" : 71.7,
        "score" : 315,
        "pident" : 57.547,
        "SUID" : 17598,
        "selected" : false,
        "sseqid" : "AT1G06040",
        "length" : 106,
        "nident" : 61,
        "evalue" : 3.99E-33,
        "positive" : 76,
        "gaps" : 5,
        "Type" : "protein_coding",
        "bitscore" : 125.0,
        "slen" : 177,
        "mismatch" : 40,
        "name" : "PpCluster-18422.0",
        "send" : 106,
        "qcovs" : 13,
        "PrimarySymbol" : "SALT TOLERANCE (STO)",
        "qend" : 827
      },
      "position" : {
        "x" : 1919.185279041423,
        "y" : -978.76611328125
      },
      "selected" : false
    }, {
      "data" : {
        "id" : "18082",
        "degree_layout" : 2,
        "Description" : "\"Similar to terminal ear1 in Zea mays. A member of mei2-like gene family; phylogenetic analysis revealed that TEL1 belongs to the third clade of mei2-like proteins (TEL clade), with conserved two N-terminal RNA recognition motifs (RRM), in addition to the C-terminal RRM, shared among all mei2-like proteins.\"",
        "SecondarySymbol" : "TERMINAL EAR1-LIKE 1 (TEL1)",
        "sstart" : 389,
        "qstart" : 1311,
        "qcovhsp" : 7,
        "shared_name" : "SpCluster-2042.9",
        "ppos" : 60.87,
        "score" : 475,
        "pident" : 46.86,
        "SUID" : 18082,
        "selected" : false,
        "sseqid" : "AT3G26120",
        "length" : 207,
        "nident" : 97,
        "evalue" : 4.13E-50,
        "positive" : 126,
        "gaps" : 17,
        "Type" : "protein_coding",
        "bitscore" : 187.0,
        "slen" : 615,
        "mismatch" : 93,
        "name" : "SpCluster-2042.9",
        "send" : 587,
        "qcovs" : 22,
        "PrimarySymbol" : "TERMINAL EAR1-LIKE 1 (TEL1)",
        "qend" : 718
      },
      "position" : {
        "x" : 117.05738830566406,
        "y" : -1686.2581787109375
      },
      "selected" : false
    }, {
      "data" : {
        "id" : "17595",
        "degree_layout" : 4,
        "Description" : "\"Encodes a protein with xylosyltransferase activity, which is specific for UDP-xylose as donor substrate and for oligosaccharides with a degree of polymerization >4. Although the enzyme utilizes either cellopentaose or cellohexaose, its activity is four-fold higher with cellohexaose as an acceptor compared to cellopentaose. The enzyme is able to add several xylosyl residues to the acceptor forming mono-, di- and trixylosylated polysaccharides. The mRNA is cell-to-cell mobile.\"",
        "SecondarySymbol" : "ARABIDOPSIS THALIANA UDP-XYLOSYLTRANSFERASE 2 (ATXT2); (ATXXT2);UDP-XYLOSYLTRANSFERASE 2 (XT2);XYG XYLOSYLTRANSFERASE 2 (XXT2)",
        "sstart" : 113,
        "qstart" : 209,
        "qcovhsp" : 23,
        "shared_name" : "SpCluster-13990.0",
        "ppos" : 70.72,
        "score" : 917,
        "pident" : 49.221,
        "SUID" : 17595,
        "selected" : false,
        "sseqid" : "AT4G02500",
        "length" : 321,
        "nident" : 158,
        "evalue" : 1.6E-119,
        "positive" : 227,
        "gaps" : 1,
        "Type" : "protein_coding",
        "bitscore" : 357.0,
        "slen" : 461,
        "mismatch" : 162,
        "name" : "SpCluster-13990.0",
        "send" : 433,
        "qcovs" : 69,
        "PrimarySymbol" : "UDP-XYLOSYLTRANSFERASE 2 (XT2)",
        "qend" : 1168
      },
      "position" : {
        "x" : 1819.5701667367355,
        "y" : -1810.4906479718416
      },
      "selected" : false
    }, {
      "data" : {
        "id" : "17594",
        "degree_layout" : 4,
        "Description" : "Galactosyl transferase GMA12/MNN10 family protein;(source:Araport11)",
        "SecondarySymbol" : "XYLOGLUCAN XYLOSYLTRANSFERASE 3 (XXT3)",
        "sstart" : 17,
        "qstart" : 1378,
        "qcovhsp" : 13,
        "shared_name" : "PpCluster-23804.0",
        "ppos" : 77.34,
        "score" : 1444,
        "pident" : 58.879,
        "SUID" : 17594,
        "selected" : false,
        "sseqid" : "AT5G07720",
        "length" : 428,
        "nident" : 252,
        "evalue" : 0.0,
        "positive" : 331,
        "gaps" : 10,
        "Type" : "protein_coding",
        "bitscore" : 560.0,
        "slen" : 457,
        "mismatch" : 166,
        "name" : "PpCluster-23804.0",
        "send" : 437,
        "qcovs" : 38,
        "PrimarySymbol" : "XYLOGLUCAN XYLOSYLTRANSFERASE 3 (XXT3)",
        "qend" : 2652
      },
      "position" : {
        "x" : 1895.7759772836105,
        "y" : -1863.254197776529
      },
      "selected" : false
    }, {
      "data" : {
        "id" : "17593",
        "degree_layout" : 2,
        "Description" : "Encodes a bHLH transcription factor involved in CFL1-mediated regulation of cuticle development. Overexpression leads to abnormal cuticle development.",
        "SecondarySymbol" : "ATCFL1 ASSOCIATED PROTEIN 2 (CFLAP2);FLOWERING BHLH 1 (FBH1)",
        "sstart" : 159,
        "qstart" : 2188,
        "qcovhsp" : 3,
        "shared_name" : "PpCluster-24072.0",
        "ppos" : 78.72,
        "score" : 307,
        "pident" : 60.638,
        "SUID" : 17593,
        "selected" : false,
        "sseqid" : "AT1G35460",
        "length" : 94,
        "nident" : 57,
        "evalue" : 5.17E-31,
        "positive" : 74,
        "gaps" : 0,
        "Type" : "protein_coding",
        "bitscore" : 122.0,
        "slen" : 259,
        "mismatch" : 37,
        "name" : "PpCluster-24072.0",
        "send" : 252,
        "qcovs" : 10,
        "PrimarySymbol" : "FLOWERING BHLH 1 (FBH1)",
        "qend" : 2469
      },
      "position" : {
        "x" : 189.54748920337374,
        "y" : -2921.154541015625
      },
      "selected" : false
    }, {
      "data" : {
        "id" : "17581",
        "Description" : "P-loop containing nucleoside triphosphate hydrolases superfamily protein;(source:Araport11)",
        "SecondarySymbol" : "EMBRYO DEFECTIVE 2765 (EMB2765)",
        "sstart" : 12,
        "qstart" : 4753,
        "qcovhsp" : 30,
        "shared_name" : "SpCluster-2982.0",
        "ppos" : 75.0,
        "score" : 4547,
        "pident" : 60.598,
        "SUID" : 17581,
        "selected" : false,
        "sseqid" : "AT2G38770",
        "length" : 1472,
        "nident" : 892,
        "evalue" : 0.0,
        "positive" : 1104,
        "gaps" : 52,
        "Type" : "protein_coding",
        "bitscore" : 1756.0,
        "slen" : 1509,
        "mismatch" : 528,
        "name" : "SpCluster-2982.0",
        "send" : 1447,
        "qcovs" : 90,
        "PrimarySymbol" : "EMBRYO DEFECTIVE 2765 (EMB2765)",
        "qend" : 386
      },
      "position" : {
        "x" : 515.100910243317,
        "y" : -3804.7648734480895
      },
      "selected" : false
    }, {
      "data" : {
        "id" : "17580",
        "degree_layout" : 8,
        "Description" : "\"encodes a member of the DREB subfamily A-5 of ERF/AP2 transcription factor family. The protein contains one AP2 domain. There are 15 members in this subfamily including RAP2.1, RAP2.9 and RAP2.10. A maternally expressed imprinted gene.\"",
        "SecondarySymbol" : "0",
        "sstart" : 5,
        "qstart" : 1357,
        "qcovhsp" : 3,
        "shared_name" : "PpCluster-23465.0",
        "ppos" : 55.17,
        "score" : 177,
        "pident" : 37.069,
        "SUID" : 17580,
        "selected" : false,
        "sseqid" : "AT4G31060",
        "length" : 116,
        "nident" : 43,
        "evalue" : 2.4E-14,
        "positive" : 64,
        "gaps" : 7,
        "Type" : "protein_coding",
        "bitscore" : 72.8,
        "slen" : 187,
        "mismatch" : 66,
        "name" : "PpCluster-23465.0",
        "send" : 115,
        "qcovs" : 10,
        "PrimarySymbol" : "0",
        "qend" : 1016
      },
      "position" : {
        "x" : -748.3481661550688,
        "y" : 214.08469517305616
      },
      "selected" : false
    }, {
      "data" : {
        "id" : "17579",
        "degree_layout" : 10,
        "Description" : "encodes a member of the DREB subfamily A-4 of ERF/AP2 transcription factor family. The protein contains one AP2 domain. There are 17 members in this subfamily including TINY. Ectopic overexpression of HRD increases the density of the root network and improves water and salt stress tolerance in Arabidopsis. Overexpression of HRD in rice causes an increase in plant biomass and drought resistance.",
        "SecondarySymbol" : "HARDY (HRD)",
        "sstart" : 10,
        "qstart" : 1344,
        "qcovhsp" : 3,
        "shared_name" : "PpCluster-15655.0",
        "ppos" : 57.97,
        "score" : 148,
        "pident" : 46.377,
        "SUID" : 17579,
        "selected" : false,
        "sseqid" : "AT2G36450",
        "length" : 69,
        "nident" : 32,
        "evalue" : 1.28E-10,
        "positive" : 40,
        "gaps" : 1,
        "Type" : "protein_coding",
        "bitscore" : 61.6,
        "slen" : 184,
        "mismatch" : 36,
        "name" : "PpCluster-15655.0",
        "send" : 78,
        "qcovs" : 8,
        "PrimarySymbol" : "HARDY (HRD)",
        "qend" : 1547
      },
      "position" : {
        "x" : -834.5640475027251,
        "y" : 236.7202542550874
      },
      "selected" : false
    }, {
      "data" : {
        "id" : "17578",
        "degree_layout" : 4,
        "Description" : "encodes a member of the DREB subfamily A-5 of ERF/AP2 transcription factor family (RAP2.1). The protein contains one AP2 domain. There are 16 members in this subfamily including RAP2.9 and RAP2.10.",
        "SecondarySymbol" : "RELATED TO AP2 1 (RAP2.1)",
        "sstart" : 11,
        "qstart" : 1389,
        "qcovhsp" : 3,
        "shared_name" : "PpCluster-14078.0",
        "ppos" : 56.79,
        "score" : 135,
        "pident" : 38.272,
        "SUID" : 17578,
        "selected" : false,
        "sseqid" : "AT1G46768",
        "length" : 81,
        "nident" : 31,
        "evalue" : 4.03E-9,
        "positive" : 46,
        "gaps" : 5,
        "Type" : "protein_coding",
        "bitscore" : 56.6,
        "slen" : 153,
        "mismatch" : 45,
        "name" : "PpCluster-14078.0",
        "send" : 90,
        "qcovs" : 8,
        "PrimarySymbol" : "RELATED TO AP2 1 (RAP2.1)",
        "qend" : 1619
      },
      "position" : {
        "x" : -754.5289522878813,
        "y" : 325.84739048555616
      },
      "selected" : false
    }, {
      "data" : {
        "id" : "17573",
        "degree_layout" : 4,
        "Description" : "\"Encodes a coiled-coil protein WEB1 (weak chloroplast movement under blue light 1).  WEB1, together with another coiled-coil protein WEB2/PMI2 (At1g66840), maintains the chloroplast photorelocation movement velocity.\"",
        "SecondarySymbol" : "WEAK CHLOROPLAST MOVEMENT UNDER BLUE LIGHT 1 (WEB1)",
        "sstart" : 630,
        "qstart" : 135,
        "qcovhsp" : 2,
        "shared_name" : "PpCluster-13751.1",
        "ppos" : 67.5,
        "score" : 85,
        "pident" : 47.5,
        "SUID" : 17573,
        "selected" : false,
        "sseqid" : "AT2G26570",
        "length" : 40,
        "nident" : 19,
        "evalue" : 0.035,
        "positive" : 27,
        "gaps" : 0,
        "Type" : "protein_coding",
        "bitscore" : 37.4,
        "slen" : 807,
        "mismatch" : 21,
        "name" : "PpCluster-13751.1",
        "send" : 669,
        "qcovs" : 7,
        "PrimarySymbol" : "WEAK CHLOROPLAST MOVEMENT UNDER BLUE LIGHT 1 (WEB1)",
        "qend" : 254
      },
      "position" : {
        "x" : 814.0525512695312,
        "y" : -1346.970458984375
      },
      "selected" : false
    }, {
      "data" : {
        "id" : "17570",
        "degree_layout" : 5,
        "Description" : "oxidoreductase/transition metal ion-binding protein;(source:Araport11)",
        "SecondarySymbol" : "0",
        "sstart" : 241,
        "qstart" : 275,
        "qcovhsp" : 12,
        "shared_name" : "SpCluster-4421.0",
        "ppos" : 56.11,
        "score" : 365,
        "pident" : 35.115,
        "SUID" : 17570,
        "selected" : false,
        "sseqid" : "AT5G52410",
        "length" : 262,
        "nident" : 92,
        "evalue" : 4.76E-36,
        "positive" : 147,
        "gaps" : 20,
        "Type" : "protein_coding",
        "bitscore" : 145.0,
        "slen" : 761,
        "mismatch" : 150,
        "name" : "SpCluster-4421.0",
        "send" : 492,
        "qcovs" : 37,
        "PrimarySymbol" : "0",
        "qend" : 1030
      },
      "position" : {
        "x" : 501.3187255859375,
        "y" : -1337.4278564453125
      },
      "selected" : false
    }, {
      "data" : {
        "id" : "17569",
        "degree_layout" : 3,
        "Description" : "Ubiquitin carboxyl-terminal hydrolase-related protein;(source:Araport11)",
        "SecondarySymbol" : "0",
        "sstart" : 447,
        "qstart" : 586,
        "qcovhsp" : 2,
        "shared_name" : "SpCluster-19937.0",
        "ppos" : 57.89,
        "score" : 68,
        "pident" : 42.105,
        "SUID" : 17569,
        "selected" : false,
        "sseqid" : "AT1G52450",
        "length" : 38,
        "nident" : 16,
        "evalue" : 4.5,
        "positive" : 22,
        "gaps" : 0,
        "Type" : "protein_coding",
        "bitscore" : 30.8,
        "slen" : 1136,
        "mismatch" : 22,
        "name" : "SpCluster-19937.0",
        "send" : 484,
        "qcovs" : 5,
        "PrimarySymbol" : "0",
        "qend" : 699
      },
      "position" : {
        "x" : 570.3046875,
        "y" : -1605.78466796875
      },
      "selected" : false
    }, {
      "data" : {
        "id" : "17568",
        "degree_layout" : 8,
        "Description" : "\"Encodes a 237-kDA protein with similarity to vertebrate Tpr, a long coiled-coil proteins of nuclear pore inner basket filaments.  It is localized to the inner surface of the nuclear envelope and is a component of the nuclear pore-associated steps of sumoylation and mRNA export in plants.  Mutations affect flowering time regulation and other developmental processes.  Probably acts in the same pathway as ESD4 in affecting flowering time, vegetative and inflorescence development.\"",
        "SecondarySymbol" : "NUCLEAR PORE ANCHOR (NUA)",
        "sstart" : 411,
        "qstart" : 6624,
        "qcovhsp" : 16,
        "shared_name" : "PpCluster-13654.0",
        "ppos" : 64.23,
        "score" : 1484,
        "pident" : 41.058,
        "SUID" : 17568,
        "selected" : false,
        "sseqid" : "AT1G79280",
        "length" : 1096,
        "nident" : 450,
        "evalue" : 3.84E-170,
        "positive" : 704,
        "gaps" : 33,
        "Type" : "protein_coding",
        "bitscore" : 576.0,
        "slen" : 2093,
        "mismatch" : 613,
        "name" : "PpCluster-13654.0",
        "send" : 1485,
        "qcovs" : 49,
        "PrimarySymbol" : "NUCLEAR PORE ANCHOR (NUA)",
        "qend" : 3373
      },
      "position" : {
        "x" : 570.1967163085938,
        "y" : -1506.207275390625
      },
      "selected" : false
    }, {
      "data" : {
        "id" : "18079",
        "degree_layout" : 1,
        "Description" : "\"Encodes RDM4, a transcriptional regulator functioning in RNA-directed DNA methylation and plant development.\"",
        "SecondarySymbol" : "RNA-DIRECTED DNA METHYLATION 4 (RDM4);DEFECTIVE IN MERISTEM SILENCING 4 (DMS4)",
        "sstart" : 16,
        "qstart" : 1048,
        "qcovhsp" : 18,
        "shared_name" : "SpCluster-20048.0",
        "ppos" : 47.83,
        "score" : 170,
        "pident" : 29.13,
        "SUID" : 18079,
        "selected" : false,
        "sseqid" : "AT2G30280",
        "length" : 230,
        "nident" : 67,
        "evalue" : 3.42E-13,
        "positive" : 110,
        "gaps" : 35,
        "Type" : "protein_coding",
        "bitscore" : 70.1,
        "slen" : 346,
        "mismatch" : 128,
        "name" : "SpCluster-20048.0",
        "send" : 225,
        "qcovs" : 55,
        "PrimarySymbol" : "RNA-DIRECTED DNA METHYLATION 4 (RDM4)",
        "qend" : 404
      },
      "position" : {
        "x" : 1033.477783203125,
        "y" : -933.7501831054688
      },
      "selected" : false
    }, {
      "data" : {
        "id" : "18078",
        "degree_layout" : 1,
        "Description" : "",
        "SecondarySymbol" : "",
        "shared_name" : "SpCluster-19890.0",
        "SUID" : 18078,
        "selected" : false,
        "sseqid" : "",
        "Type" : "",
        "name" : "SpCluster-19890.0",
        "PrimarySymbol" : ""
      },
      "position" : {
        "x" : 742.4478759765625,
        "y" : -1776.8134765625
      },
      "selected" : false
    }, {
      "data" : {
        "id" : "18075",
        "degree_layout" : 1,
        "Description" : "Homologous to the four eubacterial men genes involved in menanoquinone biosynthesis. Studies of mutants defective in this gene demonstrated its involvement in phylloquinone biosynthesis in Arabidopsis. The mRNA is cell-to-cell mobile.",
        "SecondarySymbol" : "PHYLLO (PHYLLO)",
        "sstart" : 1664,
        "qstart" : 227,
        "qcovhsp" : 5,
        "shared_name" : "SpCluster-19524.0",
        "ppos" : 64.52,
        "score" : 90,
        "pident" : 45.161,
        "SUID" : 18075,
        "selected" : false,
        "sseqid" : "AT1G68890",
        "length" : 31,
        "nident" : 14,
        "evalue" : 0.001,
        "positive" : 20,
        "gaps" : 0,
        "Type" : "protein_coding",
        "bitscore" : 39.3,
        "slen" : 1715,
        "mismatch" : 17,
        "name" : "SpCluster-19524.0",
        "send" : 1694,
        "qcovs" : 15,
        "PrimarySymbol" : "PHYLLO (PHYLLO)",
        "qend" : 135
      },
      "position" : {
        "x" : 1240.6488819307883,
        "y" : -2628.760686880575
      },
      "selected" : false
    }, {
      "data" : {
        "id" : "18071",
        "degree_layout" : 1,
        "Description" : "Encodes a membrane-localized protein that is predicted to function during cell wall modification.Overexpression of XTH33 results in abnormal cell morphology. It's expression is under epigenetic control by ATX1.",
        "SecondarySymbol" : "XYLOGLUCAN:XYLOGLUCOSYL TRANSFERASE 33 (XTH33);XYLOGLUCAN:XYLOGLUCOSYL TRANSFERASE 33 (XET)",
        "sstart" : 72,
        "qstart" : 87,
        "qcovhsp" : 9,
        "shared_name" : "SpCluster-19381.1",
        "ppos" : 72.41,
        "score" : 68,
        "pident" : 41.379,
        "SUID" : 18071,
        "selected" : false,
        "sseqid" : "AT1G10550",
        "length" : 29,
        "nident" : 12,
        "evalue" : 0.16,
        "positive" : 21,
        "gaps" : 0,
        "Type" : "protein_coding",
        "bitscore" : 30.8,
        "slen" : 310,
        "mismatch" : 17,
        "name" : "SpCluster-19381.1",
        "send" : 100,
        "qcovs" : 26,
        "PrimarySymbol" : "XYLOGLUCAN:XYLOGLUCOSYL TRANSFERASE 33 (XTH33)",
        "qend" : 1
      },
      "position" : {
        "x" : -1053.65185546875,
        "y" : -583.4365844726562
      },
      "selected" : false
    }, {
      "data" : {
        "id" : "18070",
        "degree_layout" : 2,
        "Description" : "Reduce transmission through pollen. The mRNA is cell-to-cell mobile.",
        "SecondarySymbol" : "(ATNRX1);NUCLEOREDOXIN 1 (NRX1)",
        "sstart" : 500,
        "qstart" : 1802,
        "qcovhsp" : 2,
        "shared_name" : "SpCluster-19369.2",
        "ppos" : 64.44,
        "score" : 114,
        "pident" : 44.444,
        "SUID" : 18070,
        "selected" : false,
        "sseqid" : "AT1G60420",
        "length" : 45,
        "nident" : 20,
        "evalue" : 1.24E-5,
        "positive" : 29,
        "gaps" : 1,
        "Type" : "protein_coding",
        "bitscore" : 48.5,
        "slen" : 578,
        "mismatch" : 24,
        "name" : "SpCluster-19369.2",
        "send" : 543,
        "qcovs" : 7,
        "PrimarySymbol" : "NUCLEOREDOXIN 1 (NRX1)",
        "qend" : 1936
      },
      "position" : {
        "x" : 952.5419311523438,
        "y" : -1374.770751953125
      },
      "selected" : false
    }, {
      "data" : {
        "id" : "17561",
        "degree_layout" : 10,
        "Description" : "\"Encodes an Arabidopsis response regulator (ARR) protein that acts in concert with other type-B ARRs in the cytokinin signaling pathway. Also involved in cytokinin-dependent inhibition of hypocotyl elongation and cytokinin-dependent greening and shooting in tissue culture. ARR1, ARR10, and ARR12 are redundant regulators of drought response, with ARR1 being the most critical.\"",
        "SecondarySymbol" : "RESPONSE REGULATOR 1 (RR1);RESPONSE REGULATOR 1 (ARR1)",
        "sstart" : 30,
        "qstart" : 163,
        "qcovhsp" : 6,
        "shared_name" : "SpCluster-11637.0",
        "ppos" : 70.33,
        "score" : 724,
        "pident" : 58.242,
        "SUID" : 17561,
        "selected" : false,
        "sseqid" : "AT3G16857",
        "length" : 273,
        "nident" : 159,
        "evalue" : 4.8E-82,
        "positive" : 192,
        "gaps" : 29,
        "Type" : "protein_coding",
        "bitscore" : 283.0,
        "slen" : 669,
        "mismatch" : 85,
        "name" : "SpCluster-11637.0",
        "send" : 301,
        "qcovs" : 19,
        "PrimarySymbol" : "RESPONSE REGULATOR 1 (RR1)",
        "qend" : 897
      },
      "position" : {
        "x" : 994.880126953125,
        "y" : -1422.131103515625
      },
      "selected" : false
    }, {
      "data" : {
        "id" : "18065",
        "degree_layout" : 1,
        "Description" : "",
        "SecondarySymbol" : "",
        "shared_name" : "SpCluster-13408.96",
        "SUID" : 18065,
        "selected" : false,
        "sseqid" : "",
        "Type" : "",
        "name" : "SpCluster-13408.96",
        "PrimarySymbol" : ""
      },
      "position" : {
        "x" : -1791.6658935546875,
        "y" : -1014.1756591796875
      },
      "selected" : false
    }, {
      "data" : {
        "id" : "17560",
        "degree_layout" : 2,
        "Description" : "Peptide-N4-(N-acetyl-beta-glucosaminyl)asparagine amidase A protein;(source:Araport11)",
        "SecondarySymbol" : "0",
        "sstart" : 20,
        "qstart" : 581,
        "qcovhsp" : 3,
        "shared_name" : "PpCluster-13268.2",
        "ppos" : 42.31,
        "score" : 67,
        "pident" : 36.538,
        "SUID" : 17560,
        "selected" : false,
        "sseqid" : "AT5G05480",
        "length" : 52,
        "nident" : 19,
        "evalue" : 2.7,
        "positive" : 22,
        "gaps" : 12,
        "Type" : "protein_coding",
        "bitscore" : 30.4,
        "slen" : 608,
        "mismatch" : 21,
        "name" : "PpCluster-13268.2",
        "send" : 71,
        "qcovs" : 9,
        "PrimarySymbol" : "0",
        "qend" : 462
      },
      "position" : {
        "x" : 1156.55712890625,
        "y" : -1297.435546875
      },
      "selected" : false
    }, {
      "data" : {
        "id" : "17554",
        "degree_layout" : 4,
        "Description" : "homolog of anti-oxidant 1;(source:Araport11)",
        "SecondarySymbol" : "(ATATX1);HOMOLOG OF ANTI-OXIDANT 1 (ATX1)",
        "sstart" : 12,
        "qstart" : 3,
        "qcovhsp" : 19,
        "shared_name" : "SpCluster-62.0",
        "ppos" : 100.0,
        "score" : 437,
        "pident" : 100.0,
        "SUID" : 17554,
        "selected" : false,
        "sseqid" : "AT1G66240",
        "length" : 86,
        "nident" : 86,
        "evalue" : 6.46E-57,
        "positive" : 86,
        "gaps" : 0,
        "Type" : "protein_coding",
        "bitscore" : 172.0,
        "slen" : 106,
        "mismatch" : 0,
        "name" : "SpCluster-62.0",
        "send" : 97,
        "qcovs" : 58,
        "PrimarySymbol" : "HOMOLOG OF ANTI-OXIDANT 1 (ATX1)",
        "qend" : 260
      },
      "position" : {
        "x" : -1064.7827186800503,
        "y" : -105.07507071345795
      },
      "selected" : false
    }, {
      "data" : {
        "id" : "17553",
        "degree_layout" : 2,
        "Description" : "",
        "SecondarySymbol" : "",
        "shared_name" : "PpCluster-23230.0",
        "SUID" : 17553,
        "selected" : false,
        "sseqid" : "",
        "Type" : "",
        "name" : "PpCluster-23230.0",
        "PrimarySymbol" : ""
      },
      "position" : {
        "x" : -1234.5429725863003,
        "y" : -192.44065604060637
      },
      "selected" : false
    }, {
      "data" : {
        "id" : "17552",
        "degree_layout" : 3,
        "Description" : "\"Encodes one of the 36 carboxylate clamp (CC)-tetratricopeptide repeat (TPR) proteins (Prasad 2010, Pubmed ID: 20856808) with potential to interact with Hsp90/Hsp70 as co-chaperones.\"",
        "SecondarySymbol" : "CLUMPED CHLOROPLASTS 1 (CLMP1);PHOX2 (Phox2)",
        "sstart" : 42,
        "qstart" : 240,
        "qcovhsp" : 3,
        "shared_name" : "SpCluster-2834.0",
        "ppos" : 71.32,
        "score" : 341,
        "pident" : 44.961,
        "SUID" : 17552,
        "selected" : false,
        "sseqid" : "AT1G62390",
        "length" : 129,
        "nident" : 58,
        "evalue" : 2.63E-32,
        "positive" : 92,
        "gaps" : 0,
        "Type" : "protein_coding",
        "bitscore" : 135.0,
        "slen" : 751,
        "mismatch" : 71,
        "name" : "SpCluster-2834.0",
        "send" : 170,
        "qcovs" : 10,
        "PrimarySymbol" : "PHOX2 (Phox2)",
        "qend" : 626
      },
      "position" : {
        "x" : 972.7864990234375,
        "y" : -2560.644287109375
      },
      "selected" : false
    }, {
      "data" : {
        "id" : "18063",
        "degree_layout" : 1,
        "Description" : "Encodes a member of a core set of mRNA m6A writer proteins and is required for N6-adenosine methylation of mRNA.",
        "SecondarySymbol" : "EMBRYO DEFECTIVE 1706 (EMB1706);MRNAADENOSINE METHYLASE (MTA)",
        "sstart" : 312,
        "qstart" : 1910,
        "qcovhsp" : 11,
        "shared_name" : "SpCluster-5095.0",
        "ppos" : 85.71,
        "score" : 1448,
        "pident" : 73.077,
        "SUID" : 18063,
        "selected" : false,
        "sseqid" : "AT4G10760",
        "length" : 364,
        "nident" : 266,
        "evalue" : 0.0,
        "positive" : 312,
        "gaps" : 6,
        "Type" : "protein_coding",
        "bitscore" : 562.0,
        "slen" : 685,
        "mismatch" : 92,
        "name" : "SpCluster-5095.0",
        "send" : 669,
        "qcovs" : 33,
        "PrimarySymbol" : "MRNAADENOSINE METHYLASE (MTA)",
        "qend" : 3001
      },
      "position" : {
        "x" : -438.02783203125,
        "y" : -1467.7818603515625
      },
      "selected" : false
    }, {
      "data" : {
        "id" : "18062",
        "degree_layout" : 1,
        "Description" : "\"Encodes LOB domain protein whose overexpression results in KNOX gene repression. Overexpression also results in plants with hyponastic leaves, downward pointing flowers and reduced apical dominance.  May be involved in the transcriptional regulation of the homeobox gene BP (brevipedicellus) during lateral organ differentiation.  Acts together with AS2 in proximal-distal symmetry determination.\"",
        "SecondarySymbol" : "ASYMMETRIC LEAVES 2-LIKE 1 (ASL1);LATERAL ORGAN BOUNDARIES DOMAIN GENE 36 (LBD36)",
        "sstart" : 101,
        "qstart" : 394,
        "qcovhsp" : 4,
        "shared_name" : "SpCluster-19209.0",
        "ppos" : 55.88,
        "score" : 68,
        "pident" : 41.176,
        "SUID" : 18062,
        "selected" : false,
        "sseqid" : "AT5G66870",
        "length" : 34,
        "nident" : 14,
        "evalue" : 1.1,
        "positive" : 19,
        "gaps" : 0,
        "Type" : "protein_coding",
        "bitscore" : 30.8,
        "slen" : 313,
        "mismatch" : 20,
        "name" : "SpCluster-19209.0",
        "send" : 134,
        "qcovs" : 12,
        "PrimarySymbol" : "ASYMMETRIC LEAVES 2-LIKE 1 (ASL1)",
        "qend" : 495
      },
      "position" : {
        "x" : -162.33168029785156,
        "y" : -1450.68994140625
      },
      "selected" : false
    }, {
      "data" : {
        "id" : "17551",
        "degree_layout" : 9,
        "Description" : "\"putative farnesylated protein (At4g38580) mRNA, complete\"",
        "SecondarySymbol" : "FARNESYLATED PROTEIN 6 (ATFP6);FARNESYLATED PROTEIN 6 (FP6);HEAVY METAL ASSOCIATED ISOPRENYLATED PLANT PROTEIN 26 (HIPP26)",
        "sstart" : 15,
        "qstart" : 781,
        "qcovhsp" : 3,
        "shared_name" : "PpCluster-14618.0",
        "ppos" : 55.56,
        "score" : 122,
        "pident" : 40.741,
        "SUID" : 17551,
        "selected" : false,
        "sseqid" : "AT4G38580",
        "length" : 81,
        "nident" : 33,
        "evalue" : 1.99E-7,
        "positive" : 45,
        "gaps" : 5,
        "Type" : "protein_coding",
        "bitscore" : 51.6,
        "slen" : 153,
        "mismatch" : 43,
        "name" : "PpCluster-14618.0",
        "send" : 91,
        "qcovs" : 9,
        "PrimarySymbol" : "FARNESYLATED PROTEIN 6 (FP6)",
        "qend" : 542
      },
      "position" : {
        "x" : -1157.1977577425503,
        "y" : -106.06847891658295
      },
      "selected" : false
    }, {
      "data" : {
        "id" : "17550",
        "degree_layout" : 6,
        "Description" : "Heavy metal transport/detoxification superfamily protein;(source:Araport11)",
        "SecondarySymbol" : "0",
        "sstart" : 14,
        "qstart" : 852,
        "qcovhsp" : 9,
        "shared_name" : "PpCluster-13904.0",
        "ppos" : 53.12,
        "score" : 152,
        "pident" : 38.542,
        "SUID" : 17550,
        "selected" : false,
        "sseqid" : "AT2G18196",
        "length" : 96,
        "nident" : 37,
        "evalue" : 9.41E-12,
        "positive" : 51,
        "gaps" : 2,
        "Type" : "protein_coding",
        "bitscore" : 63.2,
        "slen" : 178,
        "mismatch" : 57,
        "name" : "PpCluster-13904.0",
        "send" : 109,
        "qcovs" : 26,
        "PrimarySymbol" : "0",
        "qend" : 571
      },
      "position" : {
        "x" : -1212.9252968050503,
        "y" : -151.555066440997
      },
      "selected" : false
    }, {
      "data" : {
        "id" : "17549",
        "degree_layout" : 4,
        "Description" : "Heavy metal transport/detoxification superfamily protein;(source:Araport11)",
        "SecondarySymbol" : "0",
        "sstart" : 37,
        "qstart" : 562,
        "qcovhsp" : 3,
        "shared_name" : "PpCluster-12712.0",
        "ppos" : 63.64,
        "score" : 80,
        "pident" : 43.182,
        "SUID" : 17549,
        "selected" : false,
        "sseqid" : "AT3G56891",
        "length" : 44,
        "nident" : 19,
        "evalue" : 7.32E-5,
        "positive" : 28,
        "gaps" : 0,
        "Type" : "protein_coding",
        "bitscore" : 35.4,
        "slen" : 166,
        "mismatch" : 25,
        "name" : "PpCluster-12712.0",
        "send" : 80,
        "qcovs" : 8,
        "PrimarySymbol" : "0",
        "qend" : 431
      },
      "position" : {
        "x" : -1255.3818397738003,
        "y" : -42.53955206721771
      },
      "selected" : false
    }, {
      "data" : {
        "id" : "17548",
        "degree_layout" : 4,
        "Description" : "Encodes a bHLH transcription factor that is involved in transmitting tract and stigma development.",
        "SecondarySymbol" : "HECATE 3 (HEC3)",
        "sstart" : 148,
        "qstart" : 1251,
        "qcovhsp" : 1,
        "shared_name" : "SpCluster-19593.0",
        "ppos" : 69.23,
        "score" : 100,
        "pident" : 53.846,
        "SUID" : 17548,
        "selected" : false,
        "sseqid" : "AT5G09750",
        "length" : 39,
        "nident" : 21,
        "evalue" : 5.71E-4,
        "positive" : 27,
        "gaps" : 0,
        "Type" : "protein_coding",
        "bitscore" : 43.1,
        "slen" : 224,
        "mismatch" : 18,
        "name" : "SpCluster-19593.0",
        "send" : 186,
        "qcovs" : 3,
        "PrimarySymbol" : "HECATE 3 (HEC3)",
        "qend" : 1135
      },
      "position" : {
        "x" : 384.7964516057175,
        "y" : -2716.132080078125
      },
      "selected" : false
    }, {
      "data" : {
        "id" : "18061",
        "degree_layout" : 2,
        "Description" : "Disease resistance protein (TIR-NBS-LRR class) family;(source:Araport11)",
        "SecondarySymbol" : "0",
        "sstart" : 502,
        "qstart" : 1926,
        "qcovhsp" : 1,
        "shared_name" : "AaCluster-19418.1",
        "ppos" : 63.64,
        "score" : 72,
        "pident" : 39.394,
        "SUID" : 18061,
        "selected" : false,
        "sseqid" : "AT5G41750",
        "length" : 33,
        "nident" : 13,
        "evalue" : 1.9,
        "positive" : 21,
        "gaps" : 0,
        "Type" : "protein_coding",
        "bitscore" : 32.3,
        "slen" : 1068,
        "mismatch" : 20,
        "name" : "AaCluster-19418.1",
        "send" : 534,
        "qcovs" : 4,
        "PrimarySymbol" : "0",
        "qend" : 2024
      },
      "position" : {
        "x" : -229.19964599609375,
        "y" : -1982.9942626953125
      },
      "selected" : false
    }, {
      "data" : {
        "id" : "17547",
        "degree_layout" : 3,
        "Description" : "basic helix-loop-helix (bHLH) DNA-binding superfamily protein;(source:Araport11)",
        "SecondarySymbol" : "0",
        "sstart" : 111,
        "qstart" : 1363,
        "qcovhsp" : 2,
        "shared_name" : "PpCluster-8594.0",
        "ppos" : 66.67,
        "score" : 103,
        "pident" : 36.842,
        "SUID" : 17547,
        "selected" : false,
        "sseqid" : "AT2G22760",
        "length" : 57,
        "nident" : 21,
        "evalue" : 3.04E-4,
        "positive" : 38,
        "gaps" : 1,
        "Type" : "protein_coding",
        "bitscore" : 44.3,
        "slen" : 295,
        "mismatch" : 35,
        "name" : "PpCluster-8594.0",
        "send" : 167,
        "qcovs" : 5,
        "PrimarySymbol" : "0",
        "qend" : 1530
      },
      "position" : {
        "x" : 392.5190163029831,
        "y" : -2776.914306640625
      },
      "selected" : false
    }, {
      "data" : {
        "id" : "18060",
        "degree_layout" : 1,
        "Description" : "\"Encodes a L-galactose dehydrogenase, involved in ascorbate biosynthesis\"",
        "SecondarySymbol" : "0",
        "sstart" : 135,
        "qstart" : 1506,
        "qcovhsp" : 3,
        "shared_name" : "SpCluster-19199.1",
        "ppos" : 47.62,
        "score" : 70,
        "pident" : 34.921,
        "SUID" : 18060,
        "selected" : false,
        "sseqid" : "AT4G33670",
        "length" : 63,
        "nident" : 22,
        "evalue" : 1.6,
        "positive" : 30,
        "gaps" : 7,
        "Type" : "protein_coding",
        "bitscore" : 31.6,
        "slen" : 319,
        "mismatch" : 34,
        "name" : "SpCluster-19199.1",
        "send" : 190,
        "qcovs" : 10,
        "PrimarySymbol" : "0",
        "qend" : 1318
      },
      "position" : {
        "x" : -84.85163879394531,
        "y" : -2162.023193359375
      },
      "selected" : false
    }, {
      "data" : {
        "id" : "17546",
        "degree_layout" : 13,
        "Description" : "basic helix-loop-helix (bHLH) DNA-binding superfamily protein;(source:Araport11)",
        "SecondarySymbol" : "0",
        "sstart" : 263,
        "qstart" : 2030,
        "qcovhsp" : 2,
        "shared_name" : "PpCluster-4623.0",
        "ppos" : 87.67,
        "score" : 267,
        "pident" : 68.493,
        "SUID" : 17546,
        "selected" : false,
        "sseqid" : "AT3G21330",
        "length" : 73,
        "nident" : 50,
        "evalue" : 1.17E-24,
        "positive" : 64,
        "gaps" : 1,
        "Type" : "protein_coding",
        "bitscore" : 107.0,
        "slen" : 373,
        "mismatch" : 22,
        "name" : "PpCluster-4623.0",
        "send" : 334,
        "qcovs" : 7,
        "PrimarySymbol" : "0",
        "qend" : 1812
      },
      "position" : {
        "x" : 311.65845111743624,
        "y" : -2602.52685546875
      },
      "selected" : false
    }, {
      "data" : {
        "id" : "17545",
        "degree_layout" : 8,
        "Description" : "basic helix-loop-helix (bHLH) DNA-binding superfamily protein;(source:Araport11)",
        "SecondarySymbol" : "(BHLH49);CIB1 LIKE PROTEIN 1 (CIL1)",
        "sstart" : 123,
        "qstart" : 1242,
        "qcovhsp" : 8,
        "shared_name" : "PpCluster-14403.1",
        "ppos" : 53.12,
        "score" : 384,
        "pident" : 39.236,
        "SUID" : 17545,
        "selected" : false,
        "sseqid" : "AT1G68920",
        "length" : 288,
        "nident" : 113,
        "evalue" : 5.19E-39,
        "positive" : 153,
        "gaps" : 48,
        "Type" : "protein_coding",
        "bitscore" : 152.0,
        "slen" : 486,
        "mismatch" : 127,
        "name" : "PpCluster-14403.1",
        "send" : 370,
        "qcovs" : 25,
        "PrimarySymbol" : "CIB1 LIKE PROTEIN 1 (CIL1)",
        "qend" : 2081
      },
      "position" : {
        "x" : 200.99107746020968,
        "y" : -2789.66796875
      },
      "selected" : false
    }, {
      "data" : {
        "id" : "17544",
        "degree_layout" : 12,
        "Description" : "Encodes a bHLH transcription factor that is involved in transmitting tract and stigma development and acts as a local modulator of auxin and cytokinin responses to control gynoecium development. HEC1 affects auxin transport by acting as a transcriptional regulator of PIN1 and PIN3.",
        "SecondarySymbol" : "HECATE 1 (HEC1)",
        "sstart" : 96,
        "qstart" : 1294,
        "qcovhsp" : 3,
        "shared_name" : "PpCluster-14258.0",
        "ppos" : 86.96,
        "score" : 265,
        "pident" : 75.0,
        "SUID" : 17544,
        "selected" : false,
        "sseqid" : "AT5G67060",
        "length" : 92,
        "nident" : 69,
        "evalue" : 1.82E-25,
        "positive" : 80,
        "gaps" : 2,
        "Type" : "protein_coding",
        "bitscore" : 106.0,
        "slen" : 241,
        "mismatch" : 21,
        "name" : "PpCluster-14258.0",
        "send" : 186,
        "qcovs" : 9,
        "PrimarySymbol" : "HECATE 1 (HEC1)",
        "qend" : 1022
      },
      "position" : {
        "x" : 239.96875385181124,
        "y" : -2599.752197265625
      },
      "selected" : false
    }, {
      "data" : {
        "id" : "17543",
        "degree_layout" : 15,
        "Description" : "basic helix-loop-helix (bHLH) DNA-binding superfamily protein;(source:Araport11)",
        "SecondarySymbol" : "EMBRYO SAC DEVELOPMENT ARREST 33 (EDA33);INDEHISCENT (IND); (GT140);INDEHISCENT (IND1)",
        "sstart" : 110,
        "qstart" : 1333,
        "qcovhsp" : 2,
        "shared_name" : "PpCluster-13601.0",
        "ppos" : 80.0,
        "score" : 252,
        "pident" : 61.25,
        "SUID" : 17543,
        "selected" : false,
        "sseqid" : "AT4G00120",
        "length" : 80,
        "nident" : 49,
        "evalue" : 3.54E-24,
        "positive" : 64,
        "gaps" : 4,
        "Type" : "protein_coding",
        "bitscore" : 101.0,
        "slen" : 198,
        "mismatch" : 27,
        "name" : "PpCluster-13601.0",
        "send" : 189,
        "qcovs" : 7,
        "PrimarySymbol" : "INDEHISCENT (IND)",
        "qend" : 1560
      },
      "position" : {
        "x" : 231.18762592212374,
        "y" : -2679.26611328125
      },
      "selected" : false
    }, {
      "data" : {
        "id" : "17542",
        "degree_layout" : 15,
        "Description" : "basic helix-loop-helix (bHLH) DNA-binding superfamily protein;(source:Araport11)",
        "SecondarySymbol" : "0",
        "sstart" : 142,
        "qstart" : 999,
        "qcovhsp" : 7,
        "shared_name" : "PpCluster-12615.2",
        "ppos" : 64.97,
        "score" : 311,
        "pident" : 44.068,
        "SUID" : 17542,
        "selected" : false,
        "sseqid" : "AT4G37850",
        "length" : 177,
        "nident" : 78,
        "evalue" : 6.23E-31,
        "positive" : 115,
        "gaps" : 15,
        "Type" : "protein_coding",
        "bitscore" : 124.0,
        "slen" : 328,
        "mismatch" : 84,
        "name" : "PpCluster-12615.2",
        "send" : 304,
        "qcovs" : 21,
        "PrimarySymbol" : "0",
        "qend" : 1526
      },
      "position" : {
        "x" : 287.93036273853,
        "y" : -2718.12255859375
      },
      "selected" : false
    }, {
      "data" : {
        "id" : "17541",
        "degree_layout" : 10,
        "Description" : "",
        "SecondarySymbol" : "",
        "shared_name" : "PpCluster-17103.2",
        "SUID" : 17541,
        "selected" : false,
        "sseqid" : "",
        "Type" : "",
        "name" : "PpCluster-17103.2",
        "PrimarySymbol" : ""
      },
      "position" : {
        "x" : 659.8778686523438,
        "y" : -1551.2098388671875
      },
      "selected" : false
    }, {
      "data" : {
        "id" : "18059",
        "degree_layout" : 3,
        "Description" : "Leucine-rich repeat protein kinase family protein;(source:Araport11)",
        "SecondarySymbol" : "0",
        "sstart" : 342,
        "qstart" : 212,
        "qcovhsp" : 12,
        "shared_name" : "SpCluster-19155.0",
        "ppos" : 60.0,
        "score" : 64,
        "pident" : 45.0,
        "SUID" : 18059,
        "selected" : false,
        "sseqid" : "AT3G47570",
        "length" : 40,
        "nident" : 18,
        "evalue" : 0.61,
        "positive" : 24,
        "gaps" : 2,
        "Type" : "protein_coding",
        "bitscore" : 29.3,
        "slen" : 1010,
        "mismatch" : 20,
        "name" : "SpCluster-19155.0",
        "send" : 381,
        "qcovs" : 35,
        "PrimarySymbol" : "0",
        "qend" : 325
      },
      "position" : {
        "x" : 68.26875305175781,
        "y" : -1531.239501953125
      },
      "selected" : false
    }, {
      "data" : {
        "id" : "17540",
        "degree_layout" : 4,
        "Description" : "\"This gene is predicted to encode a protein that functions as a Golgi apparatus structural component known as a golgin in mammals and yeast.  A fluorescently-tagged version of GC5 co-localizes with Golgi markers, and this localization appears to be replicated using the C-terminal (139 aa) portion of the protein. The C-terminal portion of the protein can also specifically interact with two members of the Rab family of GTPases (RabH1b and RabH1c).\"",
        "SecondarySymbol" : "GOLGIN CANDIDATE 5 (GC5)",
        "sstart" : 878,
        "qstart" : 474,
        "qcovhsp" : 3,
        "shared_name" : "SpCluster-17699.0",
        "ppos" : 67.35,
        "score" : 159,
        "pident" : 39.796,
        "SUID" : 17540,
        "selected" : false,
        "sseqid" : "AT1G79830",
        "length" : 98,
        "nident" : 39,
        "evalue" : 1.38E-10,
        "positive" : 66,
        "gaps" : 0,
        "Type" : "protein_coding",
        "bitscore" : 65.9,
        "slen" : 976,
        "mismatch" : 59,
        "name" : "SpCluster-17699.0",
        "send" : 975,
        "qcovs" : 10,
        "PrimarySymbol" : "GOLGIN CANDIDATE 5 (GC5)",
        "qend" : 181
      },
      "position" : {
        "x" : 772.3733520507812,
        "y" : -1358.3524169921875
      },
      "selected" : false
    }, {
      "data" : {
        "id" : "17539",
        "degree_layout" : 7,
        "Description" : "\"This gene is predicted to encode a protein that functions as a Golgi apparatus structural component known as a golgin in mammals and yeast.  A fluorescently-tagged version of GC5 co-localizes with Golgi markers, and this localization appears to be replicated using the C-terminal (139 aa) portion of the protein. The C-terminal portion of the protein can also specifically interact with two members of the Rab family of GTPases (RabH1b and RabH1c).\"",
        "SecondarySymbol" : "GOLGIN CANDIDATE 5 (GC5)",
        "sstart" : 343,
        "qstart" : 1687,
        "qcovhsp" : 14,
        "shared_name" : "PpCluster-12601.2",
        "ppos" : 75.63,
        "score" : 1396,
        "pident" : 57.868,
        "SUID" : 17539,
        "selected" : false,
        "sseqid" : "AT1G79830",
        "length" : 591,
        "nident" : 342,
        "evalue" : 5.08E-173,
        "positive" : 447,
        "gaps" : 11,
        "Type" : "protein_coding",
        "bitscore" : 542.0,
        "slen" : 956,
        "mismatch" : 238,
        "name" : "PpCluster-12601.2",
        "send" : 924,
        "qcovs" : 42,
        "PrimarySymbol" : "GOLGIN CANDIDATE 5 (GC5)",
        "qend" : 3453
      },
      "position" : {
        "x" : 672.1675415039062,
        "y" : -1405.149658203125
      },
      "selected" : false
    }, {
      "data" : {
        "id" : "17538",
        "degree_layout" : 5,
        "Description" : "\"This gene is predicted to encode a protein that functions as a Golgi apparatus structural component known as a golgin in mammals and yeast.  A fluorescently-tagged version of GC5 co-localizes with Golgi markers, and this localization appears to be replicated using the C-terminal (139 aa) portion of the protein. The C-terminal portion of the protein can also specifically interact with two members of the Rab family of GTPases (RabH1b and RabH1c).\"",
        "SecondarySymbol" : "GOLGIN CANDIDATE 5 (GC5)",
        "sstart" : 690,
        "qstart" : 197,
        "qcovhsp" : 4,
        "shared_name" : "PpCluster-12601.1",
        "ppos" : 81.63,
        "score" : 280,
        "pident" : 60.204,
        "SUID" : 17538,
        "selected" : false,
        "sseqid" : "AT1G79830",
        "length" : 98,
        "nident" : 59,
        "evalue" : 1.36E-37,
        "positive" : 80,
        "gaps" : 0,
        "Type" : "protein_coding",
        "bitscore" : 112.0,
        "slen" : 976,
        "mismatch" : 39,
        "name" : "PpCluster-12601.1",
        "send" : 787,
        "qcovs" : 12,
        "PrimarySymbol" : "GOLGIN CANDIDATE 5 (GC5)",
        "qend" : 490
      },
      "position" : {
        "x" : 886.5912475585938,
        "y" : -1405.861572265625
      },
      "selected" : false
    }, {
      "data" : {
        "id" : "17537",
        "degree_layout" : 1,
        "Description" : "\"Member of VQ gene family. VQ proteins are named for the VQ motif (FxxxVQxxTG), a conserved amino acid region. Interacts with members of WRKY gene family, involved in pollen development.\"",
        "SecondarySymbol" : "VQ MOTIF-CONTAINING PROTEIN 20 (VQ20)",
        "sstart" : 72,
        "qstart" : 834,
        "qcovhsp" : 2,
        "shared_name" : "PpCluster-1252.0",
        "ppos" : 71.43,
        "score" : 87,
        "pident" : 42.857,
        "SUID" : 17537,
        "selected" : false,
        "sseqid" : "AT3G18360",
        "length" : 35,
        "nident" : 15,
        "evalue" : 0.013,
        "positive" : 25,
        "gaps" : 0,
        "Type" : "protein_coding",
        "bitscore" : 38.1,
        "slen" : 285,
        "mismatch" : 20,
        "name" : "PpCluster-1252.0",
        "send" : 106,
        "qcovs" : 6,
        "PrimarySymbol" : "VQ MOTIF-CONTAINING PROTEIN 20 (VQ20)",
        "qend" : 730
      },
      "position" : {
        "x" : 737.2554128472472,
        "y" : -2327.1641428168155
      },
      "selected" : false
    }, {
      "data" : {
        "id" : "18055",
        "degree_layout" : 1,
        "Description" : "coiled-coil protein;(source:Araport11)",
        "SecondarySymbol" : "0",
        "sstart" : 1,
        "qstart" : 101,
        "qcovhsp" : 27,
        "shared_name" : "SpCluster-19023.0",
        "ppos" : 86.63,
        "score" : 633,
        "pident" : 72.674,
        "SUID" : 18055,
        "selected" : false,
        "sseqid" : "AT5G11500",
        "length" : 172,
        "nident" : 125,
        "evalue" : 4.1E-84,
        "positive" : 149,
        "gaps" : 0,
        "Type" : "protein_coding",
        "bitscore" : 248.0,
        "slen" : 214,
        "mismatch" : 47,
        "name" : "SpCluster-19023.0",
        "send" : 172,
        "qcovs" : 82,
        "PrimarySymbol" : "0",
        "qend" : 616
      },
      "position" : {
        "x" : 432.3398132324219,
        "y" : -1568.6368408203125
      },
      "selected" : false
    }, {
      "data" : {
        "id" : "17530",
        "degree_layout" : 6,
        "Description" : "\"Encodes a chloroplast-targeted Hsp101 homologue.  Functions as a molecular chaperone involved in plastid differentiation mediating internal thylakoid membrane formation and conferring thermotolerance to chloroplasts during heat stress.  APG6 is constitutively expressed in the root tips, the organ boundary region, the reproductive tissues of mature plants where plastids exist as proplastids, and slightly in the stems and leaves.  APG6 expression is upregulated in response to heat shock in various organs, but not in response to other abiotic stresses.  Apg6 mutants have a pale-green phenotype.\"",
        "SecondarySymbol" : "CASEIN LYTIC PROTEINASE B3 (CLPB3);ALBINO AND PALE GREEN 6 (APG6); (ATCLPB3);CASEIN LYTIC PROTEINASE B-P (CLPB-P)",
        "sstart" : 65,
        "qstart" : 516,
        "qcovhsp" : 25,
        "shared_name" : "SpCluster-3827.0",
        "ppos" : 90.72,
        "score" : 3765,
        "pident" : 78.453,
        "SUID" : 17530,
        "selected" : false,
        "sseqid" : "AT5G15450",
        "length" : 905,
        "nident" : 710,
        "evalue" : 0.0,
        "positive" : 821,
        "gaps" : 5,
        "Type" : "protein_coding",
        "bitscore" : 1454.0,
        "slen" : 968,
        "mismatch" : 190,
        "name" : "SpCluster-3827.0",
        "send" : 966,
        "qcovs" : 76,
        "PrimarySymbol" : "CASEIN LYTIC PROTEINASE B3 (CLPB3)",
        "qend" : 3224
      },
      "position" : {
        "x" : -724.3159790039062,
        "y" : -1704.637451171875
      },
      "selected" : false
    }, {
      "data" : {
        "id" : "17529",
        "degree_layout" : 8,
        "Description" : "U-box domain-containing protein kinase family protein;(source:Araport11)",
        "SecondarySymbol" : "0",
        "sstart" : 776,
        "qstart" : 209,
        "qcovhsp" : 5,
        "shared_name" : "SpCluster-18886.0",
        "ppos" : 72.09,
        "score" : 124,
        "pident" : 53.488,
        "SUID" : 17529,
        "selected" : false,
        "sseqid" : "AT5G61550",
        "length" : 43,
        "nident" : 23,
        "evalue" : 1.84E-7,
        "positive" : 31,
        "gaps" : 0,
        "Type" : "protein_coding",
        "bitscore" : 52.4,
        "slen" : 845,
        "mismatch" : 20,
        "name" : "SpCluster-18886.0",
        "send" : 818,
        "qcovs" : 15,
        "PrimarySymbol" : "0",
        "qend" : 81
      },
      "position" : {
        "x" : -544.0260620117188,
        "y" : -1783.5206298828125
      },
      "selected" : false
    }, {
      "data" : {
        "id" : "17528",
        "degree_layout" : 5,
        "Description" : "\"Encodes a protein involved in cell elongation in root and anther filaments. Mutants have greater cell volumes in root tissues and have additive phenotypes with other cell expansion mutants such as those carrying mutations in COB, QUI and POM1 loci. POM2/CSI1 promotes Cellulose Synthase and microtubule co-alignment. The mRNA is cell-to-cell mobile.\"",
        "SecondarySymbol" : "CELLULOSE SYNTHASE-INTERACTIVE PROTEIN 1 (CSI1);POM-POM 2 (POM2)",
        "sstart" : 13,
        "qstart" : 298,
        "qcovhsp" : 29,
        "shared_name" : "SpCluster-13981.0",
        "ppos" : 64.43,
        "score" : 3674,
        "pident" : 44.033,
        "SUID" : 17528,
        "selected" : false,
        "sseqid" : "AT2G22125",
        "length" : 2187,
        "nident" : 963,
        "evalue" : 0.0,
        "positive" : 1409,
        "gaps" : 91,
        "Type" : "protein_coding",
        "bitscore" : 1419.0,
        "slen" : 2150,
        "mismatch" : 1133,
        "name" : "SpCluster-13981.0",
        "send" : 2150,
        "qcovs" : 86,
        "PrimarySymbol" : "CELLULOSE SYNTHASE-INTERACTIVE PROTEIN 1 (CSI1)",
        "qend" : 6732
      },
      "position" : {
        "x" : -706.5404663085938,
        "y" : -1651.4844970703125
      },
      "selected" : false
    }, {
      "data" : {
        "id" : "17527",
        "degree_layout" : 6,
        "Description" : "ATP-dependent Clp protease regulatory subunit The mRNA is cell-to-cell mobile.",
        "SecondarySymbol" : "SENESCENCE ASSOCIATED GENE 15 (SAG15);EARLY RESPONSIVE TO DEHYDRATION 1 (ERD1); (CLPD)",
        "sstart" : 76,
        "qstart" : 3406,
        "qcovhsp" : 17,
        "shared_name" : "PpCluster-26790.1",
        "ppos" : 73.7,
        "score" : 1797,
        "pident" : 59.528,
        "SUID" : 17527,
        "selected" : false,
        "sseqid" : "AT5G51070",
        "length" : 635,
        "nident" : 378,
        "evalue" : 0.0,
        "positive" : 468,
        "gaps" : 39,
        "Type" : "protein_coding",
        "bitscore" : 696.0,
        "slen" : 945,
        "mismatch" : 218,
        "name" : "PpCluster-26790.1",
        "send" : 684,
        "qcovs" : 51,
        "PrimarySymbol" : "EARLY RESPONSIVE TO DEHYDRATION 1 (ERD1)",
        "qend" : 1541
      },
      "position" : {
        "x" : -784.5430908203125,
        "y" : -1755.742431640625
      },
      "selected" : false
    }, {
      "data" : {
        "id" : "18051",
        "degree_layout" : 3,
        "Description" : "ASG2 is farnesylated protein and this post-translational modification impacts its subcellular localization. It is the homolog of the human anti-obesity factor WDTC1 and is involved in the negative regulation of fatty acid biosynthesis. The non-farnesylated form displays a nucleo-cytosolic subcellular localization. The farnesylated form displays a cytosolic subcellular localization. Interaction with At4g05420 (DDB1a) was shown using BiFC approach.",
        "SecondarySymbol" : "ALTERED SEED GERMINATION 2 (ASG2)",
        "sstart" : 565,
        "qstart" : 271,
        "qcovhsp" : 18,
        "shared_name" : "SpCluster-18882.0",
        "ppos" : 64.58,
        "score" : 421,
        "pident" : 46.354,
        "SUID" : 18051,
        "selected" : false,
        "sseqid" : "AT5G10940",
        "length" : 192,
        "nident" : 89,
        "evalue" : 5.1E-46,
        "positive" : 124,
        "gaps" : 9,
        "Type" : "protein_coding",
        "bitscore" : 166.0,
        "slen" : 754,
        "mismatch" : 94,
        "name" : "SpCluster-18882.0",
        "send" : 754,
        "qcovs" : 54,
        "PrimarySymbol" : "ALTERED SEED GERMINATION 2 (ASG2)",
        "qend" : 825
      },
      "position" : {
        "x" : -742.4632568359375,
        "y" : -320.9020690917969
      },
      "selected" : false
    }, {
      "data" : {
        "id" : "17526",
        "degree_layout" : 6,
        "Description" : "\"Encodes a chloroplast-targeted Hsp101 homologue.  Functions as a molecular chaperone involved in plastid differentiation mediating internal thylakoid membrane formation and conferring thermotolerance to chloroplasts during heat stress.  APG6 is constitutively expressed in the root tips, the organ boundary region, the reproductive tissues of mature plants where plastids exist as proplastids, and slightly in the stems and leaves.  APG6 expression is upregulated in response to heat shock in various organs, but not in response to other abiotic stresses.  Apg6 mutants have a pale-green phenotype.\"",
        "SecondarySymbol" : "CASEIN LYTIC PROTEINASE B3 (CLPB3);ALBINO AND PALE GREEN 6 (APG6); (ATCLPB3);CASEIN LYTIC PROTEINASE B-P (CLPB-P)",
        "sstart" : 559,
        "qstart" : 1798,
        "qcovhsp" : 12,
        "shared_name" : "PpCluster-12306.0",
        "ppos" : 67.5,
        "score" : 1145,
        "pident" : 51.818,
        "SUID" : 17526,
        "selected" : false,
        "sseqid" : "AT5G15450",
        "length" : 440,
        "nident" : 228,
        "evalue" : 3.95E-138,
        "positive" : 297,
        "gaps" : 53,
        "Type" : "protein_coding",
        "bitscore" : 445.0,
        "slen" : 968,
        "mismatch" : 159,
        "name" : "PpCluster-12306.0",
        "send" : 951,
        "qcovs" : 35,
        "PrimarySymbol" : "CASEIN LYTIC PROTEINASE B3 (CLPB3)",
        "qend" : 497
      },
      "position" : {
        "x" : -704.2943725585938,
        "y" : -1802.9122314453125
      },
      "selected" : false
    }, {
      "data" : {
        "id" : "17525",
        "degree_layout" : 3,
        "Description" : "\"PHRAGMOPLAST ORIENTING KINESIN 2 is one of the two Arabidopsis homologs isolated in yeast two-hybrid screen for interaction partners of maize gene TANGLED1 (TAN1). Based on sequence homology in their motor domains, POK1 and POK2 belong to the kinesin-12 class which also includes the well-characterized group of phragmoplast-associated kinesins AtPAKRPs. Both kinesins are composed of an N-terminal motor domain throughout the entire C terminus and putative cargo binding tail domains. The expression domains for POK2 constructs were broader than those for POK1; both are expressed in tissues enriched for dividing cells. The phenotype of pok1/pok2 double mutants strongly resembles that of maize tan1 mutants, characterized by misoriented mitotic cytoskeletal arrays and misplaced cell walls.\"",
        "SecondarySymbol" : "PHRAGMOPLAST ORIENTING KINESIN 2 (POK2)",
        "sstart" : 2213,
        "qstart" : 2136,
        "qcovhsp" : 25,
        "shared_name" : "PpCluster-6242.0",
        "ppos" : 54.82,
        "score" : 693,
        "pident" : 36.429,
        "SUID" : 17525,
        "selected" : false,
        "sseqid" : "AT3G19050",
        "length" : 560,
        "nident" : 204,
        "evalue" : 3.43E-77,
        "positive" : 307,
        "gaps" : 36,
        "Type" : "protein_coding",
        "bitscore" : 271.0,
        "slen" : 2771,
        "mismatch" : 320,
        "name" : "PpCluster-6242.0",
        "send" : 2766,
        "qcovs" : 74,
        "PrimarySymbol" : "PHRAGMOPLAST ORIENTING KINESIN 2 (POK2)",
        "qend" : 547
      },
      "position" : {
        "x" : 731.3300170898438,
        "y" : -1319.6578369140625
      },
      "selected" : false
    }, {
      "data" : {
        "id" : "17524",
        "degree_layout" : 18,
        "Description" : "#N/A",
        "SecondarySymbol" : "#N/A",
        "sstart" : 424,
        "qstart" : 4509,
        "qcovhsp" : 1,
        "shared_name" : "PpCluster-17103.0",
        "ppos" : 52.78,
        "score" : 71,
        "pident" : 33.333,
        "SUID" : 17524,
        "selected" : false,
        "sseqid" : "AT3G54670",
        "length" : 72,
        "nident" : 24,
        "evalue" : 6.6,
        "positive" : 38,
        "gaps" : 1,
        "Type" : "#N/A",
        "bitscore" : 32.0,
        "slen" : 1239,
        "mismatch" : 47,
        "name" : "PpCluster-17103.0",
        "send" : 495,
        "qcovs" : 3,
        "PrimarySymbol" : "#N/A",
        "qend" : 4721
      },
      "position" : {
        "x" : 650.8721313476562,
        "y" : -1461.842041015625
      },
      "selected" : false
    }, {
      "data" : {
        "id" : "17522",
        "degree_layout" : 6,
        "Description" : "\"Encodes WRKY48, a member of the WRKY Transcription Factor. WRKY48 is a stress- and pathogen-induced transcriptional activator that represses plant basal defense. The mRNA is cell-to-cell mobile.\"",
        "SecondarySymbol" : "ARABIDOPSIS THALIANA WRKY DNA-BINDING PROTEIN 48 (ATWRKY48);WRKY DNA-BINDING PROTEIN 48 (WRKY48)",
        "sstart" : 205,
        "qstart" : 1798,
        "qcovhsp" : 4,
        "shared_name" : "SpCluster-9857.0",
        "ppos" : 61.8,
        "score" : 210,
        "pident" : 41.573,
        "SUID" : 17522,
        "selected" : false,
        "sseqid" : "AT5G49520",
        "length" : 89,
        "nident" : 37,
        "evalue" : 1.79E-17,
        "positive" : 55,
        "gaps" : 5,
        "Type" : "protein_coding",
        "bitscore" : 85.5,
        "slen" : 399,
        "mismatch" : 47,
        "name" : "SpCluster-9857.0",
        "send" : 293,
        "qcovs" : 12,
        "PrimarySymbol" : "WRKY DNA-BINDING PROTEIN 48 (WRKY48)",
        "qend" : 1547
      },
      "position" : {
        "x" : -606.6302490234375,
        "y" : -1865.345703125
      },
      "selected" : false
    }, {
      "data" : {
        "id" : "17521",
        "degree_layout" : 10,
        "Description" : "member of WRKY Transcription Factor; Group II-b",
        "SecondarySymbol" : "(WRKY42); (AtWRKY42)",
        "sstart" : 264,
        "qstart" : 127,
        "qcovhsp" : 5,
        "shared_name" : "SpCluster-6520.0",
        "ppos" : 75.68,
        "score" : 399,
        "pident" : 62.162,
        "SUID" : 17521,
        "selected" : false,
        "sseqid" : "AT4G04450",
        "length" : 111,
        "nident" : 69,
        "evalue" : 4.15E-41,
        "positive" : 84,
        "gaps" : 0,
        "Type" : "protein_coding",
        "bitscore" : 158.0,
        "slen" : 528,
        "mismatch" : 42,
        "name" : "SpCluster-6520.0",
        "send" : 374,
        "qcovs" : 15,
        "PrimarySymbol" : "(WRKY42)",
        "qend" : 459
      },
      "position" : {
        "x" : -709.7400512695312,
        "y" : -1959.551025390625
      },
      "selected" : false
    }, {
      "data" : {
        "id" : "17520",
        "degree_layout" : 18,
        "Description" : "U-box domain-containing protein kinase family protein;(source:Araport11)",
        "SecondarySymbol" : "0",
        "sstart" : 429,
        "qstart" : 2883,
        "qcovhsp" : 6,
        "shared_name" : "SpCluster-11987.0",
        "ppos" : 49.47,
        "score" : 338,
        "pident" : 31.228,
        "SUID" : 17520,
        "selected" : false,
        "sseqid" : "AT5G61560",
        "length" : 285,
        "nident" : 89,
        "evalue" : 9.66E-32,
        "positive" : 141,
        "gaps" : 16,
        "Type" : "protein_coding",
        "bitscore" : 134.0,
        "slen" : 794,
        "mismatch" : 180,
        "name" : "SpCluster-11987.0",
        "send" : 705,
        "qcovs" : 19,
        "PrimarySymbol" : "0",
        "qend" : 2053
      },
      "position" : {
        "x" : -560.5548095703125,
        "y" : -1853.530517578125
      },
      "selected" : false
    }, {
      "data" : {
        "id" : "17519",
        "degree_layout" : 7,
        "Description" : "member of WRKY Transcription Factor; Group II-e",
        "SecondarySymbol" : "WRKY DNA-BINDING PROTEIN 69 (WRKY69);RABIDOPSIS THALIANA WRKY DNA-BINDING PROTEIN 69 (ATWRKY69)",
        "sstart" : 64,
        "qstart" : 1201,
        "qcovhsp" : 4,
        "shared_name" : "SpCluster-10839.0",
        "ppos" : 62.2,
        "score" : 185,
        "pident" : 42.683,
        "SUID" : 17519,
        "selected" : false,
        "sseqid" : "AT3G58710",
        "length" : 82,
        "nident" : 35,
        "evalue" : 5.01E-15,
        "positive" : 51,
        "gaps" : 2,
        "Type" : "protein_coding",
        "bitscore" : 75.9,
        "slen" : 272,
        "mismatch" : 45,
        "name" : "SpCluster-10839.0",
        "send" : 144,
        "qcovs" : 13,
        "PrimarySymbol" : "WRKY DNA-BINDING PROTEIN 69 (WRKY69)",
        "qend" : 959
      },
      "position" : {
        "x" : -589.9175415039062,
        "y" : -1908.4810791015625
      },
      "selected" : false
    }, {
      "data" : {
        "id" : "17518",
        "degree_layout" : 4,
        "Description" : "member of WRKY Transcription Factor; Group II-c.  Involved in jasmonic acid inducible defense responses.",
        "SecondarySymbol" : "WRKY DNA-BINDING PROTEIN 50 (WRKY50);ARABIDOPSIS THALIANA WRKY DNA-BINDING PROTEIN 50 (ATWRKY50)",
        "sstart" : 133,
        "qstart" : 1659,
        "qcovhsp" : 2,
        "shared_name" : "PpCluster-3661.0",
        "ppos" : 81.08,
        "score" : 152,
        "pident" : 67.568,
        "SUID" : 17518,
        "selected" : false,
        "sseqid" : "AT5G26170",
        "length" : 37,
        "nident" : 25,
        "evalue" : 2.24E-11,
        "positive" : 30,
        "gaps" : 0,
        "Type" : "protein_coding",
        "bitscore" : 63.2,
        "slen" : 173,
        "mismatch" : 12,
        "name" : "PpCluster-3661.0",
        "send" : 169,
        "qcovs" : 6,
        "PrimarySymbol" : "WRKY DNA-BINDING PROTEIN 50 (WRKY50)",
        "qend" : 1549
      },
      "position" : {
        "x" : -798.0230102539062,
        "y" : -1984.406494140625
      },
      "selected" : false
    }, {
      "data" : {
        "id" : "17517",
        "degree_layout" : 5,
        "Description" : "Encodes a transcription factor WRKY6.  Regulates Phosphate1 (Pho1) expression in response to low phosphate (Pi) stress.",
        "SecondarySymbol" : "(ATWRKY6); (WRKY6)",
        "sstart" : 270,
        "qstart" : 1708,
        "qcovhsp" : 6,
        "shared_name" : "PpCluster-18610.1",
        "ppos" : 73.99,
        "score" : 406,
        "pident" : 64.74,
        "SUID" : 17517,
        "selected" : false,
        "sseqid" : "AT1G62300",
        "length" : 173,
        "nident" : 112,
        "evalue" : 2.12E-41,
        "positive" : 128,
        "gaps" : 7,
        "Type" : "protein_coding",
        "bitscore" : 160.0,
        "slen" : 553,
        "mismatch" : 54,
        "name" : "PpCluster-18610.1",
        "send" : 435,
        "qcovs" : 17,
        "PrimarySymbol" : "(WRKY6)",
        "qend" : 2226
      },
      "position" : {
        "x" : -631.4544677734375,
        "y" : -1989.998779296875
      },
      "selected" : false
    }, {
      "data" : {
        "id" : "17516",
        "degree_layout" : 11,
        "Description" : "\"Encodes WRKY57, a member of the WRKY Transcription Factor. Activation of WRKY57 confers drought tolerance.\"",
        "SecondarySymbol" : "(AtWRKY57);WRKY DNA-BINDING PROTEIN 57 (WRKY57)",
        "sstart" : 125,
        "qstart" : 3669,
        "qcovhsp" : 2,
        "shared_name" : "PpCluster-12008.3",
        "ppos" : 81.01,
        "score" : 320,
        "pident" : 65.823,
        "SUID" : 17516,
        "selected" : false,
        "sseqid" : "AT1G69310",
        "length" : 79,
        "nident" : 52,
        "evalue" : 4.71E-32,
        "positive" : 64,
        "gaps" : 0,
        "Type" : "protein_coding",
        "bitscore" : 127.0,
        "slen" : 287,
        "mismatch" : 27,
        "name" : "PpCluster-12008.3",
        "send" : 203,
        "qcovs" : 5,
        "PrimarySymbol" : "WRKY DNA-BINDING PROTEIN 57 (WRKY57)",
        "qend" : 3905
      },
      "position" : {
        "x" : -674.2435913085938,
        "y" : -1884.6441650390625
      },
      "selected" : false
    }, {
      "data" : {
        "id" : "17501",
        "degree_layout" : 4,
        "Description" : "encodes a member of the DREB subfamily A-4 of ERF/AP2 transcription factor family. The protein contains one AP2 domain. There are 17 members in this subfamily including TINY.",
        "SecondarySymbol" : "TINY2 (TINY2)",
        "sstart" : 30,
        "qstart" : 301,
        "qcovhsp" : 4,
        "shared_name" : "PpCluster-11444.2",
        "ppos" : 53.19,
        "score" : 120,
        "pident" : 36.17,
        "SUID" : 17501,
        "selected" : false,
        "sseqid" : "AT5G11590",
        "length" : 94,
        "nident" : 34,
        "evalue" : 1.24E-6,
        "positive" : 50,
        "gaps" : 2,
        "Type" : "protein_coding",
        "bitscore" : 50.8,
        "slen" : 236,
        "mismatch" : 58,
        "name" : "PpCluster-11444.2",
        "send" : 123,
        "qcovs" : 11,
        "PrimarySymbol" : "TINY2 (TINY2)",
        "qend" : 576
      },
      "position" : {
        "x" : 499.241413221489,
        "y" : -847.8033028699265
      },
      "selected" : false
    }, {
      "data" : {
        "id" : "17500",
        "degree_layout" : 4,
        "Description" : "encodes a member of the DREB subfamily A-4 of ERF/AP2 transcription factor family. The protein contains one AP2 domain. There are 17 members in this subfamily including TINY.",
        "SecondarySymbol" : "0",
        "sstart" : 1,
        "qstart" : 244,
        "qcovhsp" : 3,
        "shared_name" : "PpCluster-11444.0",
        "ppos" : 50.0,
        "score" : 95,
        "pident" : 35.0,
        "SUID" : 17500,
        "selected" : false,
        "sseqid" : "AT4G16750",
        "length" : 80,
        "nident" : 28,
        "evalue" : 0.001,
        "positive" : 40,
        "gaps" : 1,
        "Type" : "protein_coding",
        "bitscore" : 41.2,
        "slen" : 179,
        "mismatch" : 51,
        "name" : "PpCluster-11444.0",
        "send" : 80,
        "qcovs" : 9,
        "PrimarySymbol" : "0",
        "qend" : 480
      },
      "position" : {
        "x" : 423.22673426641086,
        "y" : -796.280231580864
      },
      "selected" : false
    }, {
      "data" : {
        "id" : "17497",
        "degree_layout" : 3,
        "Description" : "ATP-dependent protease La (LON) domain protein;(source:Araport11)",
        "SecondarySymbol" : "0",
        "sstart" : 415,
        "qstart" : 893,
        "qcovhsp" : 9,
        "shared_name" : "SpCluster-16747.1",
        "ppos" : 47.33,
        "score" : 140,
        "pident" : 28.244,
        "SUID" : 17497,
        "selected" : false,
        "sseqid" : "AT2G25740",
        "length" : 131,
        "nident" : 37,
        "evalue" : 5.22E-9,
        "positive" : 62,
        "gaps" : 1,
        "Type" : "protein_coding",
        "bitscore" : 58.5,
        "slen" : 547,
        "mismatch" : 93,
        "name" : "SpCluster-16747.1",
        "send" : 544,
        "qcovs" : 28,
        "PrimarySymbol" : "0",
        "qend" : 1285
      },
      "position" : {
        "x" : 740.1774662445993,
        "y" : -1714.6039134142325
      },
      "selected" : false
    }, {
      "data" : {
        "id" : "17496",
        "degree_layout" : 2,
        "Description" : "ATP-dependent protease La (LON) domain protein;(source:Araport11)",
        "SecondarySymbol" : "0",
        "sstart" : 349,
        "qstart" : 2157,
        "qcovhsp" : 4,
        "shared_name" : "PpCluster-11251.0",
        "ppos" : 67.31,
        "score" : 419,
        "pident" : 47.436,
        "SUID" : 17496,
        "selected" : false,
        "sseqid" : "AT2G25740",
        "length" : 156,
        "nident" : 74,
        "evalue" : 5.23E-43,
        "positive" : 105,
        "gaps" : 1,
        "Type" : "protein_coding",
        "bitscore" : 166.0,
        "slen" : 547,
        "mismatch" : 81,
        "name" : "PpCluster-11251.0",
        "send" : 503,
        "qcovs" : 13,
        "PrimarySymbol" : "0",
        "qend" : 2624
      },
      "position" : {
        "x" : 769.9636786149457,
        "y" : -1769.6291874360056
      },
      "selected" : false
    }, {
      "data" : {
        "id" : "17493",
        "degree_layout" : 3,
        "Description" : "\"Encodes LIGHT-REGULATED WD1 (LWD1), a clock proteins regulating circadian period length and photoperiodic flowering.\"",
        "SecondarySymbol" : "LIGHT-REGULATED WD 1 (LWD1);ANTHOCYANIN11 (ATAN11)",
        "sstart" : 3,
        "qstart" : 1199,
        "qcovhsp" : 11,
        "shared_name" : "PpCluster-11209.0",
        "ppos" : 83.72,
        "score" : 1318,
        "pident" : 70.058,
        "SUID" : 17493,
        "selected" : false,
        "sseqid" : "AT1G12910",
        "length" : 344,
        "nident" : 241,
        "evalue" : 3.04E-174,
        "positive" : 288,
        "gaps" : 4,
        "Type" : "protein_coding",
        "bitscore" : 512.0,
        "slen" : 346,
        "mismatch" : 99,
        "name" : "PpCluster-11209.0",
        "send" : 346,
        "qcovs" : 33,
        "PrimarySymbol" : "ANTHOCYANIN11 (ATAN11)",
        "qend" : 2218
      },
      "position" : {
        "x" : -586.1683349609375,
        "y" : -371.5623474121094
      },
      "selected" : false
    }, {
      "data" : {
        "id" : "17490",
        "degree_layout" : 4,
        "Description" : "Allelic to ISE2(increased size  exclusion limit of plasmodesmata 2).  Mutants maintain dilated plasmodesmata at the embryonic torpedo stage.",
        "SecondarySymbol" : "EMBRYO DEFECTIVE 25 (EMB25);INCREASED SIZE EXCLUSION LIMIT 2 (ISE2);PIGMENT DEFECTIVE 317 (PDE317)",
        "sstart" : 126,
        "qstart" : 954,
        "qcovhsp" : 25,
        "shared_name" : "SpCluster-19134.0",
        "ppos" : 58.67,
        "score" : 1951,
        "pident" : 39.173,
        "SUID" : 17490,
        "selected" : false,
        "sseqid" : "AT1G70070",
        "length" : 1113,
        "nident" : 436,
        "evalue" : 0.0,
        "positive" : 653,
        "gaps" : 93,
        "Type" : "protein_coding",
        "bitscore" : 756.0,
        "slen" : 1171,
        "mismatch" : 584,
        "name" : "SpCluster-19134.0",
        "send" : 1169,
        "qcovs" : 76,
        "PrimarySymbol" : "EMBRYO DEFECTIVE 25 (EMB25)",
        "qend" : 4220
      },
      "position" : {
        "x" : -1624.1842014026413,
        "y" : -2697.129888210343
      },
      "selected" : false
    }, {
      "data" : {
        "id" : "17489",
        "degree_layout" : 2,
        "Description" : "Allelic to ISE2(increased size  exclusion limit of plasmodesmata 2).  Mutants maintain dilated plasmodesmata at the embryonic torpedo stage.",
        "SecondarySymbol" : "EMBRYO DEFECTIVE 25 (EMB25);INCREASED SIZE EXCLUSION LIMIT 2 (ISE2);PIGMENT DEFECTIVE 317 (PDE317)",
        "sstart" : 977,
        "qstart" : 1336,
        "qcovhsp" : 6,
        "shared_name" : "PpCluster-11072.0",
        "ppos" : 69.9,
        "score" : 462,
        "pident" : 53.061,
        "SUID" : 17489,
        "selected" : false,
        "sseqid" : "AT1G70070",
        "length" : 196,
        "nident" : 104,
        "evalue" : 1.57E-103,
        "positive" : 137,
        "gaps" : 1,
        "Type" : "protein_coding",
        "bitscore" : 182.0,
        "slen" : 1171,
        "mismatch" : 91,
        "name" : "PpCluster-11072.0",
        "send" : 1171,
        "qcovs" : 17,
        "PrimarySymbol" : "EMBRYO DEFECTIVE 25 (EMB25)",
        "qend" : 1923
      },
      "position" : {
        "x" : -1738.9377414417038,
        "y" : -2671.406987819718
      },
      "selected" : false
    }, {
      "data" : {
        "id" : "17488",
        "degree_layout" : 2,
        "Description" : "trichohyalin;(source:Araport11)",
        "SecondarySymbol" : "0",
        "sstart" : 59,
        "qstart" : 4000,
        "qcovhsp" : 4,
        "shared_name" : "SpCluster-20190.0",
        "ppos" : 60.0,
        "score" : 371,
        "pident" : 44.0,
        "SUID" : 17488,
        "selected" : false,
        "sseqid" : "AT3G15550",
        "length" : 175,
        "nident" : 77,
        "evalue" : 3.32E-39,
        "positive" : 105,
        "gaps" : 2,
        "Type" : "protein_coding",
        "bitscore" : 147.0,
        "slen" : 729,
        "mismatch" : 96,
        "name" : "SpCluster-20190.0",
        "send" : 231,
        "qcovs" : 12,
        "PrimarySymbol" : "0",
        "qend" : 3476
      },
      "position" : {
        "x" : 1477.013245373896,
        "y" : -274.1517333984375
      },
      "selected" : false
    }, {
      "data" : {
        "id" : "17487",
        "degree_layout" : 3,
        "Description" : "trichohyalin;(source:Araport11)",
        "SecondarySymbol" : "0",
        "sstart" : 7,
        "qstart" : 3152,
        "qcovhsp" : 6,
        "shared_name" : "PpCluster-11058.1",
        "ppos" : 52.59,
        "score" : 433,
        "pident" : 38.793,
        "SUID" : 17487,
        "selected" : false,
        "sseqid" : "AT3G15550",
        "length" : 232,
        "nident" : 90,
        "evalue" : 9.11E-44,
        "positive" : 122,
        "gaps" : 54,
        "Type" : "protein_coding",
        "bitscore" : 171.0,
        "slen" : 729,
        "mismatch" : 88,
        "name" : "PpCluster-11058.1",
        "send" : 184,
        "qcovs" : 18,
        "PrimarySymbol" : "0",
        "qend" : 2457
      },
      "position" : {
        "x" : 1429.1137092410838,
        "y" : -372.8518684207712
      },
      "selected" : false
    }, {
      "data" : {
        "id" : "18048",
        "degree_layout" : 2,
        "Description" : "receptor-like serine/threonine kinase (RKF3) The mRNA is cell-to-cell mobile.",
        "SecondarySymbol" : "RECEPTOR-LIKE KINASE IN IN FLOWERS 3 (RKF3)",
        "sstart" : 530,
        "qstart" : 268,
        "qcovhsp" : 9,
        "shared_name" : "SpCluster-18546.1",
        "ppos" : 55.56,
        "score" : 62,
        "pident" : 33.333,
        "SUID" : 18048,
        "selected" : false,
        "sseqid" : "AT2G48010",
        "length" : 45,
        "nident" : 15,
        "evalue" : 2.5,
        "positive" : 25,
        "gaps" : 2,
        "Type" : "protein_coding",
        "bitscore" : 28.5,
        "slen" : 617,
        "mismatch" : 28,
        "name" : "SpCluster-18546.1",
        "send" : 574,
        "qcovs" : 27,
        "PrimarySymbol" : "RECEPTOR-LIKE KINASE IN IN FLOWERS 3 (RKF3)",
        "qend" : 396
      },
      "position" : {
        "x" : -490.7886962890625,
        "y" : -2154.929443359375
      },
      "selected" : false
    }, {
      "data" : {
        "id" : "18047",
        "degree_layout" : 3,
        "Description" : "\"methyltransferase small domain protein, putative (DUF2431);(source:Araport11)\"",
        "SecondarySymbol" : "0",
        "sstart" : 17,
        "qstart" : 1742,
        "qcovhsp" : 3,
        "shared_name" : "SpCluster-6337.1",
        "ppos" : 49.25,
        "score" : 67,
        "pident" : 23.881,
        "SUID" : 18047,
        "selected" : false,
        "sseqid" : "AT5G56075",
        "length" : 67,
        "nident" : 16,
        "evalue" : 4.6,
        "positive" : 33,
        "gaps" : 6,
        "Type" : "protein_coding",
        "bitscore" : 30.4,
        "slen" : 256,
        "mismatch" : 45,
        "name" : "SpCluster-6337.1",
        "send" : 83,
        "qcovs" : 9,
        "PrimarySymbol" : "0",
        "qend" : 1924
      },
      "position" : {
        "x" : -473.6109924316406,
        "y" : -1357.8931884765625
      },
      "selected" : false
    }, {
      "data" : {
        "id" : "17471",
        "degree_layout" : 8,
        "Description" : "Encodes a ubiquitin-specific protease.",
        "SecondarySymbol" : "(AtUBP12);UBIQUITIN-SPECIFIC PROTEASE 12 (UBP12)",
        "sstart" : 12,
        "qstart" : 4475,
        "qcovhsp" : 21,
        "shared_name" : "PpCluster-19446.0",
        "ppos" : 86.96,
        "score" : 4377,
        "pident" : 73.732,
        "SUID" : 17471,
        "selected" : false,
        "sseqid" : "AT5G06600",
        "length" : 1104,
        "nident" : 814,
        "evalue" : 0.0,
        "positive" : 960,
        "gaps" : 7,
        "Type" : "protein_coding",
        "bitscore" : 1690.0,
        "slen" : 1115,
        "mismatch" : 283,
        "name" : "PpCluster-19446.0",
        "send" : 1113,
        "qcovs" : 63,
        "PrimarySymbol" : "UBIQUITIN-SPECIFIC PROTEASE 12 (UBP12)",
        "qend" : 1179
      },
      "position" : {
        "x" : 902.1170043945312,
        "y" : -2678.998291015625
      },
      "selected" : false
    }, {
      "data" : {
        "id" : "17470",
        "degree_layout" : 2,
        "Description" : "Encodes a ubiquitin-specific protease.",
        "SecondarySymbol" : "(AtUBP12);UBIQUITIN-SPECIFIC PROTEASE 12 (UBP12)",
        "sstart" : 533,
        "qstart" : 2696,
        "qcovhsp" : 21,
        "shared_name" : "PpCluster-10778.2",
        "ppos" : 85.89,
        "score" : 2215,
        "pident" : 74.39,
        "SUID" : 17470,
        "selected" : false,
        "sseqid" : "AT5G06600",
        "length" : 574,
        "nident" : 427,
        "evalue" : 0.0,
        "positive" : 493,
        "gaps" : 4,
        "Type" : "protein_coding",
        "bitscore" : 857.0,
        "slen" : 1115,
        "mismatch" : 143,
        "name" : "PpCluster-10778.2",
        "send" : 1102,
        "qcovs" : 64,
        "PrimarySymbol" : "UBIQUITIN-SPECIFIC PROTEASE 12 (UBP12)",
        "qend" : 975
      },
      "position" : {
        "x" : 925.8719539704191,
        "y" : -2725.47821617745
      },
      "selected" : false
    }, {
      "data" : {
        "id" : "18046",
        "degree_layout" : 2,
        "Description" : "RNA-binding (RRM/RBD/RNP motifs) family protein;(source:Araport11)",
        "SecondarySymbol" : "0",
        "sstart" : 28,
        "qstart" : 1771,
        "qcovhsp" : 10,
        "shared_name" : "SpCluster-18437.0",
        "ppos" : 63.18,
        "score" : 450,
        "pident" : 44.961,
        "SUID" : 18046,
        "selected" : false,
        "sseqid" : "AT5G46840",
        "length" : 258,
        "nident" : 116,
        "evalue" : 3.96E-49,
        "positive" : 163,
        "gaps" : 16,
        "Type" : "protein_coding",
        "bitscore" : 177.0,
        "slen" : 364,
        "mismatch" : 126,
        "name" : "SpCluster-18437.0",
        "send" : 282,
        "qcovs" : 29,
        "PrimarySymbol" : "0",
        "qend" : 1037
      },
      "position" : {
        "x" : -1852.6734619140625,
        "y" : -961.291259765625
      },
      "selected" : false
    }, {
      "data" : {
        "id" : "17469",
        "degree_layout" : 14,
        "Description" : "Myosin heavy chain-related protein;(source:Araport11)",
        "SecondarySymbol" : "0",
        "sstart" : 75,
        "qstart" : 1460,
        "qcovhsp" : 24,
        "shared_name" : "SpCluster-4250.0",
        "ppos" : 54.3,
        "score" : 252,
        "pident" : 27.664,
        "SUID" : 17469,
        "selected" : false,
        "sseqid" : "AT4G32190",
        "length" : 488,
        "nident" : 135,
        "evalue" : 3.79E-22,
        "positive" : 265,
        "gaps" : 2,
        "Type" : "protein_coding",
        "bitscore" : 101.0,
        "slen" : 783,
        "mismatch" : 351,
        "name" : "SpCluster-4250.0",
        "send" : 562,
        "qcovs" : 73,
        "PrimarySymbol" : "0",
        "qend" : 3
      },
      "position" : {
        "x" : 727.2366333007812,
        "y" : -1446.542236328125
      },
      "selected" : false
    }, {
      "data" : {
        "id" : "17468",
        "degree_layout" : 20,
        "Description" : "Encodes PEROXISOMAL AND MITOCHONDRIAL DIVISION FACTOR2. Involved in mitochondrial morphogenesis.",
        "SecondarySymbol" : "PEROXISOMAL AND MITOCHONDRIAL DIVISION FACTOR 2 (PMD2)",
        "sstart" : 135,
        "qstart" : 1509,
        "qcovhsp" : 3,
        "shared_name" : "SpCluster-14405.2",
        "ppos" : 52.04,
        "score" : 66,
        "pident" : 29.592,
        "SUID" : 17468,
        "selected" : false,
        "sseqid" : "AT1G06530",
        "length" : 98,
        "nident" : 29,
        "evalue" : 8.4,
        "positive" : 51,
        "gaps" : 20,
        "Type" : "protein_coding",
        "bitscore" : 30.0,
        "slen" : 323,
        "mismatch" : 49,
        "name" : "SpCluster-14405.2",
        "send" : 232,
        "qcovs" : 8,
        "PrimarySymbol" : "PEROXISOMAL AND MITOCHONDRIAL DIVISION FACTOR 2 (PMD2)",
        "qend" : 1276
      },
      "position" : {
        "x" : 697.7422485351562,
        "y" : -1521.418212890625
      },
      "selected" : false
    }, {
      "data" : {
        "id" : "17467",
        "degree_layout" : 7,
        "Description" : "\"Encodes a coiled-coil protein WEB1 (weak chloroplast movement under blue light 1).  WEB1, together with another coiled-coil protein WEB2/PMI2 (At1g66840), maintains the chloroplast photorelocation movement velocity.\"",
        "SecondarySymbol" : "WEAK CHLOROPLAST MOVEMENT UNDER BLUE LIGHT 1 (WEB1)",
        "sstart" : 521,
        "qstart" : 234,
        "qcovhsp" : 4,
        "shared_name" : "PpCluster-23257.0",
        "ppos" : 60.42,
        "score" : 123,
        "pident" : 39.583,
        "SUID" : 17467,
        "selected" : false,
        "sseqid" : "AT2G26570",
        "length" : 96,
        "nident" : 38,
        "evalue" : 1.54E-6,
        "positive" : 58,
        "gaps" : 0,
        "Type" : "protein_coding",
        "bitscore" : 52.0,
        "slen" : 807,
        "mismatch" : 58,
        "name" : "PpCluster-23257.0",
        "send" : 616,
        "qcovs" : 12,
        "PrimarySymbol" : "WEAK CHLOROPLAST MOVEMENT UNDER BLUE LIGHT 1 (WEB1)",
        "qend" : 521
      },
      "position" : {
        "x" : 714.5242919921875,
        "y" : -1391.4281005859375
      },
      "selected" : false
    }, {
      "data" : {
        "id" : "17466",
        "degree_layout" : 9,
        "Description" : "weak chloroplast movement under blue light protein (DUF827);(source:Araport11)",
        "SecondarySymbol" : "0",
        "sstart" : 288,
        "qstart" : 4895,
        "qcovhsp" : 2,
        "shared_name" : "PpCluster-23004.0",
        "ppos" : 55.45,
        "score" : 107,
        "pident" : 32.673,
        "SUID" : 17466,
        "selected" : false,
        "sseqid" : "AT2G38370",
        "length" : 101,
        "nident" : 33,
        "evalue" : 3.39E-4,
        "positive" : 56,
        "gaps" : 1,
        "Type" : "protein_coding",
        "bitscore" : 45.8,
        "slen" : 522,
        "mismatch" : 67,
        "name" : "PpCluster-23004.0",
        "send" : 388,
        "qcovs" : 5,
        "PrimarySymbol" : "0",
        "qend" : 5194
      },
      "position" : {
        "x" : 711.748779296875,
        "y" : -1535.0975341796875
      },
      "selected" : false
    }, {
      "data" : {
        "id" : "17459",
        "degree_layout" : 1,
        "Description" : "Encodes a UDP-D-glucuronate 4-epimerase involved in pectin biosynthesis in the cell wall and affects cell wall integrity and immunity to fungi and bacteria.",
        "SecondarySymbol" : "UDP-D-GLUCURONATE 4-EPIMERASE 1 (GAE1)",
        "sstart" : 221,
        "qstart" : 1428,
        "qcovhsp" : 14,
        "shared_name" : "PpCluster-10343.0",
        "ppos" : 87.44,
        "score" : 815,
        "pident" : 77.778,
        "SUID" : 17459,
        "selected" : false,
        "sseqid" : "AT4G30440",
        "length" : 207,
        "nident" : 161,
        "evalue" : 1.76E-104,
        "positive" : 181,
        "gaps" : 0,
        "Type" : "protein_coding",
        "bitscore" : 318.0,
        "slen" : 429,
        "mismatch" : 46,
        "name" : "PpCluster-10343.0",
        "send" : 427,
        "qcovs" : 43,
        "PrimarySymbol" : "UDP-D-GLUCURONATE 4-EPIMERASE 1 (GAE1)",
        "qend" : 808
      },
      "position" : {
        "x" : 256.48681640625,
        "y" : -649.7091064453125
      },
      "selected" : false
    }, {
      "data" : {
        "id" : "17458",
        "degree_layout" : 16,
        "Description" : "Involved in blue light response signaling pathway; interacts with the blue light photoreceptor NPH1. Null mutations abolish phototrophic responses of etiolated seedlings to low fluence blue light.  Protein contains multiple protein-protein interaction domains.",
        "SecondarySymbol" : "NON-PHOTOTROPIC HYPOCOTYL 3 (NPH3); (JK218);ROOT PHOTOTROPISM 3 (RPT3)",
        "sstart" : 276,
        "qstart" : 2008,
        "qcovhsp" : 22,
        "shared_name" : "PpCluster-762.4",
        "ppos" : 57.6,
        "score" : 668,
        "pident" : 37.045,
        "SUID" : 17458,
        "selected" : false,
        "sseqid" : "AT5G64330",
        "length" : 467,
        "nident" : 173,
        "evalue" : 3.33E-77,
        "positive" : 269,
        "gaps" : 39,
        "Type" : "protein_coding",
        "bitscore" : 261.0,
        "slen" : 746,
        "mismatch" : 255,
        "name" : "PpCluster-762.4",
        "send" : 731,
        "qcovs" : 66,
        "PrimarySymbol" : "NON-PHOTOTROPIC HYPOCOTYL 3 (NPH3)",
        "qend" : 692
      },
      "position" : {
        "x" : -140.0222930908203,
        "y" : -1841.022705078125
      },
      "selected" : false
    }, {
      "data" : {
        "id" : "17457",
        "degree_layout" : 16,
        "Description" : "Involved in blue light response signaling pathway; interacts with the blue light photoreceptor NPH1. Null mutations abolish phototrophic responses of etiolated seedlings to low fluence blue light.  Protein contains multiple protein-protein interaction domains.",
        "SecondarySymbol" : "NON-PHOTOTROPIC HYPOCOTYL 3 (NPH3); (JK218);ROOT PHOTOTROPISM 3 (RPT3)",
        "sstart" : 374,
        "qstart" : 1567,
        "qcovhsp" : 22,
        "shared_name" : "PpCluster-762.20",
        "ppos" : 61.66,
        "score" : 680,
        "pident" : 44.041,
        "SUID" : 17457,
        "selected" : false,
        "sseqid" : "AT5G64330",
        "length" : 386,
        "nident" : 170,
        "evalue" : 5.49E-80,
        "positive" : 238,
        "gaps" : 30,
        "Type" : "protein_coding",
        "bitscore" : 266.0,
        "slen" : 746,
        "mismatch" : 186,
        "name" : "PpCluster-762.20",
        "send" : 746,
        "qcovs" : 66,
        "PrimarySymbol" : "NON-PHOTOTROPIC HYPOCOTYL 3 (NPH3)",
        "qend" : 461
      },
      "position" : {
        "x" : -165.88804626464844,
        "y" : -1894.7945556640625
      },
      "selected" : false
    }, {
      "data" : {
        "id" : "17456",
        "degree_layout" : 16,
        "Description" : "Involved in blue light response signaling pathway; interacts with the blue light photoreceptor NPH1. Null mutations abolish phototrophic responses of etiolated seedlings to low fluence blue light.  Protein contains multiple protein-protein interaction domains.",
        "SecondarySymbol" : "NON-PHOTOTROPIC HYPOCOTYL 3 (NPH3); (JK218);ROOT PHOTOTROPISM 3 (RPT3)",
        "sstart" : 44,
        "qstart" : 4636,
        "qcovhsp" : 7,
        "shared_name" : "PpCluster-7621.0",
        "ppos" : 57.35,
        "score" : 785,
        "pident" : 39.81,
        "SUID" : 17456,
        "selected" : false,
        "sseqid" : "AT5G64330",
        "length" : 422,
        "nident" : 168,
        "evalue" : 1.08E-90,
        "positive" : 242,
        "gaps" : 71,
        "Type" : "protein_coding",
        "bitscore" : 306.0,
        "slen" : 558,
        "mismatch" : 183,
        "name" : "PpCluster-7621.0",
        "send" : 465,
        "qcovs" : 21,
        "PrimarySymbol" : "NON-PHOTOTROPIC HYPOCOTYL 3 (NPH3)",
        "qend" : 3584
      },
      "position" : {
        "x" : -291.6996154785156,
        "y" : -1845.06005859375
      },
      "selected" : false
    }, {
      "data" : {
        "id" : "17455",
        "degree_layout" : 16,
        "Description" : "Involved in blue light response signaling pathway; interacts with the blue light photoreceptor NPH1. Null mutations abolish phototrophic responses of etiolated seedlings to low fluence blue light.  Protein contains multiple protein-protein interaction domains.",
        "SecondarySymbol" : "NON-PHOTOTROPIC HYPOCOTYL 3 (NPH3); (JK218);ROOT PHOTOTROPISM 3 (RPT3)",
        "sstart" : 45,
        "qstart" : 2331,
        "qcovhsp" : 21,
        "shared_name" : "PpCluster-6908.0",
        "ppos" : 57.06,
        "score" : 1178,
        "pident" : 40.39,
        "SUID" : 17455,
        "selected" : false,
        "sseqid" : "AT5G64330",
        "length" : 666,
        "nident" : 269,
        "evalue" : 3.39E-148,
        "positive" : 380,
        "gaps" : 39,
        "Type" : "protein_coding",
        "bitscore" : 458.0,
        "slen" : 746,
        "mismatch" : 358,
        "name" : "PpCluster-6908.0",
        "send" : 709,
        "qcovs" : 64,
        "PrimarySymbol" : "NON-PHOTOTROPIC HYPOCOTYL 3 (NPH3)",
        "qend" : 448
      },
      "position" : {
        "x" : -194.8710174560547,
        "y" : -1925.6328125
      },
      "selected" : false
    }, {
      "data" : {
        "id" : "17454",
        "degree_layout" : 16,
        "Description" : "Involved in blue light response signaling pathway; interacts with the blue light photoreceptor NPH1. Null mutations abolish phototrophic responses of etiolated seedlings to low fluence blue light.  Protein contains multiple protein-protein interaction domains.",
        "SecondarySymbol" : "NON-PHOTOTROPIC HYPOCOTYL 3 (NPH3); (JK218);ROOT PHOTOTROPISM 3 (RPT3)",
        "sstart" : 501,
        "qstart" : 434,
        "qcovhsp" : 4,
        "shared_name" : "PpCluster-3387.0",
        "ppos" : 78.26,
        "score" : 345,
        "pident" : 53.043,
        "SUID" : 17454,
        "selected" : false,
        "sseqid" : "AT5G64330",
        "length" : 115,
        "nident" : 61,
        "evalue" : 3.91E-33,
        "positive" : 90,
        "gaps" : 0,
        "Type" : "protein_coding",
        "bitscore" : 137.0,
        "slen" : 746,
        "mismatch" : 54,
        "name" : "PpCluster-3387.0",
        "send" : 615,
        "qcovs" : 13,
        "PrimarySymbol" : "NON-PHOTOTROPIC HYPOCOTYL 3 (NPH3)",
        "qend" : 778
      },
      "position" : {
        "x" : -240.3404541015625,
        "y" : -1882.4859619140625
      },
      "selected" : false
    }, {
      "data" : {
        "id" : "17453",
        "degree_layout" : 16,
        "Description" : "Involved in blue light response signaling pathway; interacts with the blue light photoreceptor NPH1. Null mutations abolish phototrophic responses of etiolated seedlings to low fluence blue light.  Protein contains multiple protein-protein interaction domains.",
        "SecondarySymbol" : "NON-PHOTOTROPIC HYPOCOTYL 3 (NPH3); (JK218);ROOT PHOTOTROPISM 3 (RPT3)",
        "sstart" : 27,
        "qstart" : 1421,
        "qcovhsp" : 15,
        "shared_name" : "PpCluster-26340.0",
        "ppos" : 63.8,
        "score" : 1400,
        "pident" : 45.252,
        "SUID" : 17453,
        "selected" : false,
        "sseqid" : "AT5G64330",
        "length" : 674,
        "nident" : 305,
        "evalue" : 5.4E-177,
        "positive" : 430,
        "gaps" : 48,
        "Type" : "protein_coding",
        "bitscore" : 543.0,
        "slen" : 746,
        "mismatch" : 321,
        "name" : "PpCluster-26340.0",
        "send" : 694,
        "qcovs" : 46,
        "PrimarySymbol" : "NON-PHOTOTROPIC HYPOCOTYL 3 (NPH3)",
        "qend" : 3316
      },
      "position" : {
        "x" : -182.19692993164062,
        "y" : -1816.160888671875
      },
      "selected" : false
    }, {
      "data" : {
        "id" : "18045",
        "degree_layout" : 1,
        "Description" : "Encodes a microtubule associated protein (MAP70-1). Expressed in all tissues.",
        "SecondarySymbol" : "MICROTUBULE-ASSOCIATED PROTEINS 70-1 (MAP70-1);MICROTUBULE-ASSOCIATED PROTEINS 70-1 (ATMAP70-1)",
        "sstart" : 24,
        "qstart" : 2308,
        "qcovhsp" : 12,
        "shared_name" : "SpCluster-18281.0",
        "ppos" : 74.31,
        "score" : 772,
        "pident" : 49.847,
        "SUID" : 18045,
        "selected" : false,
        "sseqid" : "AT1G68060",
        "length" : 327,
        "nident" : 163,
        "evalue" : 1.69E-91,
        "positive" : 243,
        "gaps" : 5,
        "Type" : "protein_coding",
        "bitscore" : 301.0,
        "slen" : 622,
        "mismatch" : 159,
        "name" : "SpCluster-18281.0",
        "send" : 350,
        "qcovs" : 37,
        "PrimarySymbol" : "MICROTUBULE-ASSOCIATED PROTEINS 70-1 (MAP70-1)",
        "qend" : 1343
      },
      "position" : {
        "x" : 874.63623046875,
        "y" : -1537.8748779296875
      },
      "selected" : false
    }, {
      "data" : {
        "id" : "17452",
        "degree_layout" : 16,
        "Description" : "Phototropic-responsive NPH3 family protein;(source:Araport11)",
        "SecondarySymbol" : "0",
        "sstart" : 58,
        "qstart" : 1483,
        "qcovhsp" : 9,
        "shared_name" : "PpCluster-1888.4",
        "ppos" : 69.83,
        "score" : 1050,
        "pident" : 54.501,
        "SUID" : 17452,
        "selected" : false,
        "sseqid" : "AT5G48800",
        "length" : 411,
        "nident" : 224,
        "evalue" : 2.69E-127,
        "positive" : 287,
        "gaps" : 37,
        "Type" : "protein_coding",
        "bitscore" : 409.0,
        "slen" : 614,
        "mismatch" : 150,
        "name" : "PpCluster-1888.4",
        "send" : 433,
        "qcovs" : 28,
        "PrimarySymbol" : "0",
        "qend" : 2709
      },
      "position" : {
        "x" : -272.03717041015625,
        "y" : -1905.668212890625
      },
      "selected" : false
    }, {
      "data" : {
        "id" : "17451",
        "degree_layout" : 16,
        "Description" : "Involved in blue light response signaling pathway; interacts with the blue light photoreceptor NPH1. Null mutations abolish phototrophic responses of etiolated seedlings to low fluence blue light.  Protein contains multiple protein-protein interaction domains.",
        "SecondarySymbol" : "NON-PHOTOTROPIC HYPOCOTYL 3 (NPH3); (JK218);ROOT PHOTOTROPISM 3 (RPT3)",
        "sstart" : 47,
        "qstart" : 2708,
        "qcovhsp" : 7,
        "shared_name" : "PpCluster-10272.2",
        "ppos" : 61.71,
        "score" : 1395,
        "pident" : 44.33,
        "SUID" : 17451,
        "selected" : false,
        "sseqid" : "AT5G64330",
        "length" : 679,
        "nident" : 301,
        "evalue" : 3.88E-169,
        "positive" : 419,
        "gaps" : 84,
        "Type" : "protein_coding",
        "bitscore" : 541.0,
        "slen" : 746,
        "mismatch" : 294,
        "name" : "PpCluster-10272.2",
        "send" : 712,
        "qcovs" : 22,
        "PrimarySymbol" : "NON-PHOTOTROPIC HYPOCOTYL 3 (NPH3)",
        "qend" : 4531
      },
      "position" : {
        "x" : -214.6822052001953,
        "y" : -1835.51220703125
      },
      "selected" : false
    }, {
      "data" : {
        "id" : "18044",
        "degree_layout" : 1,
        "Description" : "\"Encodes the Arabidopsis thaliana orthologue of metazoan Strawberry notch, a highly conserved co-activator of the developmental regulator Notch. It mediates stress-induced chromatin memory by modulating nucleosome occupancy by interacting with chromatin remodeling proteins of the ISWI and SWI/SNF classes.\"",
        "SecondarySymbol" : "EMBRYO DEFECTIVE 1135 (EMB1135);FORGETTER 1 (FGT1)",
        "sstart" : 199,
        "qstart" : 3782,
        "qcovhsp" : 26,
        "shared_name" : "SpCluster-7521.0",
        "ppos" : 70.51,
        "score" : 3189,
        "pident" : 56.288,
        "SUID" : 18044,
        "selected" : false,
        "sseqid" : "AT1G79350",
        "length" : 1153,
        "nident" : 649,
        "evalue" : 0.0,
        "positive" : 813,
        "gaps" : 73,
        "Type" : "protein_coding",
        "bitscore" : 1233.0,
        "slen" : 1295,
        "mismatch" : 431,
        "name" : "SpCluster-7521.0",
        "send" : 1284,
        "qcovs" : 78,
        "PrimarySymbol" : "EMBRYO DEFECTIVE 1135 (EMB1135)",
        "qend" : 342
      },
      "position" : {
        "x" : -1540.5308810901413,
        "y" : -2288.683843288468
      },
      "selected" : false
    }, {
      "data" : {
        "id" : "17450",
        "degree_layout" : 9,
        "Description" : "protein phosphatase 2C and cyclic nucleotide-binding/kinase domain-containing protein;(source:Araport11)",
        "SecondarySymbol" : "0",
        "sstart" : 80,
        "qstart" : 3978,
        "qcovhsp" : 19,
        "shared_name" : "SpCluster-17254.0",
        "ppos" : 64.14,
        "score" : 1991,
        "pident" : 45.952,
        "SUID" : 17450,
        "selected" : false,
        "sseqid" : "AT2G20050",
        "length" : 951,
        "nident" : 437,
        "evalue" : 0.0,
        "positive" : 610,
        "gaps" : 48,
        "Type" : "protein_coding",
        "bitscore" : 771.0,
        "slen" : 1094,
        "mismatch" : 466,
        "name" : "SpCluster-17254.0",
        "send" : 1014,
        "qcovs" : 57,
        "PrimarySymbol" : "0",
        "qend" : 1222
      },
      "position" : {
        "x" : -118.05354309082031,
        "y" : -1720.570068359375
      },
      "selected" : false
    }, {
      "data" : {
        "id" : "17449",
        "degree_layout" : 23,
        "Description" : "Encodes a dual specificity protein kinase which phosphorylates substract proteins on Ser/Thr and Tyr residues.  Some substrates include annexin family proteins.",
        "SecondarySymbol" : "YEAST YAK1-RELATED GENE 1 (YAK1)",
        "sstart" : 85,
        "qstart" : 3631,
        "qcovhsp" : 11,
        "shared_name" : "SpCluster-15346.0",
        "ppos" : 67.31,
        "score" : 1195,
        "pident" : 52.258,
        "SUID" : 17449,
        "selected" : false,
        "sseqid" : "AT5G35980",
        "length" : 465,
        "nident" : 243,
        "evalue" : 1.34E-146,
        "positive" : 313,
        "gaps" : 41,
        "Type" : "protein_coding",
        "bitscore" : 464.0,
        "slen" : 787,
        "mismatch" : 181,
        "name" : "SpCluster-15346.0",
        "send" : 510,
        "qcovs" : 34,
        "PrimarySymbol" : "YEAST YAK1-RELATED GENE 1 (YAK1)",
        "qend" : 2243
      },
      "position" : {
        "x" : -241.664306640625,
        "y" : -1662.5462646484375
      },
      "selected" : false
    }, {
      "data" : {
        "id" : "17448",
        "degree_layout" : 20,
        "Description" : "Protein kinase superfamily protein;(source:Araport11)",
        "SecondarySymbol" : "0",
        "sstart" : 455,
        "qstart" : 1095,
        "qcovhsp" : 10,
        "shared_name" : "PpCluster-25562.3",
        "ppos" : 72.68,
        "score" : 1580,
        "pident" : 60.531,
        "SUID" : 17448,
        "selected" : false,
        "sseqid" : "AT3G25840",
        "length" : 527,
        "nident" : 319,
        "evalue" : 0.0,
        "positive" : 383,
        "gaps" : 57,
        "Type" : "protein_coding",
        "bitscore" : 613.0,
        "slen" : 935,
        "mismatch" : 151,
        "name" : "PpCluster-25562.3",
        "send" : 935,
        "qcovs" : 30,
        "PrimarySymbol" : "0",
        "qend" : 2642
      },
      "position" : {
        "x" : -146.87118530273438,
        "y" : -1735.49853515625
      },
      "selected" : false
    }, {
      "data" : {
        "id" : "17445",
        "degree_layout" : 3,
        "Description" : "Cysteine/Histidine-rich C1 domain family protein;(source:Araport11)",
        "SecondarySymbol" : "0",
        "sstart" : 59,
        "qstart" : 1606,
        "qcovhsp" : 3,
        "shared_name" : "SpCluster-19369.0",
        "ppos" : 55.93,
        "score" : 114,
        "pident" : 35.593,
        "SUID" : 17445,
        "selected" : false,
        "sseqid" : "AT2G27660",
        "length" : 59,
        "nident" : 21,
        "evalue" : 1.36E-5,
        "positive" : 33,
        "gaps" : 5,
        "Type" : "protein_coding",
        "bitscore" : 48.5,
        "slen" : 718,
        "mismatch" : 33,
        "name" : "SpCluster-19369.0",
        "send" : 115,
        "qcovs" : 8,
        "PrimarySymbol" : "0",
        "qend" : 1773
      },
      "position" : {
        "x" : 935.3658447265625,
        "y" : -1514.183349609375
      },
      "selected" : false
    }, {
      "data" : {
        "id" : "17444",
        "degree_layout" : 3,
        "Description" : "",
        "SecondarySymbol" : "",
        "shared_name" : "PpCluster-8950.1",
        "SUID" : 17444,
        "selected" : false,
        "sseqid" : "",
        "Type" : "",
        "name" : "PpCluster-8950.1",
        "PrimarySymbol" : ""
      },
      "position" : {
        "x" : 877.2386474609375,
        "y" : -1586.7628173828125
      },
      "selected" : false
    }, {
      "data" : {
        "id" : "17443",
        "degree_layout" : 15,
        "Description" : "\"encodes a protein that physically interacts specifically with the putative coiled-coil region of COP1 in vitro. In hypocotyl and cotyledon protoplasts, it is associated to the cytoskeleton, but not in the root. expression is not regulated by light. The mRNA is cell-to-cell mobile.\"",
        "SecondarySymbol" : "COP1-INTERACTIVE PROTEIN 1 (CIP1)",
        "sstart" : 488,
        "qstart" : 3088,
        "qcovhsp" : 22,
        "shared_name" : "PpCluster-25598.0",
        "ppos" : 44.28,
        "score" : 75,
        "pident" : 23.949,
        "SUID" : 17443,
        "selected" : false,
        "sseqid" : "AT5G41790",
        "length" : 856,
        "nident" : 205,
        "evalue" : 1.1,
        "positive" : 379,
        "gaps" : 173,
        "Type" : "protein_coding",
        "bitscore" : 33.5,
        "slen" : 1586,
        "mismatch" : 478,
        "name" : "PpCluster-25598.0",
        "send" : 1260,
        "qcovs" : 66,
        "PrimarySymbol" : "COP1-INTERACTIVE PROTEIN 1 (CIP1)",
        "qend" : 791
      },
      "position" : {
        "x" : 700.9744262695312,
        "y" : -1607.9130859375
      },
      "selected" : false
    }, {
      "data" : {
        "id" : "17442",
        "degree_layout" : 14,
        "Description" : "CAP-gly domain linker;(source:Araport11)",
        "SecondarySymbol" : "0",
        "sstart" : 253,
        "qstart" : 2331,
        "qcovhsp" : 11,
        "shared_name" : "PpCluster-2439.0",
        "ppos" : 48.83,
        "score" : 241,
        "pident" : 30.769,
        "SUID" : 17442,
        "selected" : false,
        "sseqid" : "AT2G39300",
        "length" : 299,
        "nident" : 92,
        "evalue" : 1.4E-20,
        "positive" : 146,
        "gaps" : 46,
        "Type" : "protein_coding",
        "bitscore" : 97.4,
        "slen" : 837,
        "mismatch" : 161,
        "name" : "PpCluster-2439.0",
        "send" : 531,
        "qcovs" : 34,
        "PrimarySymbol" : "0",
        "qend" : 1513
      },
      "position" : {
        "x" : 675.5264282226562,
        "y" : -1593.746337890625
      },
      "selected" : false
    }, {
      "data" : {
        "id" : "17441",
        "degree_layout" : 36,
        "Description" : "P-loop containing nucleoside triphosphate hydrolases superfamily protein;(source:Araport11)",
        "SecondarySymbol" : "KINESIN 7.1 (KIN7.1)",
        "sstart" : 253,
        "qstart" : 856,
        "qcovhsp" : 13,
        "shared_name" : "PpCluster-20027.0",
        "ppos" : 66.71,
        "score" : 1557,
        "pident" : 53.256,
        "SUID" : 17441,
        "selected" : false,
        "sseqid" : "AT1G21730",
        "length" : 691,
        "nident" : 368,
        "evalue" : 0.0,
        "positive" : 461,
        "gaps" : 65,
        "Type" : "protein_coding",
        "bitscore" : 604.0,
        "slen" : 890,
        "mismatch" : 258,
        "name" : "PpCluster-20027.0",
        "send" : 888,
        "qcovs" : 40,
        "PrimarySymbol" : "KINESIN 7.1 (KIN7.1)",
        "qend" : 2898
      },
      "position" : {
        "x" : 1299.7606201171875,
        "y" : -2237.641913875041
      },
      "selected" : false
    }, {
      "data" : {
        "id" : "17440",
        "degree_layout" : 18,
        "Description" : "\"PHRAGMOPLAST ORIENTING KINESIN 2 is one of the two Arabidopsis homologs isolated in yeast two-hybrid screen for interaction partners of maize gene TANGLED1 (TAN1). Based on sequence homology in their motor domains, POK1 and POK2 belong to the kinesin-12 class which also includes the well-characterized group of phragmoplast-associated kinesins AtPAKRPs. Both kinesins are composed of an N-terminal motor domain throughout the entire C terminus and putative cargo binding tail domains. The expression domains for POK2 constructs were broader than those for POK1; both are expressed in tissues enriched for dividing cells. The phenotype of pok1/pok2 double mutants strongly resembles that of maize tan1 mutants, characterized by misoriented mitotic cytoskeletal arrays and misplaced cell walls.\"",
        "SecondarySymbol" : "PHRAGMOPLAST ORIENTING KINESIN 2 (POK2)",
        "sstart" : 2063,
        "qstart" : 2217,
        "qcovhsp" : 12,
        "shared_name" : "PpCluster-12150.0",
        "ppos" : 56.27,
        "score" : 621,
        "pident" : 32.875,
        "SUID" : 17440,
        "selected" : false,
        "sseqid" : "AT3G19050",
        "length" : 654,
        "nident" : 215,
        "evalue" : 2.32E-64,
        "positive" : 368,
        "gaps" : 48,
        "Type" : "protein_coding",
        "bitscore" : 243.0,
        "slen" : 2771,
        "mismatch" : 391,
        "name" : "PpCluster-12150.0",
        "send" : 2686,
        "qcovs" : 37,
        "PrimarySymbol" : "PHRAGMOPLAST ORIENTING KINESIN 2 (POK2)",
        "qend" : 4124
      },
      "position" : {
        "x" : 675.1034545898438,
        "y" : -1436.7969970703125
      },
      "selected" : false
    }, {
      "data" : {
        "id" : "17435",
        "degree_layout" : 16,
        "Description" : "\"Encodes pseudo-response regulator 3 (APRR3/PRR3). PRR3 transcript levels vary in a circadian pattern with peak expression at dusk under long and short day conditions. PRR3 affects the period of the circadian clock and seedlings with reduced levels of PRR3 have shorter periods, based on transcriptional assays of clock-regulated genes. PRR3 is expressed in the vasculature of cotyledons and leaves where it may help stabilize the TOC1 protein by preventing interactions between TOC1 and the F-box protein ZTL.\"",
        "SecondarySymbol" : "PSEUDO-RESPONSE REGULATOR 3 (PRR3)",
        "sstart" : 55,
        "qstart" : 3227,
        "qcovhsp" : 5,
        "shared_name" : "SpCluster-12761.0",
        "ppos" : 68.91,
        "score" : 519,
        "pident" : 56.995,
        "SUID" : 17435,
        "selected" : false,
        "sseqid" : "AT5G60100",
        "length" : 193,
        "nident" : 110,
        "evalue" : 2.12E-56,
        "positive" : 133,
        "gaps" : 0,
        "Type" : "protein_coding",
        "bitscore" : 204.0,
        "slen" : 495,
        "mismatch" : 83,
        "name" : "SpCluster-12761.0",
        "send" : 247,
        "qcovs" : 16,
        "PrimarySymbol" : "PSEUDO-RESPONSE REGULATOR 3 (PRR3)",
        "qend" : 2649
      },
      "position" : {
        "x" : 1660.593726307048,
        "y" : -1006.4281005859375
      },
      "selected" : false
    }, {
      "data" : {
        "id" : "17434",
        "degree_layout" : 18,
        "Description" : "B-box type zinc finger protein with CCT domain-containing protein;(source:Araport11)",
        "SecondarySymbol" : "CONSTANS-LIKE 7 (COL7);B-BOX DOMAIN PROTEIN 16 (BBX16)",
        "sstart" : 279,
        "qstart" : 1242,
        "qcovhsp" : 3,
        "shared_name" : "PpCluster-4816.0",
        "ppos" : 61.26,
        "score" : 240,
        "pident" : 46.847,
        "SUID" : 17434,
        "selected" : false,
        "sseqid" : "AT1G73870",
        "length" : 111,
        "nident" : 52,
        "evalue" : 3.77E-21,
        "positive" : 68,
        "gaps" : 15,
        "Type" : "protein_coding",
        "bitscore" : 97.1,
        "slen" : 392,
        "mismatch" : 44,
        "name" : "PpCluster-4816.0",
        "send" : 389,
        "qcovs" : 10,
        "PrimarySymbol" : "B-BOX DOMAIN PROTEIN 16 (BBX16)",
        "qend" : 955
      },
      "position" : {
        "x" : 1825.423316150798,
        "y" : -1069.943359375
      },
      "selected" : false
    }, {
      "data" : {
        "id" : "18043",
        "degree_layout" : 3,
        "Description" : "transmembrane protein;(source:Araport11)",
        "SecondarySymbol" : "0",
        "sstart" : 145,
        "qstart" : 279,
        "qcovhsp" : 2,
        "shared_name" : "SpCluster-19416.0",
        "ppos" : 53.19,
        "score" : 69,
        "pident" : 36.17,
        "SUID" : 18043,
        "selected" : false,
        "sseqid" : "AT1G71110",
        "length" : 47,
        "nident" : 17,
        "evalue" : 4.7,
        "positive" : 25,
        "gaps" : 0,
        "Type" : "protein_coding",
        "bitscore" : 31.2,
        "slen" : 557,
        "mismatch" : 30,
        "name" : "SpCluster-19416.0",
        "send" : 191,
        "qcovs" : 5,
        "PrimarySymbol" : "0",
        "qend" : 139
      },
      "position" : {
        "x" : 861.4719848632812,
        "y" : -1151.4051513671875
      },
      "selected" : false
    }, {
      "data" : {
        "id" : "17433",
        "degree_layout" : 18,
        "Description" : "B-box type zinc finger protein with CCT domain-containing protein;(source:Araport11)",
        "SecondarySymbol" : "B-BOX DOMAIN PROTEIN 15 (BBX15)",
        "sstart" : 280,
        "qstart" : 1304,
        "qcovhsp" : 3,
        "shared_name" : "PpCluster-26212.2",
        "ppos" : 52.46,
        "score" : 226,
        "pident" : 43.443,
        "SUID" : 17433,
        "selected" : false,
        "sseqid" : "AT1G25440",
        "length" : 122,
        "nident" : 53,
        "evalue" : 3.4E-19,
        "positive" : 64,
        "gaps" : 19,
        "Type" : "protein_coding",
        "bitscore" : 91.7,
        "slen" : 417,
        "mismatch" : 50,
        "name" : "PpCluster-26212.2",
        "send" : 400,
        "qcovs" : 10,
        "PrimarySymbol" : "B-BOX DOMAIN PROTEIN 15 (BBX15)",
        "qend" : 993
      },
      "position" : {
        "x" : 1848.654517322673,
        "y" : -1009.7750244140625
      },
      "selected" : false
    }, {
      "data" : {
        "id" : "17432",
        "degree_layout" : 16,
        "Description" : "B-box type zinc finger protein with CCT domain-containing protein;(source:Araport11)",
        "SecondarySymbol" : "B-BOX DOMAIN PROTEIN 14 (BBX14)",
        "sstart" : 279,
        "qstart" : 1149,
        "qcovhsp" : 3,
        "shared_name" : "PpCluster-26212.1",
        "ppos" : 58.47,
        "score" : 252,
        "pident" : 50.0,
        "SUID" : 17432,
        "selected" : false,
        "sseqid" : "AT1G68520",
        "length" : 118,
        "nident" : 59,
        "evalue" : 1.59E-22,
        "positive" : 69,
        "gaps" : 19,
        "Type" : "protein_coding",
        "bitscore" : 101.0,
        "slen" : 406,
        "mismatch" : 40,
        "name" : "PpCluster-26212.1",
        "send" : 396,
        "qcovs" : 10,
        "PrimarySymbol" : "B-BOX DOMAIN PROTEIN 14 (BBX14)",
        "qend" : 853
      },
      "position" : {
        "x" : 1818.626685291423,
        "y" : -956.3568115234375
      },
      "selected" : false
    }, {
      "data" : {
        "id" : "17431",
        "degree_layout" : 16,
        "Description" : "B-box type zinc finger protein with CCT domain-containing protein;(source:Araport11)",
        "SecondarySymbol" : "B-BOX DOMAIN PROTEIN 15 (BBX15)",
        "sstart" : 328,
        "qstart" : 2513,
        "qcovhsp" : 2,
        "shared_name" : "PpCluster-14718.0",
        "ppos" : 72.37,
        "score" : 222,
        "pident" : 64.474,
        "SUID" : 17431,
        "selected" : false,
        "sseqid" : "AT1G25440",
        "length" : 76,
        "nident" : 49,
        "evalue" : 1.13E-18,
        "positive" : 55,
        "gaps" : 4,
        "Type" : "protein_coding",
        "bitscore" : 90.1,
        "slen" : 417,
        "mismatch" : 23,
        "name" : "PpCluster-14718.0",
        "send" : 403,
        "qcovs" : 6,
        "PrimarySymbol" : "B-BOX DOMAIN PROTEIN 15 (BBX15)",
        "qend" : 2728
      },
      "position" : {
        "x" : 1790.1138679086105,
        "y" : -1017.077392578125
      },
      "selected" : false
    }, {
      "data" : {
        "id" : "17430",
        "degree_layout" : 12,
        "Description" : "PRR7 and PRR9 are partially redundant essential components of a temperature-sensitive circadian system. CCA1 and LHY had a positive effect on PRR7 expression levels. Acts as transcriptional repressor of CCA1 and LHY.",
        "SecondarySymbol" : "(APRR7);PSEUDO-RESPONSE REGULATOR 7 (PRR7)",
        "sstart" : 662,
        "qstart" : 21,
        "qcovhsp" : 2,
        "shared_name" : "PpCluster-1309.2",
        "ppos" : 88.46,
        "score" : 207,
        "pident" : 76.923,
        "SUID" : 17430,
        "selected" : false,
        "sseqid" : "AT5G02810",
        "length" : 52,
        "nident" : 40,
        "evalue" : 1.96E-16,
        "positive" : 46,
        "gaps" : 0,
        "Type" : "protein_coding",
        "bitscore" : 84.3,
        "slen" : 727,
        "mismatch" : 12,
        "name" : "PpCluster-1309.2",
        "send" : 713,
        "qcovs" : 5,
        "PrimarySymbol" : "PSEUDO-RESPONSE REGULATOR 7 (PRR7)",
        "qend" : 176
      },
      "position" : {
        "x" : 1745.112525135173,
        "y" : -1063.971435546875
      },
      "selected" : false
    }, {
      "data" : {
        "id" : "17429",
        "degree_layout" : 12,
        "Description" : "PRR7 and PRR9 are partially redundant essential components of a temperature-sensitive circadian system. CCA1 and LHY had a positive effect on PRR7 expression levels. Acts as transcriptional repressor of CCA1 and LHY.",
        "SecondarySymbol" : "(APRR7);PSEUDO-RESPONSE REGULATOR 7 (PRR7)",
        "sstart" : 663,
        "qstart" : 2677,
        "qcovhsp" : 2,
        "shared_name" : "MpCluster-25788.0",
        "ppos" : 77.42,
        "score" : 201,
        "pident" : 67.742,
        "SUID" : 17429,
        "selected" : false,
        "sseqid" : "AT5G02810",
        "length" : 62,
        "nident" : 42,
        "evalue" : 9.86E-16,
        "positive" : 48,
        "gaps" : 7,
        "Type" : "protein_coding",
        "bitscore" : 82.0,
        "slen" : 727,
        "mismatch" : 13,
        "name" : "MpCluster-25788.0",
        "send" : 721,
        "qcovs" : 6,
        "PrimarySymbol" : "PSEUDO-RESPONSE REGULATOR 7 (PRR7)",
        "qend" : 2504
      },
      "position" : {
        "x" : 1732.125220447673,
        "y" : -973.47265625
      },
      "selected" : false
    }, {
      "data" : {
        "id" : "18042",
        "degree_layout" : 1,
        "Description" : "stress response protein;(source:Araport11)",
        "SecondarySymbol" : "0",
        "sstart" : 103,
        "qstart" : 806,
        "qcovhsp" : 9,
        "shared_name" : "SpCluster-18043.2",
        "ppos" : 52.9,
        "score" : 129,
        "pident" : 34.058,
        "SUID" : 18042,
        "selected" : false,
        "sseqid" : "AT1G60640",
        "length" : 138,
        "nident" : 47,
        "evalue" : 5.54E-8,
        "positive" : 73,
        "gaps" : 27,
        "Type" : "protein_coding",
        "bitscore" : 54.3,
        "slen" : 298,
        "mismatch" : 64,
        "name" : "SpCluster-18043.2",
        "send" : 217,
        "qcovs" : 28,
        "PrimarySymbol" : "0",
        "qend" : 405
      },
      "position" : {
        "x" : -1126.1601600863003,
        "y" : -57.46594366878021
      },
      "selected" : false
    }, {
      "data" : {
        "id" : "18041",
        "degree_layout" : 1,
        "Description" : "",
        "SecondarySymbol" : "",
        "shared_name" : "SpCluster-17976.1",
        "SUID" : 18041,
        "selected" : false,
        "sseqid" : "",
        "Type" : "",
        "name" : "SpCluster-17976.1",
        "PrimarySymbol" : ""
      },
      "position" : {
        "x" : -106.00607299804688,
        "y" : -1411.4835205078125
      },
      "selected" : false
    }, {
      "data" : {
        "id" : "18040",
        "degree_layout" : 2,
        "Description" : "\"Encodes SEC24a/ERMO2.  Required for endoplasmic reticulum (ER) morphology. Has epistatic interactions with AT1G55350, AT3G59420, and AT3G10525.\"",
        "SecondarySymbol" : "(AtSEC24A);ENDOPLASMIC RETICULUM MORPHOLOGY 2 (ERMO2); (SEC24A)",
        "sstart" : 266,
        "qstart" : 340,
        "qcovhsp" : 27,
        "shared_name" : "SpCluster-6718.0",
        "ppos" : 74.32,
        "score" : 2113,
        "pident" : 53.806,
        "SUID" : 18040,
        "selected" : false,
        "sseqid" : "AT3G07100",
        "length" : 775,
        "nident" : 417,
        "evalue" : 0.0,
        "positive" : 576,
        "gaps" : 9,
        "Type" : "protein_coding",
        "bitscore" : 818.0,
        "slen" : 1038,
        "mismatch" : 349,
        "name" : "SpCluster-6718.0",
        "send" : 1036,
        "qcovs" : 82,
        "PrimarySymbol" : "ENDOPLASMIC RETICULUM MORPHOLOGY 2 (ERMO2)",
        "qend" : 2649
      },
      "position" : {
        "x" : -58.529945373535156,
        "y" : -1331.5341796875
      },
      "selected" : false
    }, {
      "data" : {
        "id" : "18039",
        "degree_layout" : 9,
        "Description" : "homologous to yeast and animal Sec24 proteins; expression in yeast cells enhances their survival under oxidative stress conditions.",
        "SecondarySymbol" : "CLONE EIGHTY-FOUR (CEF)",
        "sstart" : 264,
        "qstart" : 2910,
        "qcovhsp" : 21,
        "shared_name" : "SpCluster-17948.0",
        "ppos" : 72.08,
        "score" : 2287,
        "pident" : 54.79,
        "SUID" : 18039,
        "selected" : false,
        "sseqid" : "AT3G44340",
        "length" : 856,
        "nident" : 469,
        "evalue" : 0.0,
        "positive" : 617,
        "gaps" : 24,
        "Type" : "protein_coding",
        "bitscore" : 885.0,
        "slen" : 1096,
        "mismatch" : 363,
        "name" : "SpCluster-17948.0",
        "send" : 1096,
        "qcovs" : 63,
        "PrimarySymbol" : "CLONE EIGHTY-FOUR (CEF)",
        "qend" : 346
      },
      "position" : {
        "x" : -2.6748924255371094,
        "y" : -1442.3656005859375
      },
      "selected" : false
    }, {
      "data" : {
        "id" : "18038",
        "degree_layout" : 1,
        "Description" : "",
        "SecondarySymbol" : "",
        "shared_name" : "SpCluster-11789.0",
        "SUID" : 18038,
        "selected" : false,
        "sseqid" : "",
        "Type" : "",
        "name" : "SpCluster-11789.0",
        "PrimarySymbol" : ""
      },
      "position" : {
        "x" : 942.6531982421875,
        "y" : -1545.6060791015625
      },
      "selected" : false
    }, {
      "data" : {
        "id" : "17426",
        "degree_layout" : 2,
        "Description" : "Nuclear localized K-homology containing protein that interacts with AS1.",
        "SecondarySymbol" : "RS2-INTERACTING KH PROTEIN (RIK)",
        "sstart" : 79,
        "qstart" : 533,
        "qcovhsp" : 2,
        "shared_name" : "MpCluster-18007.0",
        "ppos" : 73.68,
        "score" : 274,
        "pident" : 60.0,
        "SUID" : 17426,
        "selected" : false,
        "sseqid" : "AT3G29390",
        "length" : 95,
        "nident" : 57,
        "evalue" : 2.47E-24,
        "positive" : 70,
        "gaps" : 7,
        "Type" : "protein_coding",
        "bitscore" : 110.0,
        "slen" : 578,
        "mismatch" : 31,
        "name" : "MpCluster-18007.0",
        "send" : 167,
        "qcovs" : 6,
        "PrimarySymbol" : "RS2-INTERACTING KH PROTEIN (RIK)",
        "qend" : 814
      },
      "position" : {
        "x" : -1140.4581271838913,
        "y" : -2459.719243679093
      },
      "selected" : false
    }, {
      "data" : {
        "id" : "18035",
        "degree_layout" : 2,
        "Description" : "Encodes a nuclear localized splicing factor homolog that is involved in alternative splicing of some mRNAs.",
        "SecondarySymbol" : "ARABIDOPSIS SF1 HOMOLOG (ATSF1)",
        "sstart" : 275,
        "qstart" : 2618,
        "qcovhsp" : 4,
        "shared_name" : "SpCluster-17537.0",
        "ppos" : 68.18,
        "score" : 367,
        "pident" : 53.896,
        "SUID" : 18035,
        "selected" : false,
        "sseqid" : "AT5G51300",
        "length" : 154,
        "nident" : 83,
        "evalue" : 2.27E-35,
        "positive" : 105,
        "gaps" : 5,
        "Type" : "protein_coding",
        "bitscore" : 145.0,
        "slen" : 804,
        "mismatch" : 66,
        "name" : "SpCluster-17537.0",
        "send" : 424,
        "qcovs" : 11,
        "PrimarySymbol" : "ARABIDOPSIS SF1 HOMOLOG (ATSF1)",
        "qend" : 2160
      },
      "position" : {
        "x" : -1587.2913818359375,
        "y" : -1075.2265625
      },
      "selected" : false
    }, {
      "data" : {
        "id" : "17425",
        "degree_layout" : 7,
        "Description" : "\"U2 snRNP auxilliary factor, large subunit, splicing factor;(source:Araport11)\"",
        "SecondarySymbol" : "(ATU2AF65B); (U2AF65B)",
        "sstart" : 250,
        "qstart" : 2525,
        "qcovhsp" : 8,
        "shared_name" : "SpCluster-18491.0",
        "ppos" : 51.04,
        "score" : 360,
        "pident" : 31.25,
        "SUID" : 17425,
        "selected" : false,
        "sseqid" : "AT1G60900",
        "length" : 288,
        "nident" : 90,
        "evalue" : 2.63E-35,
        "positive" : 147,
        "gaps" : 29,
        "Type" : "protein_coding",
        "bitscore" : 143.0,
        "slen" : 589,
        "mismatch" : 169,
        "name" : "SpCluster-18491.0",
        "send" : 531,
        "qcovs" : 24,
        "PrimarySymbol" : "(U2AF65B)",
        "qend" : 1731
      },
      "position" : {
        "x" : -1393.014404296875,
        "y" : -1035.147705078125
      },
      "selected" : false
    }, {
      "data" : {
        "id" : "17422",
        "degree_layout" : 3,
        "Description" : "Encodes an ania-6a type arginine-rich cyclin which confers tolerance to LiCl and NaCl when expressed in yeast.",
        "SecondarySymbol" : "ARGININE-RICH CYCLIN 1 (RCY1);MODIFIER OF SNC1 12 (MOS12);ARGININE-RICH CYCLIN 1 (ATRCY1)",
        "sstart" : 102,
        "qstart" : 1675,
        "qcovhsp" : 6,
        "shared_name" : "SpCluster-12625.0",
        "ppos" : 73.68,
        "score" : 313,
        "pident" : 57.895,
        "SUID" : 17422,
        "selected" : false,
        "sseqid" : "AT2G26430",
        "length" : 95,
        "nident" : 55,
        "evalue" : 2.62E-31,
        "positive" : 70,
        "gaps" : 1,
        "Type" : "protein_coding",
        "bitscore" : 125.0,
        "slen" : 361,
        "mismatch" : 39,
        "name" : "SpCluster-12625.0",
        "send" : 195,
        "qcovs" : 17,
        "PrimarySymbol" : "ARGININE-RICH CYCLIN 1 (RCY1)",
        "qend" : 1391
      },
      "position" : {
        "x" : 1973.0425788461105,
        "y" : -1876.771043479654
      },
      "selected" : false
    }, {
      "data" : {
        "id" : "17421",
        "degree_layout" : 2,
        "Description" : "Encodes a cyclin T partner CYCT1;5.  Plays important roles in infection with Cauliflower mosaic virus (CaMV).",
        "SecondarySymbol" : "0",
        "sstart" : 31,
        "qstart" : 843,
        "qcovhsp" : 4,
        "shared_name" : "PpCluster-4124.3",
        "ppos" : 89.83,
        "score" : 730,
        "pident" : 79.661,
        "SUID" : 17421,
        "selected" : false,
        "sseqid" : "AT5G45190",
        "length" : 177,
        "nident" : 141,
        "evalue" : 2.55E-83,
        "positive" : 159,
        "gaps" : 0,
        "Type" : "protein_coding",
        "bitscore" : 285.0,
        "slen" : 579,
        "mismatch" : 36,
        "name" : "PpCluster-4124.3",
        "send" : 207,
        "qcovs" : 12,
        "PrimarySymbol" : "0",
        "qend" : 1373
      },
      "position" : {
        "x" : 2047.217017322673,
        "y" : -2013.241502464029
      },
      "selected" : false
    }, {
      "data" : {
        "id" : "17420",
        "degree_layout" : 4,
        "Description" : "Encodes an ania-6a type arginine-rich cyclin which confers tolerance to LiCl and NaCl when expressed in yeast.",
        "SecondarySymbol" : "ARGININE-RICH CYCLIN 1 (RCY1);MODIFIER OF SNC1 12 (MOS12);ARGININE-RICH CYCLIN 1 (ATRCY1)",
        "sstart" : 1,
        "qstart" : 5572,
        "qcovhsp" : 4,
        "shared_name" : "MpCluster-15339.0",
        "ppos" : 82.25,
        "score" : 1059,
        "pident" : 68.841,
        "SUID" : 17420,
        "selected" : false,
        "sseqid" : "AT2G26430",
        "length" : 276,
        "nident" : 190,
        "evalue" : 3.08E-129,
        "positive" : 227,
        "gaps" : 1,
        "Type" : "protein_coding",
        "bitscore" : 412.0,
        "slen" : 416,
        "mismatch" : 85,
        "name" : "MpCluster-15339.0",
        "send" : 276,
        "qcovs" : 13,
        "PrimarySymbol" : "ARGININE-RICH CYCLIN 1 (RCY1)",
        "qend" : 4748
      },
      "position" : {
        "x" : 2023.672095447673,
        "y" : -1939.182176292154
      },
      "selected" : false
    }, {
      "data" : {
        "id" : "18034",
        "degree_layout" : 2,
        "Description" : "Encodes a histone H3K4 demethylase repressing floral transition.",
        "SecondarySymbol" : "(PKDM7B);JUMONJI 14 (JMJ14)",
        "sstart" : 13,
        "qstart" : 156,
        "qcovhsp" : 10,
        "shared_name" : "SpCluster-17372.1",
        "ppos" : 49.09,
        "score" : 64,
        "pident" : 38.182,
        "SUID" : 18034,
        "selected" : false,
        "sseqid" : "AT4G20400",
        "length" : 55,
        "nident" : 21,
        "evalue" : 2.2,
        "positive" : 27,
        "gaps" : 6,
        "Type" : "protein_coding",
        "bitscore" : 29.3,
        "slen" : 954,
        "mismatch" : 28,
        "name" : "SpCluster-17372.1",
        "send" : 61,
        "qcovs" : 29,
        "PrimarySymbol" : "JUMONJI 14 (JMJ14)",
        "qend" : 320
      },
      "position" : {
        "x" : 497.60345458984375,
        "y" : -2057.766357421875
      },
      "selected" : false
    }, {
      "data" : {
        "id" : "18033",
        "degree_layout" : 2,
        "Description" : "",
        "SecondarySymbol" : "",
        "shared_name" : "SpCluster-17372.3",
        "SUID" : 18033,
        "selected" : false,
        "sseqid" : "",
        "Type" : "",
        "name" : "SpCluster-17372.3",
        "PrimarySymbol" : ""
      },
      "position" : {
        "x" : 461.24444580078125,
        "y" : -1935.609130859375
      },
      "selected" : false
    }, {
      "data" : {
        "id" : "18032",
        "degree_layout" : 2,
        "Description" : "",
        "SecondarySymbol" : "",
        "shared_name" : "SpCluster-17372.2",
        "SUID" : 18032,
        "selected" : false,
        "sseqid" : "",
        "Type" : "",
        "name" : "SpCluster-17372.2",
        "PrimarySymbol" : ""
      },
      "position" : {
        "x" : 401.9337463378906,
        "y" : -1958.4635009765625
      },
      "selected" : false
    }, {
      "data" : {
        "id" : "18031",
        "degree_layout" : 3,
        "Description" : "",
        "SecondarySymbol" : "",
        "shared_name" : "SpCluster-17372.0",
        "SUID" : 18031,
        "selected" : false,
        "sseqid" : "",
        "Type" : "",
        "name" : "SpCluster-17372.0",
        "PrimarySymbol" : ""
      },
      "position" : {
        "x" : 343.4278869628906,
        "y" : -1770.315673828125
      },
      "selected" : false
    }, {
      "data" : {
        "id" : "18030",
        "degree_layout" : 3,
        "Description" : "\"Encodes a member of the Lon protease-like proteins (Lon1/At5g26860, Lon2/At5g47040, Lon3/At3g05780, Lon4/At3g05790).  Lon is a multifunctional ATP-dependent protease which exists in bacteria, archaea and within organelles in eukaryotic cells.  Lon proteases are responsible for the degradation of abnormal, damaged and unstable proteins.\"",
        "SecondarySymbol" : "LON PROTEASE 4 (LON4)",
        "sstart" : 49,
        "qstart" : 3886,
        "qcovhsp" : 22,
        "shared_name" : "SpCluster-17266.0",
        "ppos" : 72.19,
        "score" : 2634,
        "pident" : 56.146,
        "SUID" : 18030,
        "selected" : false,
        "sseqid" : "AT3G05790",
        "length" : 960,
        "nident" : 539,
        "evalue" : 0.0,
        "positive" : 693,
        "gaps" : 80,
        "Type" : "protein_coding",
        "bitscore" : 1019.0,
        "slen" : 942,
        "mismatch" : 341,
        "name" : "SpCluster-17266.0",
        "send" : 942,
        "qcovs" : 65,
        "PrimarySymbol" : "LON PROTEASE 4 (LON4)",
        "qend" : 1049
      },
      "position" : {
        "x" : -581.922119140625,
        "y" : -653.6660766601562
      },
      "selected" : false
    }, {
      "data" : {
        "id" : "18029",
        "degree_layout" : 1,
        "Description" : "Encodes a type-I DNA topoisomerase I. Disruptions in this gene affect phyllotaxis and plant architecture suggesting that the gene plays a critical role in the maintenance of a regular pattern of organ initiation. Isolated as a protein oxidized during seed germination; proteomics approach revealed differences in de novo synthesis levels of this protein in condition with vs. without salicylic acid in the period from 0 to 40 hrs. following seed imbibition. Functions in stem cell maintenance at all stages of shoot and floral meristems and in the regulation of gene silencing.",
        "SecondarySymbol" : "FASCIATA5 (FAS5);DNA TOPOISOMERASE I ALPHA (TOP1ALPHA)",
        "sstart" : 366,
        "qstart" : 1102,
        "qcovhsp" : 17,
        "shared_name" : "SpCluster-17120.0",
        "ppos" : 82.66,
        "score" : 1965,
        "pident" : 69.526,
        "SUID" : 18029,
        "selected" : false,
        "sseqid" : "AT5G55300",
        "length" : 548,
        "nident" : 381,
        "evalue" : 0.0,
        "positive" : 453,
        "gaps" : 4,
        "Type" : "protein_coding",
        "bitscore" : 761.0,
        "slen" : 916,
        "mismatch" : 163,
        "name" : "SpCluster-17120.0",
        "send" : 913,
        "qcovs" : 51,
        "PrimarySymbol" : "DNA TOPOISOMERASE I ALPHA (TOP1ALPHA)",
        "qend" : 2733
      },
      "position" : {
        "x" : 1757.8650886117355,
        "y" : -1787.8063217999666
      },
      "selected" : false
    }, {
      "data" : {
        "id" : "18028",
        "degree_layout" : 1,
        "Description" : "APEM9 is required for both PTS1- and PTS2-dependent protein transport. APEM9 interacts with PEX6 in BiFC assay and mating-based Split ubiquitin system. BiFC data shows that APEM9 is required for peroxisomal localization of PEX1-PEX6 complex. These results indicate that APEM9 functions like mammalian PEX26 and yeast PEX15.",
        "SecondarySymbol" : "ABERRANT PEROXISOME MORPHOLOGY 9 (APEM9); (DAYU); (PEX26)",
        "sstart" : 9,
        "qstart" : 115,
        "qcovhsp" : 6,
        "shared_name" : "SpCluster-19153.0",
        "ppos" : 41.61,
        "score" : 102,
        "pident" : 21.739,
        "SUID" : 18028,
        "selected" : false,
        "sseqid" : "AT3G10572",
        "length" : 161,
        "nident" : 35,
        "evalue" : 4.01E-4,
        "positive" : 67,
        "gaps" : 46,
        "Type" : "protein_coding",
        "bitscore" : 43.9,
        "slen" : 333,
        "mismatch" : 80,
        "name" : "SpCluster-19153.0",
        "send" : 123,
        "qcovs" : 17,
        "PrimarySymbol" : "ABERRANT PEROXISOME MORPHOLOGY 9 (APEM9)",
        "qend" : 597
      },
      "position" : {
        "x" : 692.5,
        "y" : -1130.9254150390625
      },
      "selected" : false
    }, {
      "data" : {
        "id" : "18027",
        "degree_layout" : 1,
        "Description" : "diaminopimelate epimerase family protein;(source:Araport11)",
        "SecondarySymbol" : "0",
        "sstart" : 78,
        "qstart" : 609,
        "qcovhsp" : 19,
        "shared_name" : "SpCluster-13189.0",
        "ppos" : 72.36,
        "score" : 770,
        "pident" : 57.091,
        "SUID" : 18027,
        "selected" : false,
        "sseqid" : "AT3G53580",
        "length" : 275,
        "nident" : 157,
        "evalue" : 1.14E-98,
        "positive" : 199,
        "gaps" : 15,
        "Type" : "protein_coding",
        "bitscore" : 301.0,
        "slen" : 362,
        "mismatch" : 103,
        "name" : "SpCluster-13189.0",
        "send" : 337,
        "qcovs" : 58,
        "PrimarySymbol" : "0",
        "qend" : 1433
      },
      "position" : {
        "x" : 638.494873046875,
        "y" : -1107.2254638671875
      },
      "selected" : false
    }, {
      "data" : {
        "id" : "17413",
        "degree_layout" : 1,
        "Description" : "polyribonucleotide nucleotidyltransferase;(source:Araport11)",
        "SecondarySymbol" : "0",
        "sstart" : 53,
        "qstart" : 2699,
        "qcovhsp" : 20,
        "shared_name" : "KfCluster-9164.0",
        "ppos" : 73.1,
        "score" : 1961,
        "pident" : 53.219,
        "SUID" : 17413,
        "selected" : false,
        "sseqid" : "AT5G14580",
        "length" : 699,
        "nident" : 372,
        "evalue" : 0.0,
        "positive" : 511,
        "gaps" : 4,
        "Type" : "protein_coding",
        "bitscore" : 759.0,
        "slen" : 991,
        "mismatch" : 323,
        "name" : "KfCluster-9164.0",
        "send" : 748,
        "qcovs" : 60,
        "PrimarySymbol" : "0",
        "qend" : 606
      },
      "position" : {
        "x" : -526.5894775390625,
        "y" : -940.4061279296875
      },
      "selected" : false
    }, {
      "data" : {
        "id" : "18026",
        "degree_layout" : 5,
        "Description" : "Mob1/phocein family protein;(source:Araport11)",
        "SecondarySymbol" : "0",
        "sstart" : 113,
        "qstart" : 328,
        "qcovhsp" : 3,
        "shared_name" : "SpCluster-17007.0",
        "ppos" : 72.73,
        "score" : 67,
        "pident" : 50.0,
        "SUID" : 18026,
        "selected" : false,
        "sseqid" : "AT5G20440",
        "length" : 22,
        "nident" : 11,
        "evalue" : 1.2,
        "positive" : 16,
        "gaps" : 0,
        "Type" : "protein_coding",
        "bitscore" : 30.4,
        "slen" : 216,
        "mismatch" : 11,
        "name" : "SpCluster-17007.0",
        "send" : 134,
        "qcovs" : 8,
        "PrimarySymbol" : "0",
        "qend" : 393
      },
      "position" : {
        "x" : 607.2042846679688,
        "y" : -1284.3084716796875
      },
      "selected" : false
    }, {
      "data" : {
        "id" : "17412",
        "degree_layout" : 2,
        "Description" : "\"Encodes alpha-2,4 tubulin.  TUA2 and TUA4 encode identical proteins. The mRNA is cell-to-cell mobile.\"",
        "SecondarySymbol" : "TUBULIN ALPHA-2 CHAIN (TUA2)",
        "sstart" : 358,
        "qstart" : 464,
        "qcovhsp" : 16,
        "shared_name" : "SpCluster-1293.0",
        "ppos" : 100.0,
        "score" : 387,
        "pident" : 100.0,
        "SUID" : 17412,
        "selected" : false,
        "sseqid" : "AT1G50010",
        "length" : 73,
        "nident" : 73,
        "evalue" : 2.55E-45,
        "positive" : 73,
        "gaps" : 0,
        "Type" : "protein_coding",
        "bitscore" : 153.0,
        "slen" : 450,
        "mismatch" : 0,
        "name" : "SpCluster-1293.0",
        "send" : 430,
        "qcovs" : 47,
        "PrimarySymbol" : "TUBULIN ALPHA-2 CHAIN (TUA2)",
        "qend" : 246
      },
      "position" : {
        "x" : -218.290283203125,
        "y" : -2233.314697265625
      },
      "selected" : false
    }, {
      "data" : {
        "id" : "17411",
        "degree_layout" : 1,
        "Description" : "\"Encodes a component of the conserved TREX-2 complex that couples mRNA transcription with nucleo-cytoplasmic export, that is required for prevention of epigenetic gene silencing and has additional roles in regulating siRNAs and DNA methylation.\"",
        "SecondarySymbol" : "(AtSAC3B);YEAST SAC3 HOMOLOG B (SAC3B)",
        "sstart" : 966,
        "qstart" : 976,
        "qcovhsp" : 2,
        "shared_name" : "KfCluster-8612.0",
        "ppos" : 68.97,
        "score" : 67,
        "pident" : 51.724,
        "SUID" : 17411,
        "selected" : false,
        "sseqid" : "AT3G06290",
        "length" : 29,
        "nident" : 15,
        "evalue" : 5.5,
        "positive" : 20,
        "gaps" : 1,
        "Type" : "protein_coding",
        "bitscore" : 30.4,
        "slen" : 1697,
        "mismatch" : 13,
        "name" : "KfCluster-8612.0",
        "send" : 994,
        "qcovs" : 5,
        "PrimarySymbol" : "YEAST SAC3 HOMOLOG B (SAC3B)",
        "qend" : 1059
      },
      "position" : {
        "x" : 229.5465087890625,
        "y" : -934.4794921875
      },
      "selected" : false
    }, {
      "data" : {
        "id" : "18019",
        "degree_layout" : 1,
        "Description" : "Contains two ring finger domains and one ZZ domain. Week similarity to yeast Rad18p. Putative component of the N-end rule pathway (ubiquitin-dependent proteolysis).",
        "SecondarySymbol" : "PROTEOLYSIS 1 (PRT1)",
        "sstart" : 9,
        "qstart" : 1125,
        "qcovhsp" : 5,
        "shared_name" : "PpCluster-18902.1",
        "ppos" : 46.87,
        "score" : 449,
        "pident" : 32.153,
        "SUID" : 18019,
        "selected" : false,
        "sseqid" : "AT3G24800",
        "length" : 367,
        "nident" : 118,
        "evalue" : 9.95E-48,
        "positive" : 172,
        "gaps" : 82,
        "Type" : "protein_coding",
        "bitscore" : 177.0,
        "slen" : 410,
        "mismatch" : 167,
        "name" : "PpCluster-18902.1",
        "send" : 372,
        "qcovs" : 14,
        "PrimarySymbol" : "PROTEOLYSIS 1 (PRT1)",
        "qend" : 1988
      },
      "position" : {
        "x" : 668.3091697321731,
        "y" : -2592.1646613950993
      },
      "selected" : false
    }, {
      "data" : {
        "id" : "17409",
        "degree_layout" : 2,
        "Description" : "\"phosphoglucan, water dikinase;(source:Araport11)\"",
        "SecondarySymbol" : "\" (GWD3); (AT4G24450); (ATGWD2);PHOSPHOGLUCAN, WATER DIKINASE (PWD)\"",
        "sstart" : 1076,
        "qstart" : 1368,
        "qcovhsp" : 4,
        "shared_name" : "PpCluster-4303.1",
        "ppos" : 80.77,
        "score" : 375,
        "pident" : 64.423,
        "SUID" : 17409,
        "selected" : false,
        "sseqid" : "AT4G24450",
        "length" : 104,
        "nident" : 67,
        "evalue" : 2.24E-71,
        "positive" : 84,
        "gaps" : 0,
        "Type" : "protein_coding",
        "bitscore" : 149.0,
        "slen" : 1278,
        "mismatch" : 37,
        "name" : "PpCluster-4303.1",
        "send" : 1179,
        "qcovs" : 13,
        "PrimarySymbol" : "\"PHOSPHOGLUCAN, WATER DIKINASE (PWD)\"",
        "qend" : 1679
      },
      "position" : {
        "x" : -863.3817749023438,
        "y" : -1587.93408203125
      },
      "selected" : false
    }, {
      "data" : {
        "id" : "18018",
        "degree_layout" : 1,
        "Description" : "",
        "SecondarySymbol" : "",
        "shared_name" : "SpCluster-5807.0",
        "SUID" : 18018,
        "selected" : false,
        "sseqid" : "",
        "Type" : "",
        "name" : "SpCluster-5807.0",
        "PrimarySymbol" : ""
      },
      "position" : {
        "x" : 1064.52392578125,
        "y" : -1893.624755859375
      },
      "selected" : false
    }, {
      "data" : {
        "id" : "17408",
        "degree_layout" : 4,
        "Description" : "\"phosphoglucan, water dikinase;(source:Araport11)\"",
        "SecondarySymbol" : "\" (GWD3); (AT4G24450); (ATGWD2);PHOSPHOGLUCAN, WATER DIKINASE (PWD)\"",
        "sstart" : 281,
        "qstart" : 3414,
        "qcovhsp" : 25,
        "shared_name" : "KfCluster-8006.0",
        "ppos" : 52.37,
        "score" : 1236,
        "pident" : 35.334,
        "SUID" : 17408,
        "selected" : false,
        "sseqid" : "AT4G24450",
        "length" : 1033,
        "nident" : 365,
        "evalue" : 6.37E-148,
        "positive" : 541,
        "gaps" : 90,
        "Type" : "protein_coding",
        "bitscore" : 480.0,
        "slen" : 1278,
        "mismatch" : 578,
        "name" : "KfCluster-8006.0",
        "send" : 1278,
        "qcovs" : 76,
        "PrimarySymbol" : "\"PHOSPHOGLUCAN, WATER DIKINASE (PWD)\"",
        "qend" : 481
      },
      "position" : {
        "x" : -721.9180297851562,
        "y" : -1588.5523681640625
      },
      "selected" : false
    }, {
      "data" : {
        "id" : "18017",
        "degree_layout" : 2,
        "Description" : "CCCH-type zinc finger family protein;(source:Araport11)",
        "SecondarySymbol" : "(C3H17); (ATC3H17)",
        "sstart" : 25,
        "qstart" : 485,
        "qcovhsp" : 3,
        "shared_name" : "SpCluster-16785.0",
        "ppos" : 60.87,
        "score" : 326,
        "pident" : 45.217,
        "SUID" : 18017,
        "selected" : false,
        "sseqid" : "AT2G02160",
        "length" : 115,
        "nident" : 52,
        "evalue" : 7.61E-31,
        "positive" : 70,
        "gaps" : 20,
        "Type" : "protein_coding",
        "bitscore" : 130.0,
        "slen" : 669,
        "mismatch" : 43,
        "name" : "SpCluster-16785.0",
        "send" : 139,
        "qcovs" : 9,
        "PrimarySymbol" : "(ATC3H17)",
        "qend" : 769
      },
      "position" : {
        "x" : 926.3663940429688,
        "y" : -1774.372802734375
      },
      "selected" : false
    }, {
      "data" : {
        "id" : "18014",
        "degree_layout" : 2,
        "Description" : "TRAF-like family protein;(source:Araport11)",
        "SecondarySymbol" : "0",
        "sstart" : 1402,
        "qstart" : 1369,
        "qcovhsp" : 7,
        "shared_name" : "SpCluster-16664.0",
        "ppos" : 80.19,
        "score" : 491,
        "pident" : 56.522,
        "SUID" : 18014,
        "selected" : false,
        "sseqid" : "AT2G25320",
        "length" : 207,
        "nident" : 117,
        "evalue" : 4.23E-50,
        "positive" : 166,
        "gaps" : 0,
        "Type" : "protein_coding",
        "bitscore" : 193.0,
        "slen" : 1673,
        "mismatch" : 90,
        "name" : "SpCluster-16664.0",
        "send" : 1608,
        "qcovs" : 22,
        "PrimarySymbol" : "0",
        "qend" : 749
      },
      "position" : {
        "x" : 506.23748779296875,
        "y" : -1295.3046875
      },
      "selected" : false
    }, {
      "data" : {
        "id" : "17404",
        "degree_layout" : 5,
        "Description" : "\"encodes a member of the DREB subfamily A-1 of ERF/AP2 transcription factor family (DDF2). The protein contains one AP2 domain. There are six members in this subfamily, including CBF1, CBF2, and CBF3. Overexpression of this gene results in the reduction of gibberellic acid biosynthesis. This gene is expressed in all tissues examined, but most abundantly expressed in rosette leaves and stems. Overexpression of DDF1, a putative paralog of this gene, also reduces gibberellic acid biosynthesis and makes the plants more tolerant to high-salinity levels.\"",
        "SecondarySymbol" : "DWARF AND DELAYED FLOWERING 2 (ddf2);DWARF AND DELAYED FLOWERING 2 (ATDDF2)",
        "sstart" : 1,
        "qstart" : 317,
        "qcovhsp" : 2,
        "shared_name" : "PpCluster-11444.1",
        "ppos" : 51.43,
        "score" : 88,
        "pident" : 37.143,
        "SUID" : 17404,
        "selected" : false,
        "sseqid" : "AT1G63030",
        "length" : 70,
        "nident" : 26,
        "evalue" : 0.011,
        "positive" : 36,
        "gaps" : 2,
        "Type" : "protein_coding",
        "bitscore" : 38.5,
        "slen" : 181,
        "mismatch" : 42,
        "name" : "PpCluster-11444.1",
        "send" : 70,
        "qcovs" : 7,
        "PrimarySymbol" : "DWARF AND DELAYED FLOWERING 2 (ddf2)",
        "qend" : 520
      },
      "position" : {
        "x" : 384.10170374883273,
        "y" : -917.7440377332077
      },
      "selected" : false
    }, {
      "data" : {
        "id" : "17403",
        "degree_layout" : 8,
        "Description" : "glycosyl hydrolase 9C2;(source:Araport11)",
        "SecondarySymbol" : "GLYCOSYL HYDROLASE 9C2 (GH9C2);GLYCOSYL HYDROLASE 9C2 (AtGH9C2)",
        "sstart" : 527,
        "qstart" : 455,
        "qcovhsp" : 15,
        "shared_name" : "SpCluster-5835.0",
        "ppos" : 47.42,
        "score" : 60,
        "pident" : 27.835,
        "SUID" : 17403,
        "selected" : false,
        "sseqid" : "AT1G64390",
        "length" : 97,
        "nident" : 27,
        "evalue" : 7.3,
        "positive" : 46,
        "gaps" : 8,
        "Type" : "protein_coding",
        "bitscore" : 27.7,
        "slen" : 620,
        "mismatch" : 62,
        "name" : "SpCluster-5835.0",
        "send" : 617,
        "qcovs" : 46,
        "PrimarySymbol" : "GLYCOSYL HYDROLASE 9C2 (GH9C2)",
        "qend" : 171
      },
      "position" : {
        "x" : 37.202735900878906,
        "y" : -1284.8150634765625
      },
      "selected" : false
    }, {
      "data" : {
        "id" : "17402",
        "degree_layout" : 2,
        "Description" : "",
        "SecondarySymbol" : "",
        "shared_name" : "SpCluster-10085.0",
        "SUID" : 17402,
        "selected" : false,
        "sseqid" : "",
        "Type" : "",
        "name" : "SpCluster-10085.0",
        "PrimarySymbol" : ""
      },
      "position" : {
        "x" : 178.47683715820312,
        "y" : -913.8359375
      },
      "selected" : false
    }, {
      "data" : {
        "id" : "17401",
        "degree_layout" : 7,
        "Description" : "",
        "SecondarySymbol" : "",
        "shared_name" : "KfCluster-6756.0",
        "SUID" : 17401,
        "selected" : false,
        "sseqid" : "",
        "Type" : "",
        "name" : "KfCluster-6756.0",
        "PrimarySymbol" : ""
      },
      "position" : {
        "x" : -59.058326721191406,
        "y" : -1169.7010498046875
      },
      "selected" : false
    }, {
      "data" : {
        "id" : "17400",
        "degree_layout" : 3,
        "Description" : "zinc finger (C3HC4-type RING finger) family protein;(source:Araport11)",
        "SecondarySymbol" : "0",
        "sstart" : 189,
        "qstart" : 1161,
        "qcovhsp" : 14,
        "shared_name" : "SpCluster-16841.0",
        "ppos" : 66.89,
        "score" : 760,
        "pident" : 50.331,
        "SUID" : 17400,
        "selected" : false,
        "sseqid" : "AT1G18660",
        "length" : 302,
        "nident" : 152,
        "evalue" : 6.4E-93,
        "positive" : 202,
        "gaps" : 5,
        "Type" : "protein_coding",
        "bitscore" : 297.0,
        "slen" : 486,
        "mismatch" : 145,
        "name" : "SpCluster-16841.0",
        "send" : 486,
        "qcovs" : 43,
        "PrimarySymbol" : "0",
        "qend" : 259
      },
      "position" : {
        "x" : 830.3203125,
        "y" : -2536.410400390625
      },
      "selected" : false
    }, {
      "data" : {
        "id" : "18012",
        "degree_layout" : 2,
        "Description" : "root hair specific 16;(source:Araport11)",
        "SecondarySymbol" : "ROOT HAIR SPECIFIC 16 (RHS16)",
        "sstart" : 764,
        "qstart" : 90,
        "qcovhsp" : 6,
        "shared_name" : "SpCluster-16329.0",
        "ppos" : 47.89,
        "score" : 70,
        "pident" : 28.169,
        "SUID" : 18012,
        "selected" : false,
        "sseqid" : "AT4G29180",
        "length" : 71,
        "nident" : 20,
        "evalue" : 1.1,
        "positive" : 34,
        "gaps" : 9,
        "Type" : "protein_coding",
        "bitscore" : 31.6,
        "slen" : 911,
        "mismatch" : 42,
        "name" : "SpCluster-16329.0",
        "send" : 830,
        "qcovs" : 18,
        "PrimarySymbol" : "ROOT HAIR SPECIFIC 16 (RHS16)",
        "qend" : 287
      },
      "position" : {
        "x" : -932.8077392578125,
        "y" : -570.9144287109375
      },
      "selected" : false
    }, {
      "data" : {
        "id" : "17399",
        "degree_layout" : 1,
        "Description" : "\"Encodes one of the 36 carboxylate clamp (CC)-tetratricopeptide repeat (TPR) proteins (Prasad 2010, Pubmed ID: 20856808) with potential to interact with Hsp90/Hsp70 as co-chaperones.\"",
        "SecondarySymbol" : "HOP3 (Hop3)",
        "sstart" : 13,
        "qstart" : 253,
        "qcovhsp" : 5,
        "shared_name" : "PpCluster-15045.0",
        "ppos" : 48.39,
        "score" : 92,
        "pident" : 33.871,
        "SUID" : 17399,
        "selected" : false,
        "sseqid" : "AT4G12400",
        "length" : 62,
        "nident" : 21,
        "evalue" : 0.003,
        "positive" : 30,
        "gaps" : 2,
        "Type" : "protein_coding",
        "bitscore" : 40.0,
        "slen" : 530,
        "mismatch" : 39,
        "name" : "PpCluster-15045.0",
        "send" : 72,
        "qcovs" : 14,
        "PrimarySymbol" : "HOP3 (Hop3)",
        "qend" : 438
      },
      "position" : {
        "x" : 578.9638118805753,
        "y" : -2519.2084407868256
      },
      "selected" : false
    }, {
      "data" : {
        "id" : "17396",
        "Description" : "early dehydration-induced gene ERD13 homologous to tobacco and maize glutathione S-transferases.  Encodes glutathione transferase belonging to the phi class of GSTs. Naming convention according to Wagner et al. (2002)",
        "SecondarySymbol" : "ARABIDOPSIS THALIANA GLUTATHIONE S-TRANSFERASE PHI 10 (ATGSTF10);GLUTATHIONE S-TRANSFERASE PHI 10 (GSTF10); (ATGSTF4);EARLY DEHYDRATION-INDUCED 13 (ERD13)",
        "sstart" : 1,
        "qstart" : 13,
        "qcovhsp" : 26,
        "shared_name" : "SpCluster-4846.0",
        "ppos" : 100.0,
        "score" : 1123,
        "pident" : 100.0,
        "SUID" : 17396,
        "selected" : false,
        "sseqid" : "AT2G30870",
        "length" : 215,
        "nident" : 215,
        "evalue" : 1.67E-157,
        "positive" : 215,
        "gaps" : 0,
        "Type" : "protein_coding",
        "bitscore" : 437.0,
        "slen" : 215,
        "mismatch" : 0,
        "name" : "SpCluster-4846.0",
        "send" : 215,
        "qcovs" : 77,
        "PrimarySymbol" : "GLUTATHIONE S-TRANSFERASE PHI 10 (GSTF10)",
        "qend" : 657
      },
      "position" : {
        "x" : -2107.349853515625,
        "y" : -3205.6757159130075
      },
      "selected" : false
    }, {
      "data" : {
        "id" : "17395",
        "Description" : "\"Encodes a chloroplastic stromal ascorbate peroxidase sAPX.  Ascorbate peroxidases are enzymes that scavenge hydrogen peroxide in plant cells.  Eight types of APX have been described for Arabidopsis: three cytosolic (APX1, APX2, APX6), two chloroplastic types (stromal sAPX, thylakoid tAPX), and three microsomal (APX3, APX4, APX5) isoforms. The mRNA is cell-to-cell mobile.\"",
        "SecondarySymbol" : "STROMAL ASCORBATE PEROXIDASE (SAPX)",
        "sstart" : 106,
        "qstart" : 931,
        "qcovhsp" : 16,
        "shared_name" : "KfCluster-6299.0",
        "ppos" : 67.47,
        "score" : 800,
        "pident" : 54.795,
        "SUID" : 17395,
        "selected" : false,
        "sseqid" : "AT4G08390",
        "length" : 292,
        "nident" : 160,
        "evalue" : 2.31E-101,
        "positive" : 197,
        "gaps" : 25,
        "Type" : "protein_coding",
        "bitscore" : 312.0,
        "slen" : 372,
        "mismatch" : 107,
        "name" : "KfCluster-6299.0",
        "send" : 372,
        "qcovs" : 48,
        "PrimarySymbol" : "STROMAL ASCORBATE PEROXIDASE (SAPX)",
        "qend" : 1806
      },
      "position" : {
        "x" : -2235.123046875,
        "y" : -3245.3273272411325
      },
      "selected" : false
    }, {
      "data" : {
        "id" : "18011",
        "degree_layout" : 3,
        "Description" : "",
        "SecondarySymbol" : "",
        "shared_name" : "SpCluster-2314.0",
        "SUID" : 18011,
        "selected" : false,
        "sseqid" : "",
        "Type" : "",
        "name" : "SpCluster-2314.0",
        "PrimarySymbol" : ""
      },
      "position" : {
        "x" : 739.1746826171875,
        "y" : -1089.1153564453125
      },
      "selected" : false
    }, {
      "data" : {
        "id" : "18010",
        "degree_layout" : 1,
        "Description" : "\"This gene is predicted to encode a protein with a DWD motif. It can bind to DDB1a in Y2H assays, and may be involved in the formation of a CUL4-based E3 ubiquitin ligase\"",
        "SecondarySymbol" : "RNA EXPORT FACTOR 1 (RAE1)",
        "sstart" : 49,
        "qstart" : 831,
        "qcovhsp" : 3,
        "shared_name" : "PpCluster-10235.4",
        "ppos" : 60.61,
        "score" : 66,
        "pident" : 36.364,
        "SUID" : 18010,
        "selected" : false,
        "sseqid" : "AT1G80670",
        "length" : 33,
        "nident" : 12,
        "evalue" : 3.4,
        "positive" : 20,
        "gaps" : 0,
        "Type" : "protein_coding",
        "bitscore" : 30.0,
        "slen" : 349,
        "mismatch" : 21,
        "name" : "PpCluster-10235.4",
        "send" : 81,
        "qcovs" : 8,
        "PrimarySymbol" : "RNA EXPORT FACTOR 1 (RAE1)",
        "qend" : 733
      },
      "position" : {
        "x" : 652.7139282226562,
        "y" : -1167.804931640625
      },
      "selected" : false
    }, {
      "data" : {
        "id" : "18009",
        "degree_layout" : 2,
        "Description" : "\"Encodes a deSUMOylating enzyme. In vitro it has both peptidase activity and isopeptidase activity: it can cleave C-terminal residues from SUMO to activate it for attachment to a target protein and it can also act on the isopeptide bond between SUMO and another protein. sGFP:OTS1 protein accumulates in the nucleus. Double mutant analysis with ULP1C/OTS2 indicates that these genes are involved in salt stress responses and flowering time regulation. Over-expression of 35S:OTS1 increases salt tolerance and reduces the level of SUMO-conjugated proteins. OTS1 transcript levels do not appear to change in response to salt, but, salt stress reduces the level of OTS1 protein in a proteasome-dependent manner.\"",
        "SecondarySymbol" : "UB-LIKE PROTEASE 1D (ULP1D);OVERLY TOLERANT TO SALT 1 (OTS1)",
        "sstart" : 371,
        "qstart" : 23,
        "qcovhsp" : 5,
        "shared_name" : "SpCluster-19549.0",
        "ppos" : 44.04,
        "score" : 117,
        "pident" : 24.87,
        "SUID" : 18009,
        "selected" : false,
        "sseqid" : "AT1G60220",
        "length" : 193,
        "nident" : 48,
        "evalue" : 1.2E-5,
        "positive" : 85,
        "gaps" : 26,
        "Type" : "protein_coding",
        "bitscore" : 49.7,
        "slen" : 584,
        "mismatch" : 119,
        "name" : "SpCluster-19549.0",
        "send" : 551,
        "qcovs" : 14,
        "PrimarySymbol" : "UB-LIKE PROTEASE 1D (ULP1D)",
        "qend" : 559
      },
      "position" : {
        "x" : -430.7892150878906,
        "y" : -2351.592529296875
      },
      "selected" : false
    }, {
      "data" : {
        "id" : "18008",
        "degree_layout" : 3,
        "Description" : "jJumonji-domain-containing H3K9 histone demethylase. Loss of function mutants are susceptible to bacterial infection and early flowering.",
        "SecondarySymbol" : "(ATJMJ17);JMJC DOMAIN-CONTAINING PROTEIN 27 (JMJ27)",
        "sstart" : 285,
        "qstart" : 1729,
        "qcovhsp" : 2,
        "shared_name" : "SpCluster-16089.3",
        "ppos" : 52.0,
        "score" : 69,
        "pident" : 36.0,
        "SUID" : 18008,
        "selected" : false,
        "sseqid" : "AT4G00990",
        "length" : 50,
        "nident" : 18,
        "evalue" : 4.0,
        "positive" : 26,
        "gaps" : 4,
        "Type" : "protein_coding",
        "bitscore" : 31.2,
        "slen" : 840,
        "mismatch" : 28,
        "name" : "SpCluster-16089.3",
        "send" : 330,
        "qcovs" : 6,
        "PrimarySymbol" : "JMJC DOMAIN-CONTAINING PROTEIN 27 (JMJ27)",
        "qend" : 1878
      },
      "position" : {
        "x" : -388.08135986328125,
        "y" : -2228.221435546875
      },
      "selected" : false
    }, {
      "data" : {
        "id" : "17389",
        "degree_layout" : 2,
        "Description" : "hypothetical protein;(source:Araport11)",
        "SecondarySymbol" : "LIKE EARLY STARVATION (LESV)",
        "sstart" : 82,
        "qstart" : 413,
        "qcovhsp" : 24,
        "shared_name" : "SpCluster-13251.0",
        "ppos" : 54.02,
        "score" : 760,
        "pident" : 40.561,
        "SUID" : 17389,
        "selected" : false,
        "sseqid" : "AT3G55760",
        "length" : 535,
        "nident" : 217,
        "evalue" : 1.91E-91,
        "positive" : 289,
        "gaps" : 50,
        "Type" : "protein_coding",
        "bitscore" : 297.0,
        "slen" : 578,
        "mismatch" : 268,
        "name" : "SpCluster-13251.0",
        "send" : 573,
        "qcovs" : 71,
        "PrimarySymbol" : "LIKE EARLY STARVATION (LESV)",
        "qend" : 1996
      },
      "position" : {
        "x" : -661.8880004882812,
        "y" : -649.3707275390625
      },
      "selected" : false
    }, {
      "data" : {
        "id" : "17388",
        "degree_layout" : 3,
        "Description" : "inactive purple acid phosphatase-like protein;(source:Araport11)",
        "SecondarySymbol" : "EARLY STARVATION 1 (ESV1)",
        "sstart" : 81,
        "qstart" : 992,
        "qcovhsp" : 12,
        "shared_name" : "KfCluster-5481.0",
        "ppos" : 77.54,
        "score" : 1057,
        "pident" : 62.462,
        "SUID" : 17388,
        "selected" : false,
        "sseqid" : "AT1G42430",
        "length" : 325,
        "nident" : 203,
        "evalue" : 2.11E-135,
        "positive" : 252,
        "gaps" : 11,
        "Type" : "protein_coding",
        "bitscore" : 411.0,
        "slen" : 426,
        "mismatch" : 111,
        "name" : "KfCluster-5481.0",
        "send" : 400,
        "qcovs" : 35,
        "PrimarySymbol" : "EARLY STARVATION 1 (ESV1)",
        "qend" : 1948
      },
      "position" : {
        "x" : -529.8901977539062,
        "y" : -647.8055419921875
      },
      "selected" : false
    }, {
      "data" : {
        "id" : "17387",
        "degree_layout" : 2,
        "Description" : "\"Involved in golgi protein trafficking. AtARL1 binds directly to the GRIP domain of AtGRIP in a GTP-dependent manner. Localized to the golgi apparatus, tyrosine 717 in  AtGRIP is crucial for Golgi localization.\"",
        "SecondarySymbol" : "(GRIP); (ATGRIP)",
        "sstart" : 439,
        "qstart" : 1243,
        "qcovhsp" : 25,
        "shared_name" : "SpCluster-7980.0",
        "ppos" : 62.65,
        "score" : 491,
        "pident" : 42.284,
        "SUID" : 17387,
        "selected" : false,
        "sseqid" : "AT5G66030",
        "length" : 324,
        "nident" : 137,
        "evalue" : 1.28E-54,
        "positive" : 203,
        "gaps" : 21,
        "Type" : "protein_coding",
        "bitscore" : 193.0,
        "slen" : 788,
        "mismatch" : 166,
        "name" : "SpCluster-7980.0",
        "send" : 754,
        "qcovs" : 75,
        "PrimarySymbol" : "(ATGRIP)",
        "qend" : 311
      },
      "position" : {
        "x" : 728.2584838867188,
        "y" : -1595.6116943359375
      },
      "selected" : false
    }, {
      "data" : {
        "id" : "17386",
        "degree_layout" : 3,
        "Description" : "RING/U-box superfamily protein;(source:Araport11)",
        "SecondarySymbol" : "0",
        "sstart" : 374,
        "qstart" : 1194,
        "qcovhsp" : 10,
        "shared_name" : "SpCluster-10411.0",
        "ppos" : 66.67,
        "score" : 619,
        "pident" : 45.723,
        "SUID" : 17386,
        "selected" : false,
        "sseqid" : "AT2G35330",
        "length" : 339,
        "nident" : 155,
        "evalue" : 6.54E-68,
        "positive" : 226,
        "gaps" : 4,
        "Type" : "protein_coding",
        "bitscore" : 243.0,
        "slen" : 711,
        "mismatch" : 180,
        "name" : "SpCluster-10411.0",
        "send" : 708,
        "qcovs" : 30,
        "PrimarySymbol" : "0",
        "qend" : 178
      },
      "position" : {
        "x" : 674.9058227539062,
        "y" : -1820.3321533203125
      },
      "selected" : false
    }, {
      "data" : {
        "id" : "18005",
        "degree_layout" : 3,
        "Description" : "",
        "SecondarySymbol" : "",
        "shared_name" : "SpCluster-15977.0",
        "SUID" : 18005,
        "selected" : false,
        "sseqid" : "",
        "Type" : "",
        "name" : "SpCluster-15977.0",
        "PrimarySymbol" : ""
      },
      "position" : {
        "x" : -695.819580078125,
        "y" : -1244.615966796875
      },
      "selected" : false
    }, {
      "data" : {
        "id" : "17385",
        "degree_layout" : 6,
        "Description" : "paramyosin;(source:Araport11)",
        "SecondarySymbol" : "0",
        "sstart" : 64,
        "qstart" : 479,
        "qcovhsp" : 6,
        "shared_name" : "SpCluster-10408.0",
        "ppos" : 48.04,
        "score" : 150,
        "pident" : 35.784,
        "SUID" : 17385,
        "selected" : false,
        "sseqid" : "AT1G24560",
        "length" : 204,
        "nident" : 73,
        "evalue" : 9.59E-10,
        "positive" : 98,
        "gaps" : 52,
        "Type" : "protein_coding",
        "bitscore" : 62.4,
        "slen" : 678,
        "mismatch" : 79,
        "name" : "SpCluster-10408.0",
        "send" : 252,
        "qcovs" : 19,
        "PrimarySymbol" : "0",
        "qend" : 979
      },
      "position" : {
        "x" : 796.0264282226562,
        "y" : -1509.55419921875
      },
      "selected" : false
    }, {
      "data" : {
        "id" : "17384",
        "degree_layout" : 13,
        "Description" : "encodes a DNA-binding protein that binds to plastid DNA non-specifically and is associated with nucleoids and thylakoid membranes. The expression of the gene is correlated with the development of thylakoid membranes.",
        "SecondarySymbol" : "MAR BINDING FILAMENT-LIKE PROTEIN 1 (MFP1)",
        "sstart" : 136,
        "qstart" : 1271,
        "qcovhsp" : 14,
        "shared_name" : "PpCluster-20519.0",
        "ppos" : 45.69,
        "score" : 141,
        "pident" : 23.966,
        "SUID" : 17384,
        "selected" : false,
        "sseqid" : "AT3G16000",
        "length" : 580,
        "nident" : 139,
        "evalue" : 1.79E-8,
        "positive" : 265,
        "gaps" : 92,
        "Type" : "protein_coding",
        "bitscore" : 58.9,
        "slen" : 726,
        "mismatch" : 349,
        "name" : "PpCluster-20519.0",
        "send" : 689,
        "qcovs" : 42,
        "PrimarySymbol" : "MAR BINDING FILAMENT-LIKE PROTEIN 1 (MFP1)",
        "qend" : 2812
      },
      "position" : {
        "x" : 651.8114624023438,
        "y" : -1478.369140625
      },
      "selected" : false
    }, {
      "data" : {
        "id" : "17383",
        "degree_layout" : 31,
        "Description" : "\"PHRAGMOPLAST ORIENTING KINESIN 2 is one of the two Arabidopsis homologs isolated in yeast two-hybrid screen for interaction partners of maize gene TANGLED1 (TAN1). Based on sequence homology in their motor domains, POK1 and POK2 belong to the kinesin-12 class which also includes the well-characterized group of phragmoplast-associated kinesins AtPAKRPs. Both kinesins are composed of an N-terminal motor domain throughout the entire C terminus and putative cargo binding tail domains. The expression domains for POK2 constructs were broader than those for POK1; both are expressed in tissues enriched for dividing cells. The phenotype of pok1/pok2 double mutants strongly resembles that of maize tan1 mutants, characterized by misoriented mitotic cytoskeletal arrays and misplaced cell walls.\"",
        "SecondarySymbol" : "PHRAGMOPLAST ORIENTING KINESIN 2 (POK2)",
        "sstart" : 2180,
        "qstart" : 2821,
        "qcovhsp" : 3,
        "shared_name" : "PpCluster-17961.0",
        "ppos" : 52.94,
        "score" : 86,
        "pident" : 27.731,
        "SUID" : 17383,
        "selected" : false,
        "sseqid" : "AT3G19050",
        "length" : 119,
        "nident" : 33,
        "evalue" : 0.085,
        "positive" : 63,
        "gaps" : 20,
        "Type" : "protein_coding",
        "bitscore" : 37.7,
        "slen" : 2771,
        "mismatch" : 66,
        "name" : "PpCluster-17961.0",
        "send" : 2291,
        "qcovs" : 8,
        "PrimarySymbol" : "PHRAGMOPLAST ORIENTING KINESIN 2 (POK2)",
        "qend" : 3138
      },
      "position" : {
        "x" : 615.8759155273438,
        "y" : -1563.650390625
      },
      "selected" : false
    }, {
      "data" : {
        "id" : "17382",
        "degree_layout" : 13,
        "Description" : "weak chloroplast movement under blue light protein (DUF827);(source:Araport11)",
        "SecondarySymbol" : "0",
        "sstart" : 21,
        "qstart" : 2688,
        "qcovhsp" : 5,
        "shared_name" : "PpCluster-10713.0",
        "ppos" : 44.89,
        "score" : 120,
        "pident" : 26.705,
        "SUID" : 17382,
        "selected" : false,
        "sseqid" : "AT1G12150",
        "length" : 176,
        "nident" : 47,
        "evalue" : 5.04E-6,
        "positive" : 79,
        "gaps" : 28,
        "Type" : "protein_coding",
        "bitscore" : 50.8,
        "slen" : 548,
        "mismatch" : 101,
        "name" : "PpCluster-10713.0",
        "send" : 174,
        "qcovs" : 15,
        "PrimarySymbol" : "0",
        "qend" : 2179
      },
      "position" : {
        "x" : 628.498779296875,
        "y" : -1407.0255126953125
      },
      "selected" : false
    }, {
      "data" : {
        "id" : "17381",
        "degree_layout" : 3,
        "Description" : "\"Encodes a protein similar to the 100kD subunit of cleavage and polyadenylation specificity factor (CPSF), the factor responsible for the recognition of the AAUAAA motif during mRNA polyadenylation.  The protein interacts with a portion of a nuclear poly(A) polymerase.  It is likely to be a part of the mRNA 3'end formation apparatus.\"",
        "SecondarySymbol" : "EMBRYO DEFECTIVE 1265 (EMB1265);CLEAVAGE AND POLYADENYLATION SPECIFICITY FACTOR 100 (ATCPSF100);ENHANCED SILENCING PHENOTYPE 5 (ESP5);CLEAVAGE AND POLYADENYLATION SPECIFICITY FACTOR 100 (CPSF100)",
        "sstart" : 471,
        "qstart" : 122,
        "qcovhsp" : 11,
        "shared_name" : "SpCluster-20477.0",
        "ppos" : 61.37,
        "score" : 541,
        "pident" : 41.516,
        "SUID" : 17381,
        "selected" : false,
        "sseqid" : "AT5G23880",
        "length" : 277,
        "nident" : 115,
        "evalue" : 2.03E-58,
        "positive" : 170,
        "gaps" : 24,
        "Type" : "protein_coding",
        "bitscore" : 213.0,
        "slen" : 739,
        "mismatch" : 138,
        "name" : "SpCluster-20477.0",
        "send" : 735,
        "qcovs" : 33,
        "PrimarySymbol" : "CLEAVAGE AND POLYADENYLATION SPECIFICITY FACTOR 100 (CPSF100)",
        "qend" : 916
      },
      "position" : {
        "x" : -76.2737808227539,
        "y" : -1567.6959228515625
      },
      "selected" : false
    }, {
      "data" : {
        "id" : "17380",
        "degree_layout" : 5,
        "Description" : "Eukaryotic aspartyl protease family protein;(source:Araport11)",
        "SecondarySymbol" : "0",
        "sstart" : 59,
        "qstart" : 278,
        "qcovhsp" : 21,
        "shared_name" : "SpCluster-13610.0",
        "ppos" : 47.69,
        "score" : 373,
        "pident" : 28.71,
        "SUID" : 17380,
        "selected" : false,
        "sseqid" : "AT3G02740",
        "length" : 411,
        "nident" : 118,
        "evalue" : 2.52E-38,
        "positive" : 196,
        "gaps" : 44,
        "Type" : "protein_coding",
        "bitscore" : 148.0,
        "slen" : 488,
        "mismatch" : 249,
        "name" : "SpCluster-13610.0",
        "send" : 442,
        "qcovs" : 63,
        "PrimarySymbol" : "0",
        "qend" : 1459
      },
      "position" : {
        "x" : 536.9282033745909,
        "y" : -2155.243080555506
      },
      "selected" : false
    }, {
      "data" : {
        "id" : "17379",
        "degree_layout" : 6,
        "Description" : "Encodes the Type II Arabidopsis formin14.  Interacts with microtubules and microfilaments to regulate cell division.",
        "SecondarySymbol" : "FORMIN HOMOLOGY 14 (AFH14); (ATFH14)",
        "sstart" : 822,
        "qstart" : 3603,
        "qcovhsp" : 8,
        "shared_name" : "SpCluster-13048.0",
        "ppos" : 78.76,
        "score" : 1183,
        "pident" : 64.247,
        "SUID" : 17379,
        "selected" : false,
        "sseqid" : "AT1G31810",
        "length" : 372,
        "nident" : 239,
        "evalue" : 5.96E-139,
        "positive" : 293,
        "gaps" : 7,
        "Type" : "protein_coding",
        "bitscore" : 460.0,
        "slen" : 1230,
        "mismatch" : 126,
        "name" : "SpCluster-13048.0",
        "send" : 1188,
        "qcovs" : 24,
        "PrimarySymbol" : "FORMIN HOMOLOGY 14 (AFH14)",
        "qend" : 2494
      },
      "position" : {
        "x" : 270.7272644042969,
        "y" : -1428.2950439453125
      },
      "selected" : false
    }, {
      "data" : {
        "id" : "17378",
        "degree_layout" : 4,
        "Description" : "\"Member of Alpha-Expansin Gene Family. Naming convention from the Expansin Working Group (Kende et al, 2004. Plant Mol Bio).  Containing a conserved root hair-specific cis-element RHE.  Expressed specifically in root hair cell and involved in root hair elongation.\"",
        "SecondarySymbol" : "EXPANSIN A7 (ATEXPA7); (EXP7);EXPANSIN A7 (EXPA7); (ATHEXP ALPHA 1.26); (ATEXP7)",
        "sstart" : 58,
        "qstart" : 895,
        "qcovhsp" : 7,
        "shared_name" : "KfCluster-5326.0",
        "ppos" : 44.93,
        "score" : 123,
        "pident" : 29.71,
        "SUID" : 17378,
        "selected" : false,
        "sseqid" : "AT1G12560",
        "length" : 138,
        "nident" : 41,
        "evalue" : 4.43E-7,
        "positive" : 62,
        "gaps" : 26,
        "Type" : "protein_coding",
        "bitscore" : 52.0,
        "slen" : 262,
        "mismatch" : 71,
        "name" : "KfCluster-5326.0",
        "send" : 171,
        "qcovs" : 20,
        "PrimarySymbol" : "EXPANSIN A7 (EXPA7)",
        "qend" : 488
      },
      "position" : {
        "x" : 238.072509765625,
        "y" : -1592.6009521484375
      },
      "selected" : false
    }, {
      "data" : {
        "id" : "18000",
        "degree_layout" : 3,
        "Description" : "",
        "SecondarySymbol" : "",
        "shared_name" : "SpCluster-6361.0",
        "SUID" : 18000,
        "selected" : false,
        "sseqid" : "",
        "Type" : "",
        "name" : "SpCluster-6361.0",
        "PrimarySymbol" : ""
      },
      "position" : {
        "x" : -1971.9476318359375,
        "y" : -937.3548583984375
      },
      "selected" : false
    }, {
      "data" : {
        "id" : "17999",
        "degree_layout" : 2,
        "Description" : "U3 ribonucleoprotein (Utp) family protein;(source:Araport11)",
        "SecondarySymbol" : "0",
        "sstart" : 444,
        "qstart" : 1044,
        "qcovhsp" : 7,
        "shared_name" : "SpCluster-15680.0",
        "ppos" : 55.29,
        "score" : 111,
        "pident" : 40.0,
        "SUID" : 17999,
        "selected" : false,
        "sseqid" : "AT4G02400",
        "length" : 85,
        "nident" : 34,
        "evalue" : 1.59E-5,
        "positive" : 47,
        "gaps" : 9,
        "Type" : "protein_coding",
        "bitscore" : 47.4,
        "slen" : 855,
        "mismatch" : 42,
        "name" : "SpCluster-15680.0",
        "send" : 519,
        "qcovs" : 22,
        "PrimarySymbol" : "0",
        "qend" : 790
      },
      "position" : {
        "x" : -2181.34228515625,
        "y" : -945.9879760742188
      },
      "selected" : false
    }, {
      "data" : {
        "id" : "17376",
        "degree_layout" : 5,
        "Description" : "encodes a member of HECT ubiquitin protein ligase family that is involved in trichome cell morphogenesis. Mutants in this gene exhibit supernumerary trichome branches and increased DNA content.",
        "SecondarySymbol" : "KAKTUS (KAK);UBIQUITIN-PROTEIN LIGASE 3 (UPL3)",
        "sstart" : 1195,
        "qstart" : 2490,
        "qcovhsp" : 11,
        "shared_name" : "SpCluster-18058.0",
        "ppos" : 60.44,
        "score" : 1381,
        "pident" : 44.256,
        "SUID" : 17376,
        "selected" : false,
        "sseqid" : "AT4G38600",
        "length" : 766,
        "nident" : 339,
        "evalue" : 1.09E-157,
        "positive" : 463,
        "gaps" : 92,
        "Type" : "protein_coding",
        "bitscore" : 536.0,
        "slen" : 1888,
        "mismatch" : 335,
        "name" : "SpCluster-18058.0",
        "send" : 1888,
        "qcovs" : 34,
        "PrimarySymbol" : "KAKTUS (KAK)",
        "qend" : 253
      },
      "position" : {
        "x" : -286.9968566894531,
        "y" : -2144.86474609375
      },
      "selected" : false
    }, {
      "data" : {
        "id" : "17375",
        "degree_layout" : 1,
        "Description" : "\"Encodes importin alpha involved in nuclear import. Protein interacts with Agrobacterium proteins VirD2 and VirE2. Is not individually essential for Agrobacterium-mediated root transformation, but when overexpressed can rescue the impa-4 decreased transformation susceptibility phenotype.\"",
        "SecondarySymbol" : "(ATKAP ALPHA);IMPORTIN ALPHA (AIMP ALPHA); (AT-IMP);IMPORTIN ALPHA ISOFORM 1 (IMPA1);IMPORTIN ALPHA ISOFORM 1 (IMPA-1)",
        "sstart" : 1,
        "qstart" : 448,
        "qcovhsp" : 19,
        "shared_name" : "KfCluster-4947.0",
        "ppos" : 84.24,
        "score" : 2009,
        "pident" : 74.296,
        "SUID" : 17375,
        "selected" : false,
        "sseqid" : "AT3G06720",
        "length" : 533,
        "nident" : 396,
        "evalue" : 0.0,
        "positive" : 449,
        "gaps" : 5,
        "Type" : "protein_coding",
        "bitscore" : 778.0,
        "slen" : 532,
        "mismatch" : 132,
        "name" : "KfCluster-4947.0",
        "send" : 531,
        "qcovs" : 58,
        "PrimarySymbol" : "IMPORTIN ALPHA ISOFORM 1 (IMPA-1)",
        "qend" : 2037
      },
      "position" : {
        "x" : -261.4785461425781,
        "y" : -2305.935546875
      },
      "selected" : false
    }, {
      "data" : {
        "id" : "17374",
        "degree_layout" : 6,
        "Description" : "P-loop containing nucleoside triphosphate hydrolases superfamily protein;(source:Araport11)",
        "SecondarySymbol" : "0",
        "sstart" : 730,
        "qstart" : 1616,
        "qcovhsp" : 15,
        "shared_name" : "SpCluster-13182.331",
        "ppos" : 73.25,
        "score" : 1182,
        "pident" : 57.662,
        "SUID" : 17374,
        "selected" : false,
        "sseqid" : "AT1G06720",
        "length" : 385,
        "nident" : 222,
        "evalue" : 6.65E-146,
        "positive" : 282,
        "gaps" : 3,
        "Type" : "protein_coding",
        "bitscore" : 459.0,
        "slen" : 1147,
        "mismatch" : 160,
        "name" : "SpCluster-13182.331",
        "send" : 1114,
        "qcovs" : 45,
        "PrimarySymbol" : "0",
        "qend" : 471
      },
      "position" : {
        "x" : -293.6925354003906,
        "y" : -834.0428466796875
      },
      "selected" : false
    }, {
      "data" : {
        "id" : "17373",
        "degree_layout" : 9,
        "Description" : "Heavy metal transport/detoxification superfamily protein;(source:Araport11)",
        "SecondarySymbol" : "HEAVY METAL ASSOCIATED ISOPRENYLATED PLANT PROTEIN 21 (HIPP21)",
        "sstart" : 6,
        "qstart" : 735,
        "qcovhsp" : 4,
        "shared_name" : "PpCluster-13027.0",
        "ppos" : 53.49,
        "score" : 133,
        "pident" : 40.698,
        "SUID" : 17373,
        "selected" : false,
        "sseqid" : "AT5G17450",
        "length" : 86,
        "nident" : 35,
        "evalue" : 4.38E-9,
        "positive" : 46,
        "gaps" : 1,
        "Type" : "protein_coding",
        "bitscore" : 55.8,
        "slen" : 149,
        "mismatch" : 50,
        "name" : "PpCluster-13027.0",
        "send" : 91,
        "qcovs" : 13,
        "PrimarySymbol" : "HEAVY METAL ASSOCIATED ISOPRENYLATED PLANT PROTEIN 21 (HIPP21)",
        "qend" : 989
      },
      "position" : {
        "x" : -1112.9594764925503,
        "y" : -173.56394705623137
      },
      "selected" : false
    }, {
      "data" : {
        "id" : "17372",
        "degree_layout" : 8,
        "Description" : "pre-rRNA-processing TSR1-like protein;(source:Araport11)",
        "SecondarySymbol" : "0",
        "sstart" : 459,
        "qstart" : 1681,
        "qcovhsp" : 11,
        "shared_name" : "KfCluster-6967.0",
        "ppos" : 74.56,
        "score" : 1029,
        "pident" : 58.284,
        "SUID" : 17372,
        "selected" : false,
        "sseqid" : "AT1G42440",
        "length" : 338,
        "nident" : 197,
        "evalue" : 7.18E-126,
        "positive" : 252,
        "gaps" : 21,
        "Type" : "protein_coding",
        "bitscore" : 400.0,
        "slen" : 793,
        "mismatch" : 120,
        "name" : "KfCluster-6967.0",
        "send" : 786,
        "qcovs" : 34,
        "PrimarySymbol" : "0",
        "qend" : 2661
      },
      "position" : {
        "x" : -281.6946105957031,
        "y" : -714.738525390625
      },
      "selected" : false
    }, {
      "data" : {
        "id" : "17371",
        "degree_layout" : 3,
        "Description" : "Noc2p family;(source:Araport11)",
        "SecondarySymbol" : "0",
        "sstart" : 123,
        "qstart" : 1753,
        "qcovhsp" : 20,
        "shared_name" : "SpCluster-10571.0",
        "ppos" : 60.94,
        "score" : 1042,
        "pident" : 39.245,
        "SUID" : 17371,
        "selected" : false,
        "sseqid" : "AT2G18220",
        "length" : 530,
        "nident" : 208,
        "evalue" : 2.86E-129,
        "positive" : 323,
        "gaps" : 30,
        "Type" : "protein_coding",
        "bitscore" : 405.0,
        "slen" : 764,
        "mismatch" : 292,
        "name" : "SpCluster-10571.0",
        "send" : 622,
        "qcovs" : 61,
        "PrimarySymbol" : "0",
        "qend" : 164
      },
      "position" : {
        "x" : -501.71685791015625,
        "y" : -1848.6031494140625
      },
      "selected" : false
    }, {
      "data" : {
        "id" : "17370",
        "degree_layout" : 2,
        "Description" : "\"Responsible for the final assembly of galactolipids in photosynthetic membranes.  Provides stability to the PS I core complex (e.g. subunits PsaD, PsaE).\"",
        "SecondarySymbol" : "DIGALACTOSYL DIACYLGLYCEROL DEFICIENT 1 (DGD1)",
        "sstart" : 253,
        "qstart" : 3,
        "qcovhsp" : 23,
        "shared_name" : "SpCluster-18596.0",
        "ppos" : 68.29,
        "score" : 1636,
        "pident" : 52.181,
        "SUID" : 17370,
        "selected" : false,
        "sseqid" : "AT3G11670",
        "length" : 596,
        "nident" : 311,
        "evalue" : 0.0,
        "positive" : 407,
        "gaps" : 45,
        "Type" : "protein_coding",
        "bitscore" : 634.0,
        "slen" : 808,
        "mismatch" : 240,
        "name" : "SpCluster-18596.0",
        "send" : 808,
        "qcovs" : 70,
        "PrimarySymbol" : "DIGALACTOSYL DIACYLGLYCEROL DEFICIENT 1 (DGD1)",
        "qend" : 1775
      },
      "position" : {
        "x" : -342.5628356933594,
        "y" : -465.7225646972656
      },
      "selected" : false
    }, {
      "data" : {
        "id" : "17369",
        "degree_layout" : 1,
        "Description" : "",
        "SecondarySymbol" : "",
        "shared_name" : "SpCluster-1678.0",
        "SUID" : 17369,
        "selected" : false,
        "sseqid" : "",
        "Type" : "",
        "name" : "SpCluster-1678.0",
        "PrimarySymbol" : ""
      },
      "position" : {
        "x" : -339.6609802246094,
        "y" : -399.0052795410156
      },
      "selected" : false
    }, {
      "data" : {
        "id" : "17368",
        "degree_layout" : 1,
        "Description" : "This gene is predicted to encode a nucleosome assembly protein. Plant lines expressing an RNAi construct directed against this gene show a reduction in agrobacterium-mediated root transformation. The mRNA is cell-to-cell mobile. Plants mutated in three ubiquitously expressed NAP1 genes (NAP1;1~NAP1;3) and organ-specifically expressed NAP1;4 gene show hypersensitivity to genotoxic stresses including UV and DSB-inducing agent Bleomycin. The NAP1 genes act synergistically with NRP genes in promoting somatic homologous recombination.",
        "SecondarySymbol" : "NUCLEOSOME ASSEMBLY PROTEIN 1;2 (NAP1;2);NUCLEOSOME/CHROMATIN ASSEMBLY FACTOR GROUP A 2 (NFA2);NUCLEOSOME/CHROMATIN ASSEMBLY FACTOR GROUP A 02 (NFA02)",
        "sstart" : 24,
        "qstart" : 332,
        "qcovhsp" : 9,
        "shared_name" : "KfCluster-20781.0",
        "ppos" : 67.48,
        "score" : 551,
        "pident" : 52.846,
        "SUID" : 17368,
        "selected" : false,
        "sseqid" : "AT2G19480",
        "length" : 246,
        "nident" : 130,
        "evalue" : 1.55E-62,
        "positive" : 166,
        "gaps" : 17,
        "Type" : "protein_coding",
        "bitscore" : 216.0,
        "slen" : 373,
        "mismatch" : 99,
        "name" : "KfCluster-20781.0",
        "send" : 254,
        "qcovs" : 26,
        "PrimarySymbol" : "NUCLEOSOME ASSEMBLY PROTEIN 1;2 (NAP1;2)",
        "qend" : 1063
      },
      "position" : {
        "x" : -285.31134033203125,
        "y" : -427.9778137207031
      },
      "selected" : false
    }, {
      "data" : {
        "id" : "17367",
        "degree_layout" : 5,
        "Description" : "\"Responsible for the final assembly of galactolipids in photosynthetic membranes.  Provides stability to the PS I core complex (e.g. subunits PsaD, PsaE).\"",
        "SecondarySymbol" : "DIGALACTOSYL DIACYLGLYCEROL DEFICIENT 1 (DGD1)",
        "sstart" : 185,
        "qstart" : 2848,
        "qcovhsp" : 17,
        "shared_name" : "KfCluster-4805.0",
        "ppos" : 64.17,
        "score" : 1581,
        "pident" : 47.526,
        "SUID" : 17367,
        "selected" : false,
        "sseqid" : "AT3G11670",
        "length" : 667,
        "nident" : 317,
        "evalue" : 0.0,
        "positive" : 428,
        "gaps" : 50,
        "Type" : "protein_coding",
        "bitscore" : 613.0,
        "slen" : 808,
        "mismatch" : 300,
        "name" : "KfCluster-4805.0",
        "send" : 807,
        "qcovs" : 50,
        "PrimarySymbol" : "DIGALACTOSYL DIACYLGLYCEROL DEFICIENT 1 (DGD1)",
        "qend" : 866
      },
      "position" : {
        "x" : -338.071533203125,
        "y" : -581.857177734375
      },
      "selected" : false
    }, {
      "data" : {
        "id" : "17364",
        "degree_layout" : 2,
        "Description" : "FAD-binding Berberine family protein;(source:Araport11)",
        "SecondarySymbol" : "(ATBBE9)",
        "sstart" : 253,
        "qstart" : 260,
        "qcovhsp" : 11,
        "shared_name" : "SpCluster-18114.0",
        "ppos" : 52.56,
        "score" : 72,
        "pident" : 26.923,
        "SUID" : 17364,
        "selected" : false,
        "sseqid" : "AT1G30710",
        "length" : 78,
        "nident" : 21,
        "evalue" : 0.27,
        "positive" : 41,
        "gaps" : 1,
        "Type" : "protein_coding",
        "bitscore" : 32.3,
        "slen" : 531,
        "mismatch" : 56,
        "name" : "SpCluster-18114.0",
        "send" : 329,
        "qcovs" : 33,
        "PrimarySymbol" : "(ATBBE9)",
        "qend" : 493
      },
      "position" : {
        "x" : -353.3088684082031,
        "y" : -688.3017578125
      },
      "selected" : false
    }, {
      "data" : {
        "id" : "17363",
        "degree_layout" : 1,
        "Description" : "\"Represents a homolog of the yeast MDN gene, which encodes a non-ribosomal protein involved in the maturation and assembly of the 60S ribosomal subunit. In Arabidopsis, it is essential for female gametogenesis progression.\"",
        "SecondarySymbol" : "(ATMDN1);MIDASIN 1 (MDN1)",
        "sstart" : 5098,
        "qstart" : 584,
        "qcovhsp" : 15,
        "shared_name" : "KfCluster-10028.0",
        "ppos" : 74.16,
        "score" : 887,
        "pident" : 56.711,
        "SUID" : 17363,
        "selected" : false,
        "sseqid" : "AT1G67120",
        "length" : 298,
        "nident" : 169,
        "evalue" : 3.79E-103,
        "positive" : 221,
        "gaps" : 8,
        "Type" : "protein_coding",
        "bitscore" : 346.0,
        "slen" : 5393,
        "mismatch" : 121,
        "name" : "KfCluster-10028.0",
        "send" : 5389,
        "qcovs" : 44,
        "PrimarySymbol" : "MIDASIN 1 (MDN1)",
        "qend" : 1471
      },
      "position" : {
        "x" : -398.3132629394531,
        "y" : -671.2245483398438
      },
      "selected" : false
    }, {
      "data" : {
        "id" : "17362",
        "degree_layout" : 4,
        "Description" : "\"Encodes a member of the Lon protease-like proteins (Lon1/At5g26860, Lon2/At5g47040, Lon3/At3g05780, Lon4/At3g05790).  Lon is a multifunctional ATP-dependent protease which exists in bacteria, archaea and within organelles in eukaryotic cells.  Lon proteases are responsible for the degradation of abnormal, damaged and unstable proteins.\"",
        "SecondarySymbol" : "ABERRANT PEROXISOME MORPHOLOGY 10 (APEM10);LON PROTEASE 2 (LON2)",
        "sstart" : 5,
        "qstart" : 3150,
        "qcovhsp" : 26,
        "shared_name" : "SpCluster-18162.0",
        "ppos" : 69.77,
        "score" : 2176,
        "pident" : 54.205,
        "SUID" : 17362,
        "selected" : false,
        "sseqid" : "AT5G47040",
        "length" : 880,
        "nident" : 477,
        "evalue" : 0.0,
        "positive" : 614,
        "gaps" : 73,
        "Type" : "protein_coding",
        "bitscore" : 842.0,
        "slen" : 888,
        "mismatch" : 330,
        "name" : "SpCluster-18162.0",
        "send" : 827,
        "qcovs" : 79,
        "PrimarySymbol" : "LON PROTEASE 2 (LON2)",
        "qend" : 559
      },
      "position" : {
        "x" : -482.9530029296875,
        "y" : -769.7091064453125
      },
      "selected" : false
    }, {
      "data" : {
        "id" : "17361",
        "degree_layout" : 10,
        "Description" : "glycosyl hydrolase 9C3;(source:Araport11)",
        "SecondarySymbol" : "GLYCOSYL HYDROLASE 9C3 (GH9C3);GLYCOSYL HYDROLASE 9C3 (AtGH9C3)",
        "sstart" : 26,
        "qstart" : 1706,
        "qcovhsp" : 25,
        "shared_name" : "SpCluster-13584.0",
        "ppos" : 65.11,
        "score" : 1107,
        "pident" : 49.149,
        "SUID" : 17361,
        "selected" : false,
        "sseqid" : "AT4G11050",
        "length" : 470,
        "nident" : 231,
        "evalue" : 7.62E-144,
        "positive" : 306,
        "gaps" : 7,
        "Type" : "protein_coding",
        "bitscore" : 431.0,
        "slen" : 626,
        "mismatch" : 232,
        "name" : "SpCluster-13584.0",
        "send" : 490,
        "qcovs" : 76,
        "PrimarySymbol" : "GLYCOSYL HYDROLASE 9C3 (GH9C3)",
        "qend" : 303
      },
      "position" : {
        "x" : 84.02727508544922,
        "y" : -1438.17919921875
      },
      "selected" : false
    }, {
      "data" : {
        "id" : "17360",
        "degree_layout" : 4,
        "Description" : "",
        "SecondarySymbol" : "",
        "shared_name" : "KfCluster-4291.0",
        "SUID" : 17360,
        "selected" : false,
        "sseqid" : "",
        "Type" : "",
        "name" : "KfCluster-4291.0",
        "PrimarySymbol" : ""
      },
      "position" : {
        "x" : 126.84687805175781,
        "y" : -1350.57568359375
      },
      "selected" : false
    }, {
      "data" : {
        "id" : "17359",
        "degree_layout" : 10,
        "Description" : "P-loop containing nucleoside triphosphate hydrolases superfamily protein;(source:Araport11)",
        "SecondarySymbol" : "0",
        "sstart" : 722,
        "qstart" : 1652,
        "qcovhsp" : 8,
        "shared_name" : "KfCluster-4925.0",
        "ppos" : 77.02,
        "score" : 1299,
        "pident" : 59.343,
        "SUID" : 17359,
        "selected" : false,
        "sseqid" : "AT1G06720",
        "length" : 396,
        "nident" : 235,
        "evalue" : 1.96E-155,
        "positive" : 305,
        "gaps" : 3,
        "Type" : "protein_coding",
        "bitscore" : 504.0,
        "slen" : 1147,
        "mismatch" : 158,
        "name" : "KfCluster-4925.0",
        "send" : 1117,
        "qcovs" : 24,
        "PrimarySymbol" : "0",
        "qend" : 474
      },
      "position" : {
        "x" : -356.74066162109375,
        "y" : -767.6725463867188
      },
      "selected" : false
    }, {
      "data" : {
        "id" : "17358",
        "degree_layout" : 2,
        "Description" : "galactosyltransferase 13;(source:Araport11)",
        "SecondarySymbol" : "GALACTOSYLTRANSFERASE 13 (GT13);ARABIDOPSIS GALACTOSYLTRANSFERASE 13 (ATGT13)",
        "sstart" : 260,
        "qstart" : 1596,
        "qcovhsp" : 3,
        "shared_name" : "KfCluster-4180.0",
        "ppos" : 44.3,
        "score" : 70,
        "pident" : 29.114,
        "SUID" : 17358,
        "selected" : false,
        "sseqid" : "AT2G32740",
        "length" : 79,
        "nident" : 23,
        "evalue" : 2.9,
        "positive" : 35,
        "gaps" : 15,
        "Type" : "protein_coding",
        "bitscore" : 31.6,
        "slen" : 468,
        "mismatch" : 41,
        "name" : "KfCluster-4180.0",
        "send" : 326,
        "qcovs" : 9,
        "PrimarySymbol" : "GALACTOSYLTRANSFERASE 13 (GT13)",
        "qend" : 1823
      },
      "position" : {
        "x" : -124.09001159667969,
        "y" : -957.9752807617188
      },
      "selected" : false
    }, {
      "data" : {
        "id" : "17357",
        "degree_layout" : 1,
        "Description" : "Encodes a member of the dihydroxyacid dehydrates family of proteins that encode enzymes involved in branched chain amino acid biosynthesis. Loss of function mutations have significantly reduced transmission and fertility due to defects in male and female gametophyte development and embryo lethality. Mutants have increased sensitivity to abiotic stressors which may be partially compensated by addition of amino acids to the growth medium.",
        "SecondarySymbol" : "DIHYDROXYACID DEHYDRATASE (DHAD)",
        "sstart" : 25,
        "qstart" : 331,
        "qcovhsp" : 16,
        "shared_name" : "KfCluster-4135.0",
        "ppos" : 84.26,
        "score" : 2182,
        "pident" : 72.42,
        "SUID" : 17357,
        "selected" : false,
        "sseqid" : "AT3G23940",
        "length" : 591,
        "nident" : 428,
        "evalue" : 0.0,
        "positive" : 498,
        "gaps" : 8,
        "Type" : "protein_coding",
        "bitscore" : 845.0,
        "slen" : 608,
        "mismatch" : 155,
        "name" : "KfCluster-4135.0",
        "send" : 608,
        "qcovs" : 49,
        "PrimarySymbol" : "DIHYDROXYACID DEHYDRATASE (DHAD)",
        "qend" : 2100
      },
      "position" : {
        "x" : -732.8892211914062,
        "y" : -1291.5201416015625
      },
      "selected" : false
    }, {
      "data" : {
        "id" : "17356",
        "degree_layout" : 4,
        "Description" : "Transducin/WD40 repeat-like superfamily protein;(source:Araport11)",
        "SecondarySymbol" : "WD40-DOMAIN 1 (WDD1)",
        "sstart" : 325,
        "qstart" : 2310,
        "qcovhsp" : 13,
        "shared_name" : "PpCluster-20719.1",
        "ppos" : 67.44,
        "score" : 657,
        "pident" : 52.159,
        "SUID" : 17356,
        "selected" : false,
        "sseqid" : "AT5G54200",
        "length" : 301,
        "nident" : 157,
        "evalue" : 5.0E-74,
        "positive" : 203,
        "gaps" : 18,
        "Type" : "protein_coding",
        "bitscore" : 257.0,
        "slen" : 825,
        "mismatch" : 126,
        "name" : "PpCluster-20719.1",
        "send" : 608,
        "qcovs" : 38,
        "PrimarySymbol" : "WD40-DOMAIN 1 (WDD1)",
        "qend" : 1411
      },
      "position" : {
        "x" : -602.7302856445312,
        "y" : -425.8816833496094
      },
      "selected" : false
    }, {
      "data" : {
        "id" : "17355",
        "degree_layout" : 6,
        "Description" : "Encodes a splicing factor PRP31. Involved in transcriptional gene silencing and stress responses.",
        "SecondarySymbol" : "(PRP31);EMBRYO DEFECTIVE 1220 (emb1220)",
        "sstart" : 63,
        "qstart" : 1401,
        "qcovhsp" : 25,
        "shared_name" : "SpCluster-18881.0",
        "ppos" : 79.91,
        "score" : 1224,
        "pident" : 68.085,
        "SUID" : 17355,
        "selected" : false,
        "sseqid" : "AT1G60170",
        "length" : 423,
        "nident" : 288,
        "evalue" : 4.89E-164,
        "positive" : 338,
        "gaps" : 3,
        "Type" : "protein_coding",
        "bitscore" : 476.0,
        "slen" : 485,
        "mismatch" : 132,
        "name" : "SpCluster-18881.0",
        "send" : 484,
        "qcovs" : 75,
        "PrimarySymbol" : "(PRP31)",
        "qend" : 139
      },
      "position" : {
        "x" : 992.8778076171875,
        "y" : -1617.101806640625
      },
      "selected" : false
    }, {
      "data" : {
        "id" : "17354",
        "degree_layout" : 9,
        "Description" : "\"SAR DNA-binding protein, putative, strong similarity to SAR DNA-binding protein-1 (Pisum sativum) GI:3132696; contains Pfam profile PF01798: Putative snoRNA binding domain; has similarity to MAR binding NOP58 protein The mRNA is cell-to-cell mobile.\"",
        "SecondarySymbol" : "0",
        "sstart" : 105,
        "qstart" : 1675,
        "qcovhsp" : 20,
        "shared_name" : "SpCluster-13470.0",
        "ppos" : 86.14,
        "score" : 1334,
        "pident" : 73.746,
        "SUID" : 17354,
        "selected" : false,
        "sseqid" : "AT5G27120",
        "length" : 339,
        "nident" : 250,
        "evalue" : 4.34E-180,
        "positive" : 292,
        "gaps" : 0,
        "Type" : "protein_coding",
        "bitscore" : 518.0,
        "slen" : 533,
        "mismatch" : 89,
        "name" : "SpCluster-13470.0",
        "send" : 443,
        "qcovs" : 61,
        "PrimarySymbol" : "0",
        "qend" : 659
      },
      "position" : {
        "x" : 898.8204345703125,
        "y" : -1605.373779296875
      },
      "selected" : false
    }, {
      "data" : {
        "id" : "17353",
        "degree_layout" : 6,
        "Description" : "NOP56-like protein",
        "SecondarySymbol" : "HOMOLOG OF NUCLEOLAR PROTEIN NOP56 (NOP56)",
        "sstart" : 1,
        "qstart" : 167,
        "qcovhsp" : 19,
        "shared_name" : "PpCluster-22379.1",
        "ppos" : 86.88,
        "score" : 1813,
        "pident" : 73.756,
        "SUID" : 17353,
        "selected" : false,
        "sseqid" : "AT1G56110",
        "length" : 442,
        "nident" : 326,
        "evalue" : 0.0,
        "positive" : 384,
        "gaps" : 0,
        "Type" : "protein_coding",
        "bitscore" : 702.0,
        "slen" : 522,
        "mismatch" : 116,
        "name" : "PpCluster-22379.1",
        "send" : 442,
        "qcovs" : 56,
        "PrimarySymbol" : "HOMOLOG OF NUCLEOLAR PROTEIN NOP56 (NOP56)",
        "qend" : 1492
      },
      "position" : {
        "x" : 1073.4796142578125,
        "y" : -1634.20068359375
      },
      "selected" : false
    }, {
      "data" : {
        "id" : "17352",
        "degree_layout" : 6,
        "Description" : "\"SAR DNA-binding protein, putative, strong similarity to SAR DNA-binding protein-1 (Pisum sativum) GI:3132696; contains Pfam profile PF01798: Putative snoRNA binding domain; encodes NOP58-like protein\"",
        "SecondarySymbol" : "0",
        "sstart" : 1,
        "qstart" : 259,
        "qcovhsp" : 18,
        "shared_name" : "KfCluster-3817.0",
        "ppos" : 83.71,
        "score" : 1647,
        "pident" : 70.312,
        "SUID" : 17352,
        "selected" : false,
        "sseqid" : "AT3G05060",
        "length" : 448,
        "nident" : 315,
        "evalue" : 0.0,
        "positive" : 375,
        "gaps" : 3,
        "Type" : "protein_coding",
        "bitscore" : 639.0,
        "slen" : 533,
        "mismatch" : 130,
        "name" : "KfCluster-3817.0",
        "send" : 448,
        "qcovs" : 55,
        "PrimarySymbol" : "0",
        "qend" : 1593
      },
      "position" : {
        "x" : 1002.69775390625,
        "y" : -1700.3502197265625
      },
      "selected" : false
    }, {
      "data" : {
        "id" : "17351",
        "degree_layout" : 8,
        "Description" : "\"Encodes one of the 36 carboxylate clamp (CC)-tetratricopeptide repeat (TPR) proteins (Prasad 2010, Pubmed ID: 20856808) with potential to interact with Hsp90/Hsp70 as co-chaperones.\"",
        "SecondarySymbol" : "TETRATRICOPEPTIDE REPEAT 5 (TPR5)",
        "sstart" : 90,
        "qstart" : 328,
        "qcovhsp" : 5,
        "shared_name" : "SpCluster-10964.0",
        "ppos" : 84.09,
        "score" : 323,
        "pident" : 63.636,
        "SUID" : 17351,
        "selected" : false,
        "sseqid" : "AT1G56440",
        "length" : 88,
        "nident" : 56,
        "evalue" : 6.23E-32,
        "positive" : 74,
        "gaps" : 0,
        "Type" : "protein_coding",
        "bitscore" : 129.0,
        "slen" : 476,
        "mismatch" : 32,
        "name" : "SpCluster-10964.0",
        "send" : 177,
        "qcovs" : 16,
        "PrimarySymbol" : "TETRATRICOPEPTIDE REPEAT 5 (TPR5)",
        "qend" : 591
      },
      "position" : {
        "x" : 903.1473999023438,
        "y" : -2525.870849609375
      },
      "selected" : false
    }, {
      "data" : {
        "id" : "17350",
        "degree_layout" : 8,
        "Description" : "\"Encodes one of the 36 carboxylate clamp (CC)-tetratricopeptide repeat (TPR) proteins (Prasad 2010, Pubmed ID: 20856808) with potential to interact with Hsp90/Hsp70 as co-chaperones. The TTL family is required for osmotic stress tolerance and male sporogenesis. The mRNA is cell-to-cell mobile.\"",
        "SecondarySymbol" : "TETRATRICOPEPTIDE-REPEAT THIOREDOXIN-LIKE 1 (TTL1)",
        "sstart" : 219,
        "qstart" : 2015,
        "qcovhsp" : 9,
        "shared_name" : "PpCluster-26666.0",
        "ppos" : 68.96,
        "score" : 1175,
        "pident" : 49.167,
        "SUID" : 17350,
        "selected" : false,
        "sseqid" : "AT1G53300",
        "length" : 480,
        "nident" : 236,
        "evalue" : 3.09E-142,
        "positive" : 331,
        "gaps" : 5,
        "Type" : "protein_coding",
        "bitscore" : 457.0,
        "slen" : 699,
        "mismatch" : 239,
        "name" : "PpCluster-26666.0",
        "send" : 698,
        "qcovs" : 27,
        "PrimarySymbol" : "TETRATRICOPEPTIDE-REPEAT THIOREDOXIN-LIKE 1 (TTL1)",
        "qend" : 3439
      },
      "position" : {
        "x" : 856.9459228515625,
        "y" : -2506.08544921875
      },
      "selected" : false
    }, {
      "data" : {
        "id" : "17349",
        "degree_layout" : 10,
        "Description" : "\"Encodes one of the 36 carboxylate clamp (CC)-tetratricopeptide repeat (TPR) proteins (Prasad 2010, Pubmed ID: 20856808) with potential to interact with Hsp90/Hsp70 as co-chaperones. The TTL family is required for osmotic stress tolerance and male sporogenesis. The mRNA is cell-to-cell mobile.\"",
        "SecondarySymbol" : "TETRATRICOPEPTIDE-REPEAT THIOREDOXIN-LIKE 1 (TTL1)",
        "sstart" : 211,
        "qstart" : 1982,
        "qcovhsp" : 12,
        "shared_name" : "PpCluster-12742.0",
        "ppos" : 69.26,
        "score" : 1244,
        "pident" : 50.41,
        "SUID" : 17349,
        "selected" : false,
        "sseqid" : "AT1G53300",
        "length" : 488,
        "nident" : 246,
        "evalue" : 8.72E-155,
        "positive" : 338,
        "gaps" : 5,
        "Type" : "protein_coding",
        "bitscore" : 483.0,
        "slen" : 699,
        "mismatch" : 237,
        "name" : "PpCluster-12742.0",
        "send" : 698,
        "qcovs" : 35,
        "PrimarySymbol" : "TETRATRICOPEPTIDE-REPEAT THIOREDOXIN-LIKE 1 (TTL1)",
        "qend" : 3430
      },
      "position" : {
        "x" : 968.402587890625,
        "y" : -2484.17138671875
      },
      "selected" : false
    }, {
      "data" : {
        "id" : "17348",
        "degree_layout" : 13,
        "Description" : "\"Encodes one of the 36 carboxylate clamp (CC)-tetratricopeptide repeat (TPR) proteins (Prasad 2010, Pubmed ID: 20856808) with potential to interact with Hsp90/Hsp70 as co-chaperones.\"",
        "SecondarySymbol" : "HOP3 (Hop3)",
        "sstart" : 2,
        "qstart" : 2191,
        "qcovhsp" : 24,
        "shared_name" : "KfCluster-6497.0",
        "ppos" : 76.22,
        "score" : 1609,
        "pident" : 58.916,
        "SUID" : 17348,
        "selected" : false,
        "sseqid" : "AT4G12400",
        "length" : 572,
        "nident" : 337,
        "evalue" : 0.0,
        "positive" : 436,
        "gaps" : 15,
        "Type" : "protein_coding",
        "bitscore" : 624.0,
        "slen" : 558,
        "mismatch" : 220,
        "name" : "KfCluster-6497.0",
        "send" : 558,
        "qcovs" : 72,
        "PrimarySymbol" : "HOP3 (Hop3)",
        "qend" : 476
      },
      "position" : {
        "x" : 724.9330501618253,
        "y" : -2482.8914127287994
      },
      "selected" : false
    }, {
      "data" : {
        "id" : "17347",
        "degree_layout" : 8,
        "Description" : "\"Encodes one of the 36 carboxylate clamp (CC)-tetratricopeptide repeat (TPR) proteins (Prasad 2010, Pubmed ID: 20856808) with potential to interact with Hsp90/Hsp70 as co-chaperones.\"",
        "SecondarySymbol" : "TRANSLOCON AT THE OUTER MEMBRANE OF CHLOROPLASTS 64-V (ATTOC64-V);ARABIDOPSIS THALIANA TRANSLOCON AT THE OUTER MEMBRANE OF CHLOROPLASTS 64-V (MTOM64);TRANSLOCON AT THE OUTER MEMBRANE OF CHLOROPLASTS 64-V (TOC64-V);OUTER MEMBRANE 64 (OM64); (AtmtOM64)",
        "sstart" : 19,
        "qstart" : 1922,
        "qcovhsp" : 28,
        "shared_name" : "KfCluster-3609.0",
        "ppos" : 58.94,
        "score" : 1006,
        "pident" : 41.908,
        "SUID" : 17347,
        "selected" : false,
        "sseqid" : "AT5G09420",
        "length" : 587,
        "nident" : 246,
        "evalue" : 5.6E-128,
        "positive" : 346,
        "gaps" : 10,
        "Type" : "protein_coding",
        "bitscore" : 392.0,
        "slen" : 603,
        "mismatch" : 331,
        "name" : "KfCluster-3609.0",
        "send" : 600,
        "qcovs" : 84,
        "PrimarySymbol" : "TRANSLOCON AT THE OUTER MEMBRANE OF CHLOROPLASTS 64-V (TOC64-V)",
        "qend" : 177
      },
      "position" : {
        "x" : 784.6163330078125,
        "y" : -2478.36767578125
      },
      "selected" : false
    }, {
      "data" : {
        "id" : "17346",
        "Description" : "aspartate-glutamate racemase family;(source:Araport11)",
        "SecondarySymbol" : "0",
        "sstart" : 45,
        "qstart" : 600,
        "qcovhsp" : 14,
        "shared_name" : "KfCluster-3355.0",
        "ppos" : 60.0,
        "score" : 460,
        "pident" : 38.621,
        "SUID" : 17346,
        "selected" : false,
        "sseqid" : "AT1G15410",
        "length" : 290,
        "nident" : 112,
        "evalue" : 1.34E-51,
        "positive" : 174,
        "gaps" : 26,
        "Type" : "protein_coding",
        "bitscore" : 181.0,
        "slen" : 330,
        "mismatch" : 152,
        "name" : "KfCluster-3355.0",
        "send" : 324,
        "qcovs" : 42,
        "PrimarySymbol" : "0",
        "qend" : 1421
      },
      "position" : {
        "x" : -2358.4027353430797,
        "y" : -1754.3074951171875
      },
      "selected" : false
    }, {
      "data" : {
        "id" : "17345",
        "Description" : "U3 small nucleolar RNA-associated protein;(source:Araport11)",
        "SecondarySymbol" : "NUCLEOLAR FACTOR 1 (NOF1)",
        "sstart" : 174,
        "qstart" : 534,
        "qcovhsp" : 21,
        "shared_name" : "PpCluster-18904.0",
        "ppos" : 66.16,
        "score" : 1347,
        "pident" : 47.811,
        "SUID" : 17345,
        "selected" : false,
        "sseqid" : "AT1G17690",
        "length" : 594,
        "nident" : 284,
        "evalue" : 6.63E-174,
        "positive" : 393,
        "gaps" : 26,
        "Type" : "protein_coding",
        "bitscore" : 523.0,
        "slen" : 754,
        "mismatch" : 284,
        "name" : "PpCluster-18904.0",
        "send" : 753,
        "qcovs" : 63,
        "PrimarySymbol" : "NUCLEOLAR FACTOR 1 (NOF1)",
        "qend" : 2279
      },
      "position" : {
        "x" : 1492.95556640625,
        "y" : -3552.3674125105895
      },
      "selected" : false
    }, {
      "data" : {
        "id" : "17339",
        "Description" : "MATE efflux family protein;(source:Araport11)",
        "SecondarySymbol" : "(BIGE1A)",
        "sstart" : 2,
        "qstart" : 854,
        "qcovhsp" : 13,
        "shared_name" : "PpCluster-4956.1",
        "ppos" : 70.37,
        "score" : 461,
        "pident" : 57.672,
        "SUID" : 17339,
        "selected" : false,
        "sseqid" : "AT1G71870",
        "length" : 189,
        "nident" : 109,
        "evalue" : 1.89E-51,
        "positive" : 133,
        "gaps" : 0,
        "Type" : "protein_coding",
        "bitscore" : 182.0,
        "slen" : 510,
        "mismatch" : 80,
        "name" : "PpCluster-4956.1",
        "send" : 190,
        "qcovs" : 40,
        "PrimarySymbol" : "(BIGE1A)",
        "qend" : 1420
      },
      "position" : {
        "x" : -2236.2633310462047,
        "y" : -1599.6602783203125
      },
      "selected" : false
    }, {
      "data" : {
        "id" : "17338",
        "Description" : "\"Encodes Activated Disease Susceptibility 1 (ADS1), a putative MATE (multidrug and toxic compound extrusion) transport protein that negatively regulates plant disease resistance.\"",
        "SecondarySymbol" : "ALTERED DEVELOPMENT PROGRAM 1 (ADP1);ACTIVATED DISEASE SUSCEPTIBILITY 1 (ADS1);ARABIDOPSIS ABNORMAL SHOOT3 (ABS3)",
        "sstart" : 216,
        "qstart" : 1409,
        "qcovhsp" : 22,
        "shared_name" : "PpCluster-4956.0",
        "ppos" : 64.52,
        "score" : 649,
        "pident" : 47.097,
        "SUID" : 17338,
        "selected" : false,
        "sseqid" : "AT4G29140",
        "length" : 310,
        "nident" : 146,
        "evalue" : 1.18E-78,
        "positive" : 200,
        "gaps" : 4,
        "Type" : "protein_coding",
        "bitscore" : 254.0,
        "slen" : 532,
        "mismatch" : 160,
        "name" : "PpCluster-4956.0",
        "send" : 521,
        "qcovs" : 66,
        "PrimarySymbol" : "ACTIVATED DISEASE SUSCEPTIBILITY 1 (ADS1)",
        "qend" : 480
      },
      "position" : {
        "x" : -2369.2291513587047,
        "y" : -1574.4952392578125
      },
      "selected" : false
    }, {
      "data" : {
        "id" : "17335",
        "degree_layout" : 1,
        "Description" : "WW domain-containing protein;(source:Araport11)",
        "SecondarySymbol" : "0",
        "sstart" : 355,
        "qstart" : 566,
        "qcovhsp" : 6,
        "shared_name" : "SpCluster-11802.1",
        "ppos" : 85.54,
        "score" : 325,
        "pident" : 75.904,
        "SUID" : 17335,
        "selected" : false,
        "sseqid" : "AT2G41020",
        "length" : 83,
        "nident" : 63,
        "evalue" : 1.49E-32,
        "positive" : 71,
        "gaps" : 0,
        "Type" : "protein_coding",
        "bitscore" : 129.0,
        "slen" : 463,
        "mismatch" : 20,
        "name" : "SpCluster-11802.1",
        "send" : 437,
        "qcovs" : 17,
        "PrimarySymbol" : "0",
        "qend" : 318
      },
      "position" : {
        "x" : -1485.6152316760788,
        "y" : -2491.234868679093
      },
      "selected" : false
    }, {
      "data" : {
        "id" : "17334",
        "degree_layout" : 1,
        "Description" : "Encodes the catalytic subunit of a N-terminal acetyltransferase.",
        "SecondarySymbol" : "EMBRYO DEFECTIVE 2753 (EMB2753);NAA15 (NAA15);OMISHA (OMA)",
        "sstart" : 381,
        "qstart" : 714,
        "qcovhsp" : 1,
        "shared_name" : "KfCluster-31200.0",
        "ppos" : 84.62,
        "score" : 64,
        "pident" : 76.923,
        "SUID" : 17334,
        "selected" : false,
        "sseqid" : "AT1G80410",
        "length" : 13,
        "nident" : 10,
        "evalue" : 4.9,
        "positive" : 11,
        "gaps" : 0,
        "Type" : "protein_coding",
        "bitscore" : 29.3,
        "slen" : 897,
        "mismatch" : 3,
        "name" : "KfCluster-31200.0",
        "send" : 393,
        "qcovs" : 4,
        "PrimarySymbol" : "NAA15 (NAA15)",
        "qend" : 752
      },
      "position" : {
        "x" : -1556.7239963245163,
        "y" : -2396.388677272843
      },
      "selected" : false
    }, {
      "data" : {
        "id" : "17333",
        "Description" : "Ribosomal protein L22p/L17e family protein;(source:Araport11)",
        "SecondarySymbol" : "0",
        "sstart" : 62,
        "qstart" : 744,
        "qcovhsp" : 9,
        "shared_name" : "KfCluster-32896.0",
        "ppos" : 61.27,
        "score" : 299,
        "pident" : 41.04,
        "SUID" : 17333,
        "selected" : false,
        "sseqid" : "AT4G28360",
        "length" : 173,
        "nident" : 71,
        "evalue" : 3.44E-30,
        "positive" : 106,
        "gaps" : 13,
        "Type" : "protein_coding",
        "bitscore" : 119.0,
        "slen" : 271,
        "mismatch" : 89,
        "name" : "KfCluster-32896.0",
        "send" : 230,
        "qcovs" : 28,
        "PrimarySymbol" : "0",
        "qend" : 1235
      },
      "position" : {
        "x" : 1291.4185791015625,
        "y" : -3139.6181449324645
      },
      "selected" : false
    }, {
      "data" : {
        "id" : "17332",
        "Description" : "Encodes AT4g21960 (AT4g21960/T8O5_170). The mRNA is cell-to-cell mobile.",
        "SecondarySymbol" : "(PRXR1)",
        "sstart" : 10,
        "qstart" : 40,
        "qcovhsp" : 25,
        "shared_name" : "SpCluster-8200.0",
        "ppos" : 100.0,
        "score" : 1724,
        "pident" : 100.0,
        "SUID" : 17332,
        "selected" : false,
        "sseqid" : "AT4G21960",
        "length" : 321,
        "nident" : 321,
        "evalue" : 0.0,
        "positive" : 321,
        "gaps" : 0,
        "Type" : "protein_coding",
        "bitscore" : 668.0,
        "slen" : 330,
        "mismatch" : 0,
        "name" : "SpCluster-8200.0",
        "send" : 330,
        "qcovs" : 74,
        "PrimarySymbol" : "(PRXR1)",
        "qend" : 1002
      },
      "position" : {
        "x" : -2204.236572265625,
        "y" : -3336.6390948192575
      },
      "selected" : false
    }, {
      "data" : {
        "id" : "17331",
        "Description" : "Peroxidase superfamily protein;(source:Araport11)",
        "SecondarySymbol" : "0",
        "sstart" : 1,
        "qstart" : 17,
        "qcovhsp" : 30,
        "shared_name" : "SpCluster-7492.0",
        "ppos" : 100.0,
        "score" : 1789,
        "pident" : 100.0,
        "SUID" : 17331,
        "selected" : false,
        "sseqid" : "AT3G32980",
        "length" : 352,
        "nident" : 352,
        "evalue" : 0.0,
        "positive" : 352,
        "gaps" : 0,
        "Type" : "protein_coding",
        "bitscore" : 693.0,
        "slen" : 352,
        "mismatch" : 0,
        "name" : "SpCluster-7492.0",
        "send" : 352,
        "qcovs" : 91,
        "PrimarySymbol" : "0",
        "qend" : 1072
      },
      "position" : {
        "x" : -2135.29150390625,
        "y" : -3261.5072588817575
      },
      "selected" : false
    }, {
      "data" : {
        "id" : "17330",
        "Description" : "Peroxidase family protein;(source:Araport11)",
        "SecondarySymbol" : "0",
        "sstart" : 1,
        "qstart" : 1093,
        "qcovhsp" : 29,
        "shared_name" : "SpCluster-3516.0",
        "ppos" : 100.0,
        "score" : 1661,
        "pident" : 100.0,
        "SUID" : 17330,
        "selected" : false,
        "sseqid" : "AT4G30170",
        "length" : 325,
        "nident" : 325,
        "evalue" : 0.0,
        "positive" : 325,
        "gaps" : 0,
        "Type" : "protein_coding",
        "bitscore" : 644.0,
        "slen" : 325,
        "mismatch" : 0,
        "name" : "SpCluster-3516.0",
        "send" : 325,
        "qcovs" : 88,
        "PrimarySymbol" : "0",
        "qend" : 119
      },
      "position" : {
        "x" : -2077.4638671875,
        "y" : -3341.3449053661325
      },
      "selected" : false
    }, {
      "data" : {
        "id" : "17329",
        "Description" : "Peroxidase superfamily protein;(source:Araport11)",
        "SecondarySymbol" : "0",
        "sstart" : 1,
        "qstart" : 829,
        "qcovhsp" : 32,
        "shared_name" : "SpCluster-13789.0",
        "ppos" : 100.0,
        "score" : 1389,
        "pident" : 100.0,
        "SUID" : 17329,
        "selected" : false,
        "sseqid" : "AT2G37130",
        "length" : 276,
        "nident" : 276,
        "evalue" : 0.0,
        "positive" : 276,
        "gaps" : 0,
        "Type" : "protein_coding",
        "bitscore" : 539.0,
        "slen" : 327,
        "mismatch" : 0,
        "name" : "SpCluster-13789.0",
        "send" : 276,
        "qcovs" : 95,
        "PrimarySymbol" : "0",
        "qend" : 2
      },
      "position" : {
        "x" : -2168.7470703125,
        "y" : -3381.9403643505075
      },
      "selected" : false
    }, {
      "data" : {
        "id" : "17328",
        "Description" : "Encodes a cell wall bound peroxidase that is induced by hypo-osmolarity and is involved in the lignification of cell walls.",
        "SecondarySymbol" : "PEROXIDASE 71 (PRX71); (ATPRX71)",
        "sstart" : 32,
        "qstart" : 1229,
        "qcovhsp" : 16,
        "shared_name" : "PpCluster-2761.0",
        "ppos" : 61.41,
        "score" : 681,
        "pident" : 46.98,
        "SUID" : 17328,
        "selected" : false,
        "sseqid" : "AT5G64120",
        "length" : 298,
        "nident" : 140,
        "evalue" : 3.12E-84,
        "positive" : 183,
        "gaps" : 7,
        "Type" : "protein_coding",
        "bitscore" : 266.0,
        "slen" : 328,
        "mismatch" : 151,
        "name" : "PpCluster-2761.0",
        "send" : 328,
        "qcovs" : 48,
        "PrimarySymbol" : "PEROXIDASE 71 (PRX71)",
        "qend" : 354
      },
      "position" : {
        "x" : -2189.36474609375,
        "y" : -3280.3070635692575
      },
      "selected" : false
    }, {
      "data" : {
        "id" : "17327",
        "Description" : "Peroxidase superfamily protein;(source:Araport11)",
        "SecondarySymbol" : "(PRX64);PEROXIDASE 64 (PER64)",
        "sstart" : 129,
        "qstart" : 1153,
        "qcovhsp" : 7,
        "shared_name" : "PpCluster-19425.0",
        "ppos" : 58.64,
        "score" : 363,
        "pident" : 42.408,
        "SUID" : 17327,
        "selected" : false,
        "sseqid" : "AT5G42180",
        "length" : 191,
        "nident" : 81,
        "evalue" : 7.35E-38,
        "positive" : 112,
        "gaps" : 10,
        "Type" : "protein_coding",
        "bitscore" : 144.0,
        "slen" : 317,
        "mismatch" : 100,
        "name" : "PpCluster-19425.0",
        "send" : 316,
        "qcovs" : 20,
        "PrimarySymbol" : "PEROXIDASE 64 (PER64)",
        "qend" : 602
      },
      "position" : {
        "x" : -2111.2470703125,
        "y" : -3386.2787432567575
      },
      "selected" : false
    }, {
      "data" : {
        "id" : "17989",
        "degree_layout" : 3,
        "Description" : "Zinc finger C-x8-C-x5-C-x3-H type family protein;(source:Araport11)",
        "SecondarySymbol" : "0",
        "sstart" : 5,
        "qstart" : 1663,
        "qcovhsp" : 8,
        "shared_name" : "SpCluster-14521.0",
        "ppos" : 49.68,
        "score" : 239,
        "pident" : 38.065,
        "SUID" : 17989,
        "selected" : false,
        "sseqid" : "AT1G19860",
        "length" : 155,
        "nident" : 59,
        "evalue" : 3.21E-21,
        "positive" : 77,
        "gaps" : 9,
        "Type" : "protein_coding",
        "bitscore" : 96.7,
        "slen" : 413,
        "mismatch" : 87,
        "name" : "SpCluster-14521.0",
        "send" : 150,
        "qcovs" : 24,
        "PrimarySymbol" : "0",
        "qend" : 1199
      },
      "position" : {
        "x" : -58.11369323730469,
        "y" : -2077.358154296875
      },
      "selected" : false
    }, {
      "data" : {
        "id" : "17988",
        "degree_layout" : 1,
        "Description" : "DDRGK domain protein;(source:Araport11)",
        "SecondarySymbol" : "0",
        "sstart" : 170,
        "qstart" : 629,
        "qcovhsp" : 8,
        "shared_name" : "SpCluster-14483.0",
        "ppos" : 85.71,
        "score" : 407,
        "pident" : 68.75,
        "SUID" : 17988,
        "selected" : false,
        "sseqid" : "AT4G27120",
        "length" : 112,
        "nident" : 77,
        "evalue" : 1.37E-45,
        "positive" : 96,
        "gaps" : 1,
        "Type" : "protein_coding",
        "bitscore" : 161.0,
        "slen" : 298,
        "mismatch" : 34,
        "name" : "SpCluster-14483.0",
        "send" : 280,
        "qcovs" : 23,
        "PrimarySymbol" : "0",
        "qend" : 294
      },
      "position" : {
        "x" : 849.8139038085938,
        "y" : -1378.6143798828125
      },
      "selected" : false
    }, {
      "data" : {
        "id" : "17987",
        "degree_layout" : 2,
        "Description" : "ARM repeat superfamily protein;(source:Araport11)",
        "SecondarySymbol" : "0",
        "sstart" : 584,
        "qstart" : 704,
        "qcovhsp" : 4,
        "shared_name" : "SpCluster-19092.0",
        "ppos" : 61.79,
        "score" : 229,
        "pident" : 40.65,
        "SUID" : 17987,
        "selected" : false,
        "sseqid" : "AT3G54790",
        "length" : 123,
        "nident" : 50,
        "evalue" : 4.56E-19,
        "positive" : 76,
        "gaps" : 2,
        "Type" : "protein_coding",
        "bitscore" : 92.8,
        "slen" : 724,
        "mismatch" : 71,
        "name" : "SpCluster-19092.0",
        "send" : 704,
        "qcovs" : 13,
        "PrimarySymbol" : "0",
        "qend" : 336
      },
      "position" : {
        "x" : -742.029296875,
        "y" : -1861.840087890625
      },
      "selected" : false
    }, {
      "data" : {
        "id" : "17986",
        "degree_layout" : 4,
        "Description" : "member of Putative potassium proton antiporter family",
        "SecondarySymbol" : "K+ EFFLUX ANTIPORTER 6 (KEA6);ARABIDOPSIS THALIANA K+ EFFLUX ANTIPORTER 6 (ATKEA6)",
        "sstart" : 141,
        "qstart" : 1349,
        "qcovhsp" : 13,
        "shared_name" : "SpCluster-7052.0",
        "ppos" : 67.61,
        "score" : 933,
        "pident" : 51.408,
        "SUID" : 17986,
        "selected" : false,
        "sseqid" : "AT5G11800",
        "length" : 426,
        "nident" : 219,
        "evalue" : 2.11E-113,
        "positive" : 288,
        "gaps" : 16,
        "Type" : "protein_coding",
        "bitscore" : 363.0,
        "slen" : 597,
        "mismatch" : 191,
        "name" : "SpCluster-7052.0",
        "send" : 559,
        "qcovs" : 39,
        "PrimarySymbol" : "K+ EFFLUX ANTIPORTER 6 (KEA6)",
        "qend" : 2599
      },
      "position" : {
        "x" : 1166.7083740234375,
        "y" : -1097.9364013671875
      },
      "selected" : false
    }, {
      "data" : {
        "id" : "17325",
        "degree_layout" : 1,
        "Description" : "Encodes a gene whose sequence is similar to ferredoxin dependent glutamate synthase (Fd-GOGAT). Expression is most abundant in root. The mRNA is cell-to-cell mobile.",
        "SecondarySymbol" : "GLUTAMATE SYNTHASE 2 (GLU2)",
        "sstart" : 29,
        "qstart" : 335,
        "qcovhsp" : 29,
        "shared_name" : "KfCluster-13898.0",
        "ppos" : 75.58,
        "score" : 2607,
        "pident" : 62.596,
        "SUID" : 17325,
        "selected" : false,
        "sseqid" : "AT2G41220",
        "length" : 778,
        "nident" : 487,
        "evalue" : 0.0,
        "positive" : 588,
        "gaps" : 14,
        "Type" : "protein_coding",
        "bitscore" : 1008.0,
        "slen" : 1629,
        "mismatch" : 277,
        "name" : "KfCluster-13898.0",
        "send" : 793,
        "qcovs" : 87,
        "PrimarySymbol" : "GLUTAMATE SYNTHASE 2 (GLU2)",
        "qend" : 2665
      },
      "position" : {
        "x" : -1358.1995822620163,
        "y" : -2531.124272975968
      },
      "selected" : false
    }, {
      "data" : {
        "id" : "17985",
        "degree_layout" : 5,
        "Description" : "\"Encodes a potassium efflux antiporter; has three splice forms KEA3.1, KEA3.2, and KEA3.3, KEA3.2 is the most abundant splice form in all plant organs (silique, flower, leaf and root).  KEA3.1 and KEA3.3 are minor variants that can be found in flowers and in leaves. KEA3 is localized to the thylakoid membrane and  enriched in the stromal lamellae. It allows proton efflux from the thylakoid lumen by proton/potassium antiport.\"",
        "SecondarySymbol" : "K+ EFFLUX ANTIPORTER 3 (KEA3)",
        "sstart" : 93,
        "qstart" : 814,
        "qcovhsp" : 14,
        "shared_name" : "SpCluster-18144.0",
        "ppos" : 81.82,
        "score" : 1698,
        "pident" : 68.007,
        "SUID" : 17985,
        "selected" : false,
        "sseqid" : "AT4G04850",
        "length" : 572,
        "nident" : 389,
        "evalue" : 0.0,
        "positive" : 468,
        "gaps" : 9,
        "Type" : "protein_coding",
        "bitscore" : 658.0,
        "slen" : 776,
        "mismatch" : 174,
        "name" : "SpCluster-18144.0",
        "send" : 655,
        "qcovs" : 42,
        "PrimarySymbol" : "K+ EFFLUX ANTIPORTER 3 (KEA3)",
        "qend" : 2529
      },
      "position" : {
        "x" : 1056.806884765625,
        "y" : -1071.5982666015625
      },
      "selected" : false
    }, {
      "data" : {
        "id" : "17984",
        "degree_layout" : 1,
        "Description" : "",
        "SecondarySymbol" : "",
        "shared_name" : "SpCluster-13519.3",
        "SUID" : 17984,
        "selected" : false,
        "sseqid" : "",
        "Type" : "",
        "name" : "SpCluster-13519.3",
        "PrimarySymbol" : ""
      },
      "position" : {
        "x" : 1204.4691162109375,
        "y" : -1048.16357421875
      },
      "selected" : false
    }, {
      "data" : {
        "id" : "17983",
        "degree_layout" : 6,
        "Description" : "Encodes a K(+)/H(+) antiporter that modulates monovalent cation and pH homeostasis in plant chloroplasts or plastids.",
        "SecondarySymbol" : "K+ EFFLUX ANTIPORTER 2 (KEA2)",
        "sstart" : 479,
        "qstart" : 1837,
        "qcovhsp" : 16,
        "shared_name" : "SpCluster-1428.0",
        "ppos" : 87.43,
        "score" : 2274,
        "pident" : 76.479,
        "SUID" : 17983,
        "selected" : false,
        "sseqid" : "AT4G00630",
        "length" : 676,
        "nident" : 517,
        "evalue" : 0.0,
        "positive" : 591,
        "gaps" : 2,
        "Type" : "protein_coding",
        "bitscore" : 880.0,
        "slen" : 1174,
        "mismatch" : 157,
        "name" : "SpCluster-1428.0",
        "send" : 1154,
        "qcovs" : 49,
        "PrimarySymbol" : "K+ EFFLUX ANTIPORTER 2 (KEA2)",
        "qend" : 3858
      },
      "position" : {
        "x" : 1070.1156005859375,
        "y" : -1171.3006591796875
      },
      "selected" : false
    }, {
      "data" : {
        "id" : "17982",
        "degree_layout" : 1,
        "Description" : "Outer membrane OMP85 family protein;(source:Araport11)",
        "SecondarySymbol" : "0",
        "sstart" : 76,
        "qstart" : 1549,
        "qcovhsp" : 21,
        "shared_name" : "SpCluster-13762.0",
        "ppos" : 51.89,
        "score" : 650,
        "pident" : 34.034,
        "SUID" : 17982,
        "selected" : false,
        "sseqid" : "AT3G11070",
        "length" : 476,
        "nident" : 162,
        "evalue" : 6.07E-76,
        "positive" : 247,
        "gaps" : 51,
        "Type" : "protein_coding",
        "bitscore" : 254.0,
        "slen" : 520,
        "mismatch" : 263,
        "name" : "SpCluster-13762.0",
        "send" : 512,
        "qcovs" : 62,
        "PrimarySymbol" : "0",
        "qend" : 158
      },
      "position" : {
        "x" : 149.56878662109375,
        "y" : -2089.099853515625
      },
      "selected" : false
    }, {
      "data" : {
        "id" : "17981",
        "degree_layout" : 2,
        "Description" : "",
        "SecondarySymbol" : "",
        "shared_name" : "SpCluster-14112.0",
        "SUID" : 17981,
        "selected" : false,
        "sseqid" : "",
        "Type" : "",
        "name" : "SpCluster-14112.0",
        "PrimarySymbol" : ""
      },
      "position" : {
        "x" : 144.71697998046875,
        "y" : -1922.171630859375
      },
      "selected" : false
    }, {
      "data" : {
        "id" : "17320",
        "Description" : "\"A member of the Glycosyltransferase Family 64, homologous to Poplar cambium-expressed GT64 gene.  The EPC1 protein plays a critical role during plant development in maintaining the integrity of organs via cell-cell adhesion, thereby providing mechanical strength and facilitating the movement of metabolites throughout the plant.Loss of function specifically affects glycosylinositolphosphorylceramide (GIPC) mannosylation.\"",
        "SecondarySymbol" : "GIPC MANNOSYL-TRANSFERASE1 (GMT1);ECTOPICALLY PARTING CELLS (EPC1)",
        "sstart" : 75,
        "qstart" : 2177,
        "qcovhsp" : 7,
        "shared_name" : "SpCluster-9868.0",
        "ppos" : 49.61,
        "score" : 304,
        "pident" : 31.496,
        "SUID" : 17320,
        "selected" : false,
        "sseqid" : "AT3G55830",
        "length" : 254,
        "nident" : 80,
        "evalue" : 1.03E-29,
        "positive" : 126,
        "gaps" : 20,
        "Type" : "protein_coding",
        "bitscore" : 121.0,
        "slen" : 334,
        "mismatch" : 154,
        "name" : "SpCluster-9868.0",
        "send" : 326,
        "qcovs" : 22,
        "PrimarySymbol" : "ECTOPICALLY PARTING CELLS (EPC1)",
        "qend" : 1470
      },
      "position" : {
        "x" : -1628.3450736434015,
        "y" : -389.5120658309017
      },
      "selected" : false
    }, {
      "data" : {
        "id" : "17319",
        "Description" : "Encodes a glucuronyltransferase responsible  for the addition of GlcA residues onto xylan and for secondary wall deposition.",
        "SecondarySymbol" : "GLUCURONIC ACID SUBSTITUTION OF XYLAN 3 (GUX3);PLANT GLYCOGENIN-LIKE STARCH INITIATION PROTEIN 2 (PGSIP2)",
        "sstart" : 130,
        "qstart" : 3005,
        "qcovhsp" : 9,
        "shared_name" : "PpCluster-15801.0",
        "ppos" : 66.81,
        "score" : 1226,
        "pident" : 48.511,
        "SUID" : 17319,
        "selected" : false,
        "sseqid" : "AT1G77130",
        "length" : 470,
        "nident" : 228,
        "evalue" : 1.33E-150,
        "positive" : 314,
        "gaps" : 12,
        "Type" : "protein_coding",
        "bitscore" : 476.0,
        "slen" : 618,
        "mismatch" : 230,
        "name" : "PpCluster-15801.0",
        "send" : 592,
        "qcovs" : 27,
        "PrimarySymbol" : "PLANT GLYCOGENIN-LIKE STARCH INITIATION PROTEIN 2 (PGSIP2)",
        "qend" : 4399
      },
      "position" : {
        "x" : -1609.7718314559015,
        "y" : -491.9515189559017
      },
      "selected" : false
    }, {
      "data" : {
        "id" : "17318",
        "Description" : "Predicted to encode a galactinol synthase.",
        "SecondarySymbol" : "GALACTINOL SYNTHASE 7 (GolS7);GALACTINOL SYNTHASE 7 (AtGolS7)",
        "sstart" : 233,
        "qstart" : 835,
        "qcovhsp" : 2,
        "shared_name" : "KfCluster-31970.0",
        "ppos" : 67.21,
        "score" : 173,
        "pident" : 49.18,
        "SUID" : 17318,
        "selected" : false,
        "sseqid" : "AT1G60450",
        "length" : 61,
        "nident" : 30,
        "evalue" : 6.49E-13,
        "positive" : 41,
        "gaps" : 0,
        "Type" : "protein_coding",
        "bitscore" : 71.2,
        "slen" : 332,
        "mismatch" : 31,
        "name" : "KfCluster-31970.0",
        "send" : 293,
        "qcovs" : 6,
        "PrimarySymbol" : "GALACTINOL SYNTHASE 7 (GolS7)",
        "qend" : 653
      },
      "position" : {
        "x" : -1530.3648490340265,
        "y" : -424.6497611434017
      },
      "selected" : false
    }, {
      "data" : {
        "id" : "17315",
        "Description" : "zinc ion binding protein;(source:Araport11)",
        "SecondarySymbol" : "0",
        "sstart" : 1,
        "qstart" : 1646,
        "qcovhsp" : 7,
        "shared_name" : "SpCluster-8869.0",
        "ppos" : 66.41,
        "score" : 329,
        "pident" : 53.435,
        "SUID" : 17315,
        "selected" : false,
        "sseqid" : "AT2G19385",
        "length" : 131,
        "nident" : 70,
        "evalue" : 4.61E-34,
        "positive" : 87,
        "gaps" : 4,
        "Type" : "protein_coding",
        "bitscore" : 131.0,
        "slen" : 275,
        "mismatch" : 57,
        "name" : "SpCluster-8869.0",
        "send" : 128,
        "qcovs" : 21,
        "PrimarySymbol" : "0",
        "qend" : 1257
      },
      "position" : {
        "x" : 1681.9063720703125,
        "y" : -3295.9360160262145
      },
      "selected" : false
    }, {
      "data" : {
        "id" : "17314",
        "Description" : "U3 small nucleolar RNA-associated protein;(source:Araport11)",
        "SecondarySymbol" : "NUCLEOLAR FACTOR 1 (NOF1)",
        "sstart" : 412,
        "qstart" : 1388,
        "qcovhsp" : 10,
        "shared_name" : "KfCluster-33240.0",
        "ppos" : 75.0,
        "score" : 1055,
        "pident" : 56.977,
        "SUID" : 17314,
        "selected" : false,
        "sseqid" : "AT1G17690",
        "length" : 344,
        "nident" : 196,
        "evalue" : 4.85E-128,
        "positive" : 258,
        "gaps" : 3,
        "Type" : "protein_coding",
        "bitscore" : 410.0,
        "slen" : 754,
        "mismatch" : 145,
        "name" : "KfCluster-33240.0",
        "send" : 754,
        "qcovs" : 29,
        "PrimarySymbol" : "NUCLEOLAR FACTOR 1 (NOF1)",
        "qend" : 363
      },
      "position" : {
        "x" : 1540.249755859375,
        "y" : -3458.4982718855895
      },
      "selected" : false
    }, {
      "data" : {
        "id" : "17313",
        "Description" : "zinc ion binding protein;(source:Araport11)",
        "SecondarySymbol" : "0",
        "sstart" : 1,
        "qstart" : 2673,
        "qcovhsp" : 4,
        "shared_name" : "KfCluster-31801.0",
        "ppos" : 66.96,
        "score" : 328,
        "pident" : 51.304,
        "SUID" : 17313,
        "selected" : false,
        "sseqid" : "AT2G19385",
        "length" : 115,
        "nident" : 59,
        "evalue" : 1.49E-33,
        "positive" : 77,
        "gaps" : 8,
        "Type" : "protein_coding",
        "bitscore" : 130.0,
        "slen" : 275,
        "mismatch" : 48,
        "name" : "KfCluster-31801.0",
        "send" : 110,
        "qcovs" : 11,
        "PrimarySymbol" : "0",
        "qend" : 2338
      },
      "position" : {
        "x" : 1606.4085693359375,
        "y" : -3369.8864554793395
      },
      "selected" : false
    }, {
      "data" : {
        "id" : "17312",
        "degree_layout" : 2,
        "Description" : "SET domain protein 38;(source:Araport11)",
        "SecondarySymbol" : "SET DOMAIN PROTEIN 38 (SDG38); (ATXR4)",
        "sstart" : 203,
        "qstart" : 1652,
        "qcovhsp" : 5,
        "shared_name" : "KfCluster-31776.0",
        "ppos" : 64.17,
        "score" : 276,
        "pident" : 46.667,
        "SUID" : 17312,
        "selected" : false,
        "sseqid" : "AT5G06620",
        "length" : 120,
        "nident" : 56,
        "evalue" : 2.39E-26,
        "positive" : 77,
        "gaps" : 0,
        "Type" : "protein_coding",
        "bitscore" : 110.0,
        "slen" : 325,
        "mismatch" : 64,
        "name" : "KfCluster-31776.0",
        "send" : 322,
        "qcovs" : 14,
        "PrimarySymbol" : "SET DOMAIN PROTEIN 38 (SDG38)",
        "qend" : 2011
      },
      "position" : {
        "x" : 79.41719818115234,
        "y" : -1937.4249267578125
      },
      "selected" : false
    }, {
      "data" : {
        "id" : "17311",
        "degree_layout" : 2,
        "Description" : "involved in trafficking from the trans-Golgi Network to the central vacuole. The mRNA is cell-to-cell mobile.",
        "SecondarySymbol" : "DYNAMIN-RELATED PROTEIN 2A (DRP2A);DYNAMIN-LIKE PROTEIN 6 (ADL6)",
        "sstart" : 3,
        "qstart" : 3948,
        "qcovhsp" : 17,
        "shared_name" : "SpCluster-19709.0",
        "ppos" : 61.6,
        "score" : 1366,
        "pident" : 42.198,
        "SUID" : 17311,
        "selected" : false,
        "sseqid" : "AT1G10290",
        "length" : 737,
        "nident" : 311,
        "evalue" : 1.12E-169,
        "positive" : 454,
        "gaps" : 47,
        "Type" : "protein_coding",
        "bitscore" : 530.0,
        "slen" : 914,
        "mismatch" : 379,
        "name" : "SpCluster-19709.0",
        "send" : 729,
        "qcovs" : 51,
        "PrimarySymbol" : "DYNAMIN-LIKE PROTEIN 6 (ADL6)",
        "qend" : 1849
      },
      "position" : {
        "x" : -982.01123046875,
        "y" : -1788.4595947265625
      },
      "selected" : false
    }, {
      "data" : {
        "id" : "17310",
        "degree_layout" : 4,
        "Description" : "Molecular chaperone Hsp40/DnaJ family protein;(source:Araport11)",
        "SecondarySymbol" : "DNA J PROTEIN A7 (DJA7)",
        "sstart" : 186,
        "qstart" : 3351,
        "qcovhsp" : 7,
        "shared_name" : "KfCluster-32150.0",
        "ppos" : 76.83,
        "score" : 769,
        "pident" : 60.163,
        "SUID" : 17310,
        "selected" : false,
        "sseqid" : "AT1G80030",
        "length" : 246,
        "nident" : 148,
        "evalue" : 1.32E-90,
        "positive" : 189,
        "gaps" : 0,
        "Type" : "protein_coding",
        "bitscore" : 300.0,
        "slen" : 500,
        "mismatch" : 98,
        "name" : "KfCluster-32150.0",
        "send" : 431,
        "qcovs" : 22,
        "PrimarySymbol" : "DNA J PROTEIN A7 (DJA7)",
        "qend" : 2614
      },
      "position" : {
        "x" : 1743.8489753304855,
        "y" : -2122.749070823404
      },
      "selected" : false
    }, {
      "data" : {
        "id" : "17307",
        "degree_layout" : 6,
        "Description" : "SET domain protein 35;(source:Araport11)",
        "SecondarySymbol" : "SET DOMAIN PROTEIN 35 (SDG35); (ATXR1)",
        "sstart" : 70,
        "qstart" : 2062,
        "qcovhsp" : 8,
        "shared_name" : "PpCluster-18994.0",
        "ppos" : 51.25,
        "score" : 425,
        "pident" : 32.133,
        "SUID" : 17307,
        "selected" : false,
        "sseqid" : "AT1G26760",
        "length" : 361,
        "nident" : 116,
        "evalue" : 1.11E-43,
        "positive" : 185,
        "gaps" : 18,
        "Type" : "protein_coding",
        "bitscore" : 168.0,
        "slen" : 545,
        "mismatch" : 227,
        "name" : "PpCluster-18994.0",
        "send" : 421,
        "qcovs" : 23,
        "PrimarySymbol" : "SET DOMAIN PROTEIN 35 (SDG35)",
        "qend" : 1007
      },
      "position" : {
        "x" : 48.23273468017578,
        "y" : -1791.8321533203125
      },
      "selected" : false
    }, {
      "data" : {
        "id" : "17306",
        "degree_layout" : 5,
        "Description" : "\"Encodes one of the 36 carboxylate clamp (CC)-tetratricopeptide repeat (TPR) proteins (Prasad 2010, Pubmed ID: 20856808) with potential to interact with Hsp90/Hsp70 as co-chaperones.\"",
        "SecondarySymbol" : "PHOX3 (Phox3)",
        "sstart" : 130,
        "qstart" : 3149,
        "qcovhsp" : 3,
        "shared_name" : "KfCluster-31606.1",
        "ppos" : 53.64,
        "score" : 107,
        "pident" : 29.091,
        "SUID" : 17306,
        "selected" : false,
        "sseqid" : "AT5G20360",
        "length" : 110,
        "nident" : 32,
        "evalue" : 2.22E-4,
        "positive" : 59,
        "gaps" : 17,
        "Type" : "protein_coding",
        "bitscore" : 45.8,
        "slen" : 809,
        "mismatch" : 61,
        "name" : "KfCluster-31606.1",
        "send" : 228,
        "qcovs" : 8,
        "PrimarySymbol" : "PHOX3 (Phox3)",
        "qend" : 3460
      },
      "position" : {
        "x" : -188.52369689941406,
        "y" : -1408.383056640625
      },
      "selected" : false
    }, {
      "data" : {
        "id" : "17305",
        "degree_layout" : 1,
        "Description" : "Required for proper proliferation of basal cells.",
        "SecondarySymbol" : "VALYL TRNA SYNTHETASE (VALRS);TWIN 2 (TWN2)",
        "sstart" : 118,
        "qstart" : 1108,
        "qcovhsp" : 22,
        "shared_name" : "KfCluster-26764.0",
        "ppos" : 73.46,
        "score" : 3032,
        "pident" : 59.529,
        "SUID" : 17305,
        "selected" : false,
        "sseqid" : "AT1G14610",
        "length" : 976,
        "nident" : 581,
        "evalue" : 0.0,
        "positive" : 717,
        "gaps" : 14,
        "Type" : "protein_coding",
        "bitscore" : 1172.0,
        "slen" : 1108,
        "mismatch" : 381,
        "name" : "KfCluster-26764.0",
        "send" : 1089,
        "qcovs" : 67,
        "PrimarySymbol" : "TWIN 2 (TWN2)",
        "qend" : 4005
      },
      "position" : {
        "x" : -1857.87255859375,
        "y" : -875.6860961914062
      },
      "selected" : false
    }, {
      "data" : {
        "id" : "17304",
        "degree_layout" : 1,
        "Description" : "\"CINV2 appears to function as a neutral invertase based on the phenotype of a  cinv1(AT1G35580)/cinv2 double mutant. It is predicted to be a cytosolic enzyme. CINV1, CINV2, and possibly other cytosolic invertases may play an important role in supplying carbon from sucrose to non-photosynthetic tissues.\"",
        "SecondarySymbol" : "ALKALINE/NEUTRAL INVERTASE I (A/N-InvI);CYTOSOLIC INVERTASE 2 (CINV2)",
        "sstart" : 69,
        "qstart" : 1880,
        "qcovhsp" : 20,
        "shared_name" : "KfCluster-31256.0",
        "ppos" : 84.63,
        "score" : 1986,
        "pident" : 71.257,
        "SUID" : 17304,
        "selected" : false,
        "sseqid" : "AT4G09510",
        "length" : 501,
        "nident" : 357,
        "evalue" : 0.0,
        "positive" : 424,
        "gaps" : 12,
        "Type" : "protein_coding",
        "bitscore" : 769.0,
        "slen" : 558,
        "mismatch" : 132,
        "name" : "KfCluster-31256.0",
        "send" : 557,
        "qcovs" : 59,
        "PrimarySymbol" : "CYTOSOLIC INVERTASE 2 (CINV2)",
        "qend" : 378
      },
      "position" : {
        "x" : -745.0525512695312,
        "y" : -1335.5701904296875
      },
      "selected" : false
    }, {
      "data" : {
        "id" : "17303",
        "degree_layout" : 4,
        "Description" : "transducin family protein / WD-40 repeat family protein;(source:Araport11)",
        "SecondarySymbol" : "(SEC31B)",
        "sstart" : 3,
        "qstart" : 4255,
        "qcovhsp" : 18,
        "shared_name" : "SpCluster-18919.0",
        "ppos" : 64.5,
        "score" : 1853,
        "pident" : 46.56,
        "SUID" : 17303,
        "selected" : false,
        "sseqid" : "AT3G63460",
        "length" : 814,
        "nident" : 379,
        "evalue" : 0.0,
        "positive" : 525,
        "gaps" : 53,
        "Type" : "protein_coding",
        "bitscore" : 718.0,
        "slen" : 1104,
        "mismatch" : 382,
        "name" : "SpCluster-18919.0",
        "send" : 780,
        "qcovs" : 55,
        "PrimarySymbol" : "(SEC31B)",
        "qend" : 1865
      },
      "position" : {
        "x" : -645.0756225585938,
        "y" : -351.4376525878906
      },
      "selected" : false
    }, {
      "data" : {
        "id" : "17302",
        "degree_layout" : 2,
        "Description" : "Transducin/WD40 repeat-like superfamily protein;(source:Araport11)",
        "SecondarySymbol" : "0",
        "sstart" : 177,
        "qstart" : 1679,
        "qcovhsp" : 26,
        "shared_name" : "SpCluster-13264.0",
        "ppos" : 75.1,
        "score" : 1457,
        "pident" : 59.053,
        "SUID" : 17302,
        "selected" : false,
        "sseqid" : "AT2G20330",
        "length" : 486,
        "nident" : 287,
        "evalue" : 0.0,
        "positive" : 365,
        "gaps" : 29,
        "Type" : "protein_coding",
        "bitscore" : 565.0,
        "slen" : 648,
        "mismatch" : 170,
        "name" : "SpCluster-13264.0",
        "send" : 634,
        "qcovs" : 77,
        "PrimarySymbol" : "0",
        "qend" : 225
      },
      "position" : {
        "x" : -814.4223022460938,
        "y" : -317.6556091308594
      },
      "selected" : false
    }, {
      "data" : {
        "id" : "17301",
        "degree_layout" : 1,
        "Description" : "\"Encodes a spermine synthase.  Required for internode elongation and vascular development, specifically in the mechanism that defines the boundaries between veins and nonvein regions.   This mechanism may be mediated by polar auxin transport.  Though ACL5 has been shown to function as a spermine  synthase in E. coli, an ACL5 knockout has no effect on the endogenous levels of free and conjugated polyamines in Arabidopsis, suggesting that ACL5 may have a very specific or altogether different in vivo function.\"",
        "SecondarySymbol" : "ACAULIS 5 (ACL5)",
        "sstart" : 28,
        "qstart" : 1295,
        "qcovhsp" : 7,
        "shared_name" : "KfCluster-31215.5",
        "ppos" : 75.41,
        "score" : 928,
        "pident" : 57.705,
        "SUID" : 17301,
        "selected" : false,
        "sseqid" : "AT5G19530",
        "length" : 305,
        "nident" : 176,
        "evalue" : 9.66E-114,
        "positive" : 230,
        "gaps" : 1,
        "Type" : "protein_coding",
        "bitscore" : 362.0,
        "slen" : 332,
        "mismatch" : 128,
        "name" : "KfCluster-31215.5",
        "send" : 331,
        "qcovs" : 20,
        "PrimarySymbol" : "ACAULIS 5 (ACL5)",
        "qend" : 381
      },
      "position" : {
        "x" : -744.9766235351562,
        "y" : -1214.2060546875
      },
      "selected" : false
    }, {
      "data" : {
        "id" : "17298",
        "degree_layout" : 8,
        "Description" : "\"Encodes SVR3, a putative chloroplast TypA translation elongation GTPase.  Loss of SVR3 suppresses variegation mediated by var2.  SVR3 is essential for plants? ability to develop functional chloroplasts under chilling stress (8C), but not at normal temperature (22C).\"",
        "SecondarySymbol" : "SUPPRESSOR OF VARIEGATION 3 (SVR3)",
        "sstart" : 176,
        "qstart" : 888,
        "qcovhsp" : 17,
        "shared_name" : "SpCluster-20223.0",
        "ppos" : 85.31,
        "score" : 1248,
        "pident" : 72.5,
        "SUID" : 17298,
        "selected" : false,
        "sseqid" : "AT5G13650",
        "length" : 320,
        "nident" : 232,
        "evalue" : 2.7E-164,
        "positive" : 273,
        "gaps" : 0,
        "Type" : "protein_coding",
        "bitscore" : 485.0,
        "slen" : 675,
        "mismatch" : 88,
        "name" : "SpCluster-20223.0",
        "send" : 495,
        "qcovs" : 52,
        "PrimarySymbol" : "SUPPRESSOR OF VARIEGATION 3 (SVR3)",
        "qend" : 1847
      },
      "position" : {
        "x" : 1269.3510521272947,
        "y" : -406.63006591796875
      },
      "selected" : false
    }, {
      "data" : {
        "id" : "17297",
        "degree_layout" : 12,
        "Description" : "Ribosomal protein S5/Elongation factor G/III/V family protein;(source:Araport11)",
        "SecondarySymbol" : "0",
        "sstart" : 3,
        "qstart" : 150,
        "qcovhsp" : 31,
        "shared_name" : "SpCluster-17705.0",
        "ppos" : 63.11,
        "score" : 2606,
        "pident" : 47.8,
        "SUID" : 17297,
        "selected" : false,
        "sseqid" : "AT3G22980",
        "length" : 1182,
        "nident" : 565,
        "evalue" : 0.0,
        "positive" : 746,
        "gaps" : 180,
        "Type" : "protein_coding",
        "bitscore" : 1008.0,
        "slen" : 1015,
        "mismatch" : 437,
        "name" : "SpCluster-17705.0",
        "send" : 1015,
        "qcovs" : 92,
        "PrimarySymbol" : "0",
        "qend" : 3662
      },
      "position" : {
        "x" : 1149.6047142366697,
        "y" : -542.146240234375
      },
      "selected" : false
    }, {
      "data" : {
        "id" : "17296",
        "degree_layout" : 2,
        "Description" : "\"Encodes SVR3, a putative chloroplast TypA translation elongation GTPase.  Loss of SVR3 suppresses variegation mediated by var2.  SVR3 is essential for plants? ability to develop functional chloroplasts under chilling stress (8C), but not at normal temperature (22C).\"",
        "SecondarySymbol" : "SUPPRESSOR OF VARIEGATION 3 (SVR3)",
        "sstart" : 489,
        "qstart" : 583,
        "qcovhsp" : 29,
        "shared_name" : "SpCluster-10238.0",
        "ppos" : 83.14,
        "score" : 642,
        "pident" : 66.279,
        "SUID" : 17296,
        "selected" : false,
        "sseqid" : "AT5G13650",
        "length" : 172,
        "nident" : 114,
        "evalue" : 2.81E-80,
        "positive" : 143,
        "gaps" : 0,
        "Type" : "protein_coding",
        "bitscore" : 251.0,
        "slen" : 675,
        "mismatch" : 58,
        "name" : "SpCluster-10238.0",
        "send" : 660,
        "qcovs" : 88,
        "PrimarySymbol" : "SUPPRESSOR OF VARIEGATION 3 (SVR3)",
        "qend" : 68
      },
      "position" : {
        "x" : 1358.553775697606,
        "y" : -286.6349509654385
      },
      "selected" : false
    }, {
      "data" : {
        "id" : "17295",
        "degree_layout" : 3,
        "Description" : "\"A member of ARF GAP domain (AGD), A thaliana has 15 members, grouped into four classes. AGD2 belongs to the class 1, together with AGD1, AGD3, and AGD4.\"",
        "SecondarySymbol" : "ARF-GAP DOMAIN 2 (AGD2)",
        "sstart" : 676,
        "qstart" : 641,
        "qcovhsp" : 9,
        "shared_name" : "SpCluster-12364.0",
        "ppos" : 65.96,
        "score" : 220,
        "pident" : 46.809,
        "SUID" : 17295,
        "selected" : false,
        "sseqid" : "AT1G60860",
        "length" : 94,
        "nident" : 44,
        "evalue" : 3.79E-19,
        "positive" : 62,
        "gaps" : 0,
        "Type" : "protein_coding",
        "bitscore" : 89.4,
        "slen" : 776,
        "mismatch" : 50,
        "name" : "SpCluster-12364.0",
        "send" : 769,
        "qcovs" : 26,
        "PrimarySymbol" : "ARF-GAP DOMAIN 2 (AGD2)",
        "qend" : 922
      },
      "position" : {
        "x" : -381.9510192871094,
        "y" : -350.1232604980469
      },
      "selected" : false
    }, {
      "data" : {
        "id" : "17290",
        "Description" : "ribosome biogenesis regulatory protein (RRS1) family protein;(source:Araport11)",
        "SecondarySymbol" : "0",
        "sstart" : 12,
        "qstart" : 1229,
        "qcovhsp" : 19,
        "shared_name" : "SpCluster-4313.0",
        "ppos" : 67.35,
        "score" : 666,
        "pident" : 48.639,
        "SUID" : 17290,
        "selected" : false,
        "sseqid" : "AT2G37990",
        "length" : 294,
        "nident" : 143,
        "evalue" : 3.41E-83,
        "positive" : 198,
        "gaps" : 8,
        "Type" : "protein_coding",
        "bitscore" : 261.0,
        "slen" : 318,
        "mismatch" : 143,
        "name" : "SpCluster-4313.0",
        "send" : 297,
        "qcovs" : 57,
        "PrimarySymbol" : "0",
        "qend" : 348
      },
      "position" : {
        "x" : -1041.186748448089,
        "y" : -3626.309101161286
      },
      "selected" : false
    }, {
      "data" : {
        "id" : "17289",
        "Description" : "ribosome biogenesis regulatory protein (RRS1) family protein;(source:Araport11)",
        "SecondarySymbol" : "0",
        "sstart" : 180,
        "qstart" : 674,
        "qcovhsp" : 4,
        "shared_name" : "PpCluster-19284.0",
        "ppos" : 80.82,
        "score" : 241,
        "pident" : 64.384,
        "SUID" : 17289,
        "selected" : false,
        "sseqid" : "AT2G37990",
        "length" : 73,
        "nident" : 47,
        "evalue" : 5.89E-22,
        "positive" : 59,
        "gaps" : 0,
        "Type" : "protein_coding",
        "bitscore" : 97.4,
        "slen" : 318,
        "mismatch" : 26,
        "name" : "PpCluster-19284.0",
        "send" : 252,
        "qcovs" : 12,
        "PrimarySymbol" : "0",
        "qend" : 456
      },
      "position" : {
        "x" : -1022.6132621199641,
        "y" : -3728.748554286286
      },
      "selected" : false
    }, {
      "data" : {
        "id" : "17288",
        "Description" : "ribosome biogenesis regulatory protein (RRS1) family protein;(source:Araport11)",
        "SecondarySymbol" : "0",
        "sstart" : 13,
        "qstart" : 1475,
        "qcovhsp" : 15,
        "shared_name" : "KfCluster-29960.0",
        "ppos" : 64.71,
        "score" : 422,
        "pident" : 49.16,
        "SUID" : 17288,
        "selected" : false,
        "sseqid" : "AT2G37990",
        "length" : 238,
        "nident" : 117,
        "evalue" : 3.8E-47,
        "positive" : 154,
        "gaps" : 4,
        "Type" : "protein_coding",
        "bitscore" : 167.0,
        "slen" : 318,
        "mismatch" : 117,
        "name" : "KfCluster-29960.0",
        "send" : 246,
        "qcovs" : 44,
        "PrimarySymbol" : "0",
        "qend" : 762
      },
      "position" : {
        "x" : -943.2062796980891,
        "y" : -3661.446796473786
      },
      "selected" : false
    }, {
      "data" : {
        "id" : "17287",
        "degree_layout" : 2,
        "Description" : "RNA recognition motif (RRM)-containing protein;(source:Araport11)",
        "SecondarySymbol" : "0",
        "sstart" : 166,
        "qstart" : 3063,
        "qcovhsp" : 20,
        "shared_name" : "PpCluster-20170.0",
        "ppos" : 60.12,
        "score" : 1528,
        "pident" : 47.977,
        "SUID" : 17287,
        "selected" : false,
        "sseqid" : "AT5G10800",
        "length" : 865,
        "nident" : 415,
        "evalue" : 0.0,
        "positive" : 520,
        "gaps" : 158,
        "Type" : "protein_coding",
        "bitscore" : 593.0,
        "slen" : 947,
        "mismatch" : 292,
        "name" : "PpCluster-20170.0",
        "send" : 880,
        "qcovs" : 60,
        "PrimarySymbol" : "0",
        "qend" : 493
      },
      "position" : {
        "x" : -1800.6600341796875,
        "y" : -874.5836181640625
      },
      "selected" : false
    }, {
      "data" : {
        "id" : "17970",
        "degree_layout" : 3,
        "Description" : "",
        "SecondarySymbol" : "",
        "shared_name" : "SpCluster-16969.0",
        "SUID" : 17970,
        "selected" : false,
        "sseqid" : "",
        "Type" : "",
        "name" : "SpCluster-16969.0",
        "PrimarySymbol" : ""
      },
      "position" : {
        "x" : 324.984375,
        "y" : -1054.4532470703125
      },
      "selected" : false
    }, {
      "data" : {
        "id" : "17969",
        "degree_layout" : 4,
        "Description" : "\"member of Alpha-Expansin Gene Family. Naming convention from the Expansin Working Group (Kende et al, 2004. Plant Mol Bio)\"",
        "SecondarySymbol" : "EXPANSIN A24 (ATEXPA24);EXPANSIN 24 (EXP24);EXPANSIN A24 (EXPA24); (ATHEXP ALPHA 1.19); (ATEXP24)",
        "sstart" : 27,
        "qstart" : 730,
        "qcovhsp" : 3,
        "shared_name" : "SpCluster-13182.87",
        "ppos" : 44.62,
        "score" : 90,
        "pident" : 29.231,
        "SUID" : 17969,
        "selected" : false,
        "sseqid" : "AT5G39310",
        "length" : 65,
        "nident" : 19,
        "evalue" : 0.008,
        "positive" : 29,
        "gaps" : 3,
        "Type" : "protein_coding",
        "bitscore" : 39.3,
        "slen" : 296,
        "mismatch" : 43,
        "name" : "SpCluster-13182.87",
        "send" : 91,
        "qcovs" : 8,
        "PrimarySymbol" : "EXPANSIN A24 (EXPA24)",
        "qend" : 915
      },
      "position" : {
        "x" : 362.76666259765625,
        "y" : -1204.575927734375
      },
      "selected" : false
    }, {
      "data" : {
        "id" : "17283",
        "degree_layout" : 17,
        "Description" : "",
        "SecondarySymbol" : "",
        "shared_name" : "SpCluster-9928.38",
        "SUID" : 17283,
        "selected" : false,
        "sseqid" : "",
        "Type" : "",
        "name" : "SpCluster-9928.38",
        "PrimarySymbol" : ""
      },
      "position" : {
        "x" : 709.832275390625,
        "y" : -1431.9017333984375
      },
      "selected" : false
    }, {
      "data" : {
        "id" : "17282",
        "degree_layout" : 19,
        "Description" : "phosphoglycolate phosphatase;(source:Araport11)",
        "SecondarySymbol" : "0",
        "sstart" : 436,
        "qstart" : 2344,
        "qcovhsp" : 1,
        "shared_name" : "SpCluster-20260.0",
        "ppos" : 65.33,
        "score" : 182,
        "pident" : 46.667,
        "SUID" : 17282,
        "selected" : false,
        "sseqid" : "AT5G48830",
        "length" : 75,
        "nident" : 35,
        "evalue" : 4.75E-13,
        "positive" : 49,
        "gaps" : 0,
        "Type" : "protein_coding",
        "bitscore" : 74.7,
        "slen" : 511,
        "mismatch" : 40,
        "name" : "SpCluster-20260.0",
        "send" : 510,
        "qcovs" : 3,
        "PrimarySymbol" : "0",
        "qend" : 2568
      },
      "position" : {
        "x" : 752.0177612304688,
        "y" : -1585.118896484375
      },
      "selected" : false
    }, {
      "data" : {
        "id" : "17281",
        "degree_layout" : 2,
        "Description" : "\"Peptidase C12, ubiquitin carboxyl-terminal hydrolase 1;(source:Araport11)\"",
        "SecondarySymbol" : "(UCH1)",
        "sstart" : 44,
        "qstart" : 156,
        "qcovhsp" : 11,
        "shared_name" : "SpCluster-16297.1",
        "ppos" : 66.77,
        "score" : 718,
        "pident" : 48.171,
        "SUID" : 17281,
        "selected" : false,
        "sseqid" : "AT5G16310",
        "length" : 328,
        "nident" : 158,
        "evalue" : 3.15E-86,
        "positive" : 219,
        "gaps" : 43,
        "Type" : "protein_coding",
        "bitscore" : 281.0,
        "slen" : 334,
        "mismatch" : 127,
        "name" : "SpCluster-16297.1",
        "send" : 332,
        "qcovs" : 32,
        "PrimarySymbol" : "(UCH1)",
        "qend" : 1127
      },
      "position" : {
        "x" : 342.1654052734375,
        "y" : -1558.0267333984375
      },
      "selected" : false
    }, {
      "data" : {
        "id" : "17280",
        "degree_layout" : 13,
        "Description" : "",
        "SecondarySymbol" : "",
        "shared_name" : "SpCluster-11052.0",
        "SUID" : 17280,
        "selected" : false,
        "sseqid" : "",
        "Type" : "",
        "name" : "SpCluster-11052.0",
        "PrimarySymbol" : ""
      },
      "position" : {
        "x" : 686.5408935546875,
        "y" : -1531.1553955078125
      },
      "selected" : false
    }, {
      "data" : {
        "id" : "17968",
        "degree_layout" : 2,
        "Description" : "Encodes a subunit of the WAVE complex. The WAVE complex is required for activation of ARP2/3 complex which functions in actin microfilament nucleation and branching.  One of four ABI-like proteins.",
        "SecondarySymbol" : "ABI-1-LIKE 1 (ABIL1)",
        "sstart" : 23,
        "qstart" : 47,
        "qcovhsp" : 8,
        "shared_name" : "SpCluster-4032.0",
        "ppos" : 63.11,
        "score" : 200,
        "pident" : 38.835,
        "SUID" : 17968,
        "selected" : false,
        "sseqid" : "AT2G46225",
        "length" : 103,
        "nident" : 40,
        "evalue" : 2.83E-17,
        "positive" : 65,
        "gaps" : 0,
        "Type" : "protein_coding",
        "bitscore" : 81.6,
        "slen" : 286,
        "mismatch" : 63,
        "name" : "SpCluster-4032.0",
        "send" : 125,
        "qcovs" : 25,
        "PrimarySymbol" : "ABI-1-LIKE 1 (ABIL1)",
        "qend" : 355
      },
      "position" : {
        "x" : -947.0753173828125,
        "y" : -1606.4560546875
      },
      "selected" : false
    }, {
      "data" : {
        "id" : "17279",
        "degree_layout" : 2,
        "Description" : "",
        "SecondarySymbol" : "",
        "shared_name" : "PpCluster-8622.0",
        "SUID" : 17279,
        "selected" : false,
        "sseqid" : "",
        "Type" : "",
        "name" : "PpCluster-8622.0",
        "PrimarySymbol" : ""
      },
      "position" : {
        "x" : 678.0477294921875,
        "y" : -1654.5731201171875
      },
      "selected" : false
    }, {
      "data" : {
        "id" : "17278",
        "degree_layout" : 23,
        "Description" : "kinesin heavy chain subunit",
        "SecondarySymbol" : "KINESIN 2 (ATK2);KINESIN-LIKE PROTEIN IN ARABIDOPSIS THALIANA B (KATB)",
        "sstart" : 143,
        "qstart" : 2171,
        "qcovhsp" : 3,
        "shared_name" : "PpCluster-21599.0",
        "ppos" : 48.15,
        "score" : 82,
        "pident" : 25.926,
        "SUID" : 17278,
        "selected" : false,
        "sseqid" : "AT4G27180",
        "length" : 135,
        "nident" : 35,
        "evalue" : 0.23,
        "positive" : 65,
        "gaps" : 10,
        "Type" : "protein_coding",
        "bitscore" : 36.2,
        "slen" : 745,
        "mismatch" : 90,
        "name" : "PpCluster-21599.0",
        "send" : 277,
        "qcovs" : 9,
        "PrimarySymbol" : "KINESIN 2 (ATK2)",
        "qend" : 1797
      },
      "position" : {
        "x" : 538.2349853515625,
        "y" : -1594.378662109375
      },
      "selected" : false
    }, {
      "data" : {
        "id" : "17967",
        "degree_layout" : 2,
        "Description" : "\"Encodes a RNA binding protein ELF9 (EARLY FLOWERING9).  Loss of ELF9 function in the Wassilewskija ecotype causes early flowering in short days.  ELF9 reduces SOC1 (SUPPRESSOR OF OVEREXPRESSION OF CO1) transcript levels, possibly via nonsense-mediated mRNA decay. The mRNA is cell-to-cell mobile.\"",
        "SecondarySymbol" : "EARLY FLOWERING 9 (ELF9)",
        "sstart" : 267,
        "qstart" : 1012,
        "qcovhsp" : 12,
        "shared_name" : "SpCluster-13182.15",
        "ppos" : 73.71,
        "score" : 701,
        "pident" : 58.566,
        "SUID" : 17967,
        "selected" : false,
        "sseqid" : "AT5G16260",
        "length" : 251,
        "nident" : 147,
        "evalue" : 6.4E-84,
        "positive" : 185,
        "gaps" : 1,
        "Type" : "protein_coding",
        "bitscore" : 274.0,
        "slen" : 519,
        "mismatch" : 103,
        "name" : "SpCluster-13182.15",
        "send" : 516,
        "qcovs" : 36,
        "PrimarySymbol" : "EARLY FLOWERING 9 (ELF9)",
        "qend" : 1764
      },
      "position" : {
        "x" : -710.0322875976562,
        "y" : -2062.60986328125
      },
      "selected" : false
    }, {
      "data" : {
        "id" : "17277",
        "degree_layout" : 15,
        "Description" : "\"This gene is predicted to encode a protein that functions as a Golgi apparatus structural component known as a golgin in mammals and yeast.  A fluorescently-tagged version of GC1 co-localizes with Golgi markers, and this localization appears to be replicated using the C-terminal (558-715 aa) portion of the protein.\"",
        "SecondarySymbol" : "GOLGIN CANDIDATE 1 (GC1)",
        "sstart" : 343,
        "qstart" : 2047,
        "qcovhsp" : 4,
        "shared_name" : "PpCluster-10195.0",
        "ppos" : 45.96,
        "score" : 91,
        "pident" : 24.747,
        "SUID" : 17277,
        "selected" : false,
        "sseqid" : "AT2G19950",
        "length" : 198,
        "nident" : 49,
        "evalue" : 0.015,
        "positive" : 91,
        "gaps" : 42,
        "Type" : "protein_coding",
        "bitscore" : 39.7,
        "slen" : 710,
        "mismatch" : 107,
        "name" : "PpCluster-10195.0",
        "send" : 537,
        "qcovs" : 13,
        "PrimarySymbol" : "GOLGIN CANDIDATE 1 (GC1)",
        "qend" : 2523
      },
      "position" : {
        "x" : 759.1307373046875,
        "y" : -1517.44775390625
      },
      "selected" : false
    }, {
      "data" : {
        "id" : "17276",
        "degree_layout" : 1,
        "Description" : "",
        "SecondarySymbol" : "",
        "shared_name" : "KfCluster-28093.0",
        "SUID" : 17276,
        "selected" : false,
        "sseqid" : "",
        "Type" : "",
        "name" : "KfCluster-28093.0",
        "PrimarySymbol" : ""
      },
      "position" : {
        "x" : 483.527099609375,
        "y" : -1581.741455078125
      },
      "selected" : false
    }, {
      "data" : {
        "id" : "17966",
        "degree_layout" : 2,
        "Description" : "Encodes the Type II Arabidopsis formin14.  Interacts with microtubules and microfilaments to regulate cell division.",
        "SecondarySymbol" : "FORMIN HOMOLOGY 14 (AFH14); (ATFH14)",
        "sstart" : 801,
        "qstart" : 1918,
        "qcovhsp" : 18,
        "shared_name" : "SpCluster-16135.0",
        "ppos" : 61.2,
        "score" : 757,
        "pident" : 41.146,
        "SUID" : 17966,
        "selected" : false,
        "sseqid" : "AT1G31810",
        "length" : 384,
        "nident" : 158,
        "evalue" : 1.66E-86,
        "positive" : 235,
        "gaps" : 10,
        "Type" : "protein_coding",
        "bitscore" : 296.0,
        "slen" : 1230,
        "mismatch" : 216,
        "name" : "SpCluster-16135.0",
        "send" : 1181,
        "qcovs" : 53,
        "PrimarySymbol" : "FORMIN HOMOLOGY 14 (AFH14)",
        "qend" : 788
      },
      "position" : {
        "x" : 344.2562255859375,
        "y" : -1358.42236328125
      },
      "selected" : false
    }, {
      "data" : {
        "id" : "17962",
        "degree_layout" : 1,
        "Description" : "Encodes a microtubule-associated protein.",
        "SecondarySymbol" : "0",
        "sstart" : 16,
        "qstart" : 1618,
        "qcovhsp" : 14,
        "shared_name" : "SpCluster-12899.0",
        "ppos" : 66.26,
        "score" : 523,
        "pident" : 42.798,
        "SUID" : 17962,
        "selected" : false,
        "sseqid" : "AT2G18876",
        "length" : 243,
        "nident" : 104,
        "evalue" : 1.12E-60,
        "positive" : 161,
        "gaps" : 1,
        "Type" : "protein_coding",
        "bitscore" : 206.0,
        "slen" : 382,
        "mismatch" : 138,
        "name" : "SpCluster-12899.0",
        "send" : 257,
        "qcovs" : 42,
        "PrimarySymbol" : "0",
        "qend" : 890
      },
      "position" : {
        "x" : 911.7373657226562,
        "y" : -1676.07861328125
      },
      "selected" : false
    }, {
      "data" : {
        "id" : "17275",
        "degree_layout" : 1,
        "Description" : "\"Encodes AtObgC, a plant ortholog of bacterial Obg.  AtObgC is a chloroplast-targeting GTPase essential for early embryogenesis. Mutations in this locus result in embryo lethality. The protein is  dually localized in the stroma and the inner envelope membrane and is involved in thylakoid membrane biogenesis and functions primarily in plastid ribosome biogenesis during chloroplast development.\"",
        "SecondarySymbol" : "EMBRYO DEFECTIVE 269 (EMB269); (ATOBGC); (OBG A-2);EMBRYO DEFECTIVE 3138 (EMB3138);OBG-LIKE PROTEIN (ATOBGL);CHLOROPLASTIC SAR1 (CPSAR1)",
        "sstart" : 192,
        "qstart" : 1842,
        "qcovhsp" : 12,
        "shared_name" : "KfCluster-29573.0",
        "ppos" : 69.73,
        "score" : 1263,
        "pident" : 56.442,
        "SUID" : 17275,
        "selected" : false,
        "sseqid" : "AT5G18570",
        "length" : 489,
        "nident" : 276,
        "evalue" : 9.15E-158,
        "positive" : 341,
        "gaps" : 14,
        "Type" : "protein_coding",
        "bitscore" : 491.0,
        "slen" : 681,
        "mismatch" : 199,
        "name" : "KfCluster-29573.0",
        "send" : 679,
        "qcovs" : 35,
        "PrimarySymbol" : "EMBRYO DEFECTIVE 269 (EMB269)",
        "qend" : 415
      },
      "position" : {
        "x" : 37.79936218261719,
        "y" : -1472.38037109375
      },
      "selected" : false
    }, {
      "data" : {
        "id" : "17961",
        "degree_layout" : 3,
        "Description" : "\"Zinc finger, C3HC4 type (RING finger) family protein;(source:Araport11)\"",
        "SecondarySymbol" : "0",
        "sstart" : 3749,
        "qstart" : 3398,
        "qcovhsp" : 32,
        "shared_name" : "SpCluster-12836.0",
        "ppos" : 52.61,
        "score" : 1571,
        "pident" : 34.464,
        "SUID" : 17961,
        "selected" : false,
        "sseqid" : "AT5G23110",
        "length" : 1091,
        "nident" : 376,
        "evalue" : 0.0,
        "positive" : 574,
        "gaps" : 145,
        "Type" : "protein_coding",
        "bitscore" : 609.0,
        "slen" : 4706,
        "mismatch" : 570,
        "name" : "SpCluster-12836.0",
        "send" : 4706,
        "qcovs" : 95,
        "PrimarySymbol" : "0",
        "qend" : 162
      },
      "position" : {
        "x" : 597.2355014197111,
        "y" : -1890.3896484375
      },
      "selected" : false
    }, {
      "data" : {
        "id" : "17274",
        "degree_layout" : 1,
        "Description" : "potassium transporter;(source:Araport11)",
        "SecondarySymbol" : "0",
        "sstart" : 275,
        "qstart" : 1005,
        "qcovhsp" : 5,
        "shared_name" : "KfCluster-29320.0",
        "ppos" : 43.52,
        "score" : 78,
        "pident" : 24.074,
        "SUID" : 17274,
        "selected" : false,
        "sseqid" : "AT5G14890",
        "length" : 108,
        "nident" : 26,
        "evalue" : 0.26,
        "positive" : 47,
        "gaps" : 9,
        "Type" : "protein_coding",
        "bitscore" : 34.7,
        "slen" : 754,
        "mismatch" : 73,
        "name" : "KfCluster-29320.0",
        "send" : 378,
        "qcovs" : 16,
        "PrimarySymbol" : "0",
        "qend" : 1313
      },
      "position" : {
        "x" : -485.953857421875,
        "y" : -1078.059814453125
      },
      "selected" : false
    }, {
      "data" : {
        "id" : "17273",
        "degree_layout" : 2,
        "Description" : "mechanosensitive channel of small conductance-like 5;(source:Araport11)",
        "SecondarySymbol" : "MECHANOSENSITIVE CHANNEL OF SMALL CONDUCTANCE-LIKE 5 (MSL5)",
        "sstart" : 174,
        "qstart" : 1197,
        "qcovhsp" : 15,
        "shared_name" : "PpCluster-26952.0",
        "ppos" : 64.45,
        "score" : 1213,
        "pident" : 46.919,
        "SUID" : 17273,
        "selected" : false,
        "sseqid" : "AT3G14810",
        "length" : 633,
        "nident" : 297,
        "evalue" : 4.63E-148,
        "positive" : 408,
        "gaps" : 31,
        "Type" : "protein_coding",
        "bitscore" : 471.0,
        "slen" : 881,
        "mismatch" : 305,
        "name" : "PpCluster-26952.0",
        "send" : 782,
        "qcovs" : 46,
        "PrimarySymbol" : "MECHANOSENSITIVE CHANNEL OF SMALL CONDUCTANCE-LIKE 5 (MSL5)",
        "qend" : 3074
      },
      "position" : {
        "x" : 994.2515869140625,
        "y" : -1173.9554443359375
      },
      "selected" : false
    }, {
      "data" : {
        "id" : "17272",
        "degree_layout" : 3,
        "Description" : "mechanosensitive channel of small conductance-like 5;(source:Araport11)",
        "SecondarySymbol" : "MECHANOSENSITIVE CHANNEL OF SMALL CONDUCTANCE-LIKE 5 (MSL5)",
        "sstart" : 163,
        "qstart" : 1387,
        "qcovhsp" : 15,
        "shared_name" : "KfCluster-29088.0",
        "ppos" : 58.87,
        "score" : 1037,
        "pident" : 40.981,
        "SUID" : 17272,
        "selected" : false,
        "sseqid" : "AT3G14810",
        "length" : 693,
        "nident" : 284,
        "evalue" : 5.97E-122,
        "positive" : 408,
        "gaps" : 88,
        "Type" : "protein_coding",
        "bitscore" : 404.0,
        "slen" : 881,
        "mismatch" : 321,
        "name" : "KfCluster-29088.0",
        "send" : 790,
        "qcovs" : 44,
        "PrimarySymbol" : "MECHANOSENSITIVE CHANNEL OF SMALL CONDUCTANCE-LIKE 5 (MSL5)",
        "qend" : 3396
      },
      "position" : {
        "x" : 856.1852416992188,
        "y" : -1286.1981201171875
      },
      "selected" : false
    }, {
      "data" : {
        "id" : "17271",
        "degree_layout" : 6,
        "Description" : "GTP binding Elongation factor Tu family protein;(source:Araport11)",
        "SecondarySymbol" : "0",
        "sstart" : 57,
        "qstart" : 1,
        "qcovhsp" : 33,
        "shared_name" : "SpCluster-7050.6",
        "ppos" : 76.3,
        "score" : 518,
        "pident" : 75.556,
        "SUID" : 17271,
        "selected" : false,
        "sseqid" : "AT1G07930",
        "length" : 135,
        "nident" : 102,
        "evalue" : 7.07E-66,
        "positive" : 103,
        "gaps" : 30,
        "Type" : "protein_coding",
        "bitscore" : 204.0,
        "slen" : 372,
        "mismatch" : 3,
        "name" : "SpCluster-7050.6",
        "send" : 161,
        "qcovs" : 100,
        "PrimarySymbol" : "0",
        "qend" : 405
      },
      "position" : {
        "x" : 1191.1711204866697,
        "y" : -477.5043640136719
      },
      "selected" : false
    }, {
      "data" : {
        "id" : "17270",
        "degree_layout" : 4,
        "Description" : "GTP binding Elongation factor Tu family protein;(source:Araport11)",
        "SecondarySymbol" : "0",
        "sstart" : 151,
        "qstart" : 276,
        "qcovhsp" : 28,
        "shared_name" : "SpCluster-7050.4",
        "ppos" : 93.51,
        "score" : 363,
        "pident" : 85.714,
        "SUID" : 17270,
        "selected" : false,
        "sseqid" : "AT1G07930",
        "length" : 77,
        "nident" : 66,
        "evalue" : 1.91E-43,
        "positive" : 72,
        "gaps" : 0,
        "Type" : "protein_coding",
        "bitscore" : 144.0,
        "slen" : 372,
        "mismatch" : 11,
        "name" : "SpCluster-7050.4",
        "send" : 227,
        "qcovs" : 83,
        "PrimarySymbol" : "0",
        "qend" : 46
      },
      "position" : {
        "x" : 1054.0888450960447,
        "y" : -89.58907318115234
      },
      "selected" : false
    }, {
      "data" : {
        "id" : "17269",
        "degree_layout" : 8,
        "Description" : "GTP binding Elongation factor Tu family protein;(source:Araport11)",
        "SecondarySymbol" : "0",
        "sstart" : 20,
        "qstart" : 3,
        "qcovhsp" : 33,
        "shared_name" : "SpCluster-7050.26",
        "ppos" : 95.33,
        "score" : 533,
        "pident" : 94.393,
        "SUID" : 17269,
        "selected" : false,
        "sseqid" : "AT1G07930",
        "length" : 107,
        "nident" : 101,
        "evalue" : 1.5E-68,
        "positive" : 102,
        "gaps" : 0,
        "Type" : "protein_coding",
        "bitscore" : 209.0,
        "slen" : 372,
        "mismatch" : 6,
        "name" : "SpCluster-7050.26",
        "send" : 126,
        "qcovs" : 99,
        "PrimarySymbol" : "0",
        "qend" : 323
      },
      "position" : {
        "x" : 1189.1059349397947,
        "y" : -423.5081787109375
      },
      "selected" : false
    }, {
      "data" : {
        "id" : "17268",
        "degree_layout" : 11,
        "Description" : "GTP binding Elongation factor Tu family protein;(source:Araport11)",
        "SecondarySymbol" : "(EF1ALPHA)",
        "sstart" : 322,
        "qstart" : 2,
        "qcovhsp" : 33,
        "shared_name" : "SpCluster-7050.18",
        "ppos" : 91.18,
        "score" : 468,
        "pident" : 84.314,
        "SUID" : 17268,
        "selected" : false,
        "sseqid" : "AT5G60390",
        "length" : 102,
        "nident" : 86,
        "evalue" : 3.89E-58,
        "positive" : 93,
        "gaps" : 0,
        "Type" : "protein_coding",
        "bitscore" : 184.0,
        "slen" : 449,
        "mismatch" : 16,
        "name" : "SpCluster-7050.18",
        "send" : 423,
        "qcovs" : 99,
        "PrimarySymbol" : "(EF1ALPHA)",
        "qend" : 307
      },
      "position" : {
        "x" : 994.8121727327634,
        "y" : -129.06570434570312
      },
      "selected" : false
    }, {
      "data" : {
        "id" : "17267",
        "degree_layout" : 8,
        "Description" : "GTP binding Elongation factor Tu family protein;(source:Araport11)",
        "SecondarySymbol" : "(EF1ALPHA)",
        "sstart" : 186,
        "qstart" : 230,
        "qcovhsp" : 33,
        "shared_name" : "SpCluster-7050.17",
        "ppos" : 97.37,
        "score" : 375,
        "pident" : 92.105,
        "SUID" : 17267,
        "selected" : false,
        "sseqid" : "AT5G60390",
        "length" : 76,
        "nident" : 70,
        "evalue" : 3.29E-45,
        "positive" : 74,
        "gaps" : 0,
        "Type" : "protein_coding",
        "bitscore" : 149.0,
        "slen" : 400,
        "mismatch" : 6,
        "name" : "SpCluster-7050.17",
        "send" : 261,
        "qcovs" : 99,
        "PrimarySymbol" : "(EF1ALPHA)",
        "qend" : 3
      },
      "position" : {
        "x" : 1002.3890770296384,
        "y" : -188.01815795898438
      },
      "selected" : false
    }, {
      "data" : {
        "id" : "17266",
        "degree_layout" : 8,
        "Description" : "GTP binding Elongation factor Tu family protein;(source:Araport11)",
        "SecondarySymbol" : "0",
        "sstart" : 282,
        "qstart" : 282,
        "qcovhsp" : 28,
        "shared_name" : "SpCluster-7050.13",
        "ppos" : 93.59,
        "score" : 340,
        "pident" : 82.051,
        "SUID" : 17266,
        "selected" : false,
        "sseqid" : "AT1G07930",
        "length" : 78,
        "nident" : 64,
        "evalue" : 6.29E-40,
        "positive" : 73,
        "gaps" : 0,
        "Type" : "protein_coding",
        "bitscore" : 135.0,
        "slen" : 372,
        "mismatch" : 14,
        "name" : "SpCluster-7050.13",
        "send" : 359,
        "qcovs" : 83,
        "PrimarySymbol" : "0",
        "qend" : 49
      },
      "position" : {
        "x" : 1116.1270531038572,
        "y" : -81.46737670898438
      },
      "selected" : false
    }, {
      "data" : {
        "id" : "17265",
        "degree_layout" : 19,
        "Description" : "Translation elongation factor EF1A/initiation factor IF2gamma family protein;(source:Araport11)",
        "SecondarySymbol" : "0",
        "sstart" : 222,
        "qstart" : 236,
        "qcovhsp" : 26,
        "shared_name" : "SpCluster-6992.0",
        "ppos" : 69.32,
        "score" : 1035,
        "pident" : 45.033,
        "SUID" : 17265,
        "selected" : false,
        "sseqid" : "AT5G10630",
        "length" : 453,
        "nident" : 204,
        "evalue" : 3.87E-133,
        "positive" : 314,
        "gaps" : 9,
        "Type" : "protein_coding",
        "bitscore" : 403.0,
        "slen" : 667,
        "mismatch" : 240,
        "name" : "SpCluster-6992.0",
        "send" : 665,
        "qcovs" : 79,
        "PrimarySymbol" : "0",
        "qend" : 1594
      },
      "position" : {
        "x" : 1202.5248802522947,
        "y" : -285.6294860839844
      },
      "selected" : false
    }, {
      "data" : {
        "id" : "17264",
        "degree_layout" : 20,
        "Description" : "Translation elongation factor EFG/EF2 protein;(source:Araport11)",
        "SecondarySymbol" : "0",
        "sstart" : 59,
        "qstart" : 610,
        "qcovhsp" : 19,
        "shared_name" : "SpCluster-5517.0",
        "ppos" : 45.36,
        "score" : 395,
        "pident" : 26.21,
        "SUID" : 17264,
        "selected" : false,
        "sseqid" : "AT2G45030",
        "length" : 496,
        "nident" : 130,
        "evalue" : 1.83E-39,
        "positive" : 225,
        "gaps" : 54,
        "Type" : "protein_coding",
        "bitscore" : 156.0,
        "slen" : 754,
        "mismatch" : 312,
        "name" : "SpCluster-5517.0",
        "send" : 530,
        "qcovs" : 58,
        "PrimarySymbol" : "0",
        "qend" : 2007
      },
      "position" : {
        "x" : 1094.2535179476072,
        "y" : -444.2366943359375
      },
      "selected" : false
    }, {
      "data" : {
        "id" : "17263",
        "degree_layout" : 16,
        "Description" : "Translation elongation factor EF1A/initiation factor IF2gamma family protein;(source:Araport11)",
        "SecondarySymbol" : "0",
        "sstart" : 90,
        "qstart" : 1196,
        "qcovhsp" : 15,
        "shared_name" : "KfCluster-29036.0",
        "ppos" : 84.55,
        "score" : 1686,
        "pident" : 71.591,
        "SUID" : 17263,
        "selected" : false,
        "sseqid" : "AT1G18070",
        "length" : 440,
        "nident" : 315,
        "evalue" : 0.0,
        "positive" : 372,
        "gaps" : 1,
        "Type" : "protein_coding",
        "bitscore" : 654.0,
        "slen" : 532,
        "mismatch" : 124,
        "name" : "KfCluster-29036.0",
        "send" : 528,
        "qcovs" : 46,
        "PrimarySymbol" : "0",
        "qend" : 2515
      },
      "position" : {
        "x" : 1112.3057640413572,
        "y" : -301.076171875
      },
      "selected" : false
    }, {
      "data" : {
        "id" : "17262",
        "degree_layout" : 3,
        "Description" : "\"Encodes AtLa1, a member of the highly abundant phosphoprotein La proteins.  Predominantly localized to the nucleoplasm and was also detected in the nucleolar cavity.  Has RNA binding activity.  Required for normal ribosome biogenesis and embryogenesis.\"",
        "SecondarySymbol" : "LA PROTEIN 1 (AtLa1);LA PROTEIN 1 (La1)",
        "sstart" : 14,
        "qstart" : 1029,
        "qcovhsp" : 12,
        "shared_name" : "SpCluster-8709.0",
        "ppos" : 53.39,
        "score" : 247,
        "pident" : 33.475,
        "SUID" : 17262,
        "selected" : false,
        "sseqid" : "AT4G32720",
        "length" : 236,
        "nident" : 79,
        "evalue" : 2.95E-22,
        "positive" : 126,
        "gaps" : 18,
        "Type" : "protein_coding",
        "bitscore" : 99.8,
        "slen" : 404,
        "mismatch" : 139,
        "name" : "SpCluster-8709.0",
        "send" : 245,
        "qcovs" : 36,
        "PrimarySymbol" : "LA PROTEIN 1 (La1)",
        "qend" : 364
      },
      "position" : {
        "x" : 51.57006072998047,
        "y" : -1704.0338134765625
      },
      "selected" : false
    }, {
      "data" : {
        "id" : "17261",
        "degree_layout" : 3,
        "Description" : "\"Encodes AtLa1, a member of the highly abundant phosphoprotein La proteins.  Predominantly localized to the nucleoplasm and was also detected in the nucleolar cavity.  Has RNA binding activity.  Required for normal ribosome biogenesis and embryogenesis.\"",
        "SecondarySymbol" : "LA PROTEIN 1 (AtLa1);LA PROTEIN 1 (La1)",
        "sstart" : 316,
        "qstart" : 369,
        "qcovhsp" : 12,
        "shared_name" : "SpCluster-11248.0",
        "ppos" : 61.11,
        "score" : 118,
        "pident" : 31.944,
        "SUID" : 17261,
        "selected" : false,
        "sseqid" : "AT4G32720",
        "length" : 72,
        "nident" : 23,
        "evalue" : 2.68E-7,
        "positive" : 44,
        "gaps" : 0,
        "Type" : "protein_coding",
        "bitscore" : 50.1,
        "slen" : 404,
        "mismatch" : 49,
        "name" : "SpCluster-11248.0",
        "send" : 387,
        "qcovs" : 37,
        "PrimarySymbol" : "LA PROTEIN 1 (La1)",
        "qend" : 154
      },
      "position" : {
        "x" : 14.116874694824219,
        "y" : -1643.5689697265625
      },
      "selected" : false
    }, {
      "data" : {
        "id" : "17260",
        "degree_layout" : 5,
        "Description" : "\"Encodes AtLa1, a member of the highly abundant phosphoprotein La proteins.  Predominantly localized to the nucleoplasm and was also detected in the nucleolar cavity.  Has RNA binding activity.  Required for normal ribosome biogenesis and embryogenesis.\"",
        "SecondarySymbol" : "LA PROTEIN 1 (AtLa1);LA PROTEIN 1 (La1)",
        "sstart" : 45,
        "qstart" : 684,
        "qcovhsp" : 20,
        "shared_name" : "KfCluster-28728.0",
        "ppos" : 51.37,
        "score" : 298,
        "pident" : 28.022,
        "SUID" : 17260,
        "selected" : false,
        "sseqid" : "AT4G32720",
        "length" : 364,
        "nident" : 102,
        "evalue" : 5.22E-29,
        "positive" : 187,
        "gaps" : 42,
        "Type" : "protein_coding",
        "bitscore" : 119.0,
        "slen" : 404,
        "mismatch" : 220,
        "name" : "KfCluster-28728.0",
        "send" : 402,
        "qcovs" : 59,
        "PrimarySymbol" : "LA PROTEIN 1 (La1)",
        "qend" : 1667
      },
      "position" : {
        "x" : -29.809600830078125,
        "y" : -1531.9488525390625
      },
      "selected" : false
    }, {
      "data" : {
        "id" : "17259",
        "degree_layout" : 1,
        "Description" : "\"Encodes a negative regulator of 1-aminocyclopropane-1-carboxylic acid synthase5(ACS5), which catalyze the rate-limiting step in ethylene biosynthesis. ETO1 directly interacts with ACS5 and inhibits its enzyme activity and targets it for degradation via proteasome-dependent pathway. It also interacts with CUL3 (a component of ubiquitin ligase complexes). eto1 (and eto3) mutations elevate ethylene biosynthesis by affecting the posttranscriptional regulation of ACS\"",
        "SecondarySymbol" : "ETHYLENE OVERPRODUCER 1 (ETO1)",
        "sstart" : 316,
        "qstart" : 2611,
        "qcovhsp" : 15,
        "shared_name" : "KfCluster-28683.0",
        "ppos" : 65.64,
        "score" : 1470,
        "pident" : 46.533,
        "SUID" : 17259,
        "selected" : false,
        "sseqid" : "AT3G51770",
        "length" : 649,
        "nident" : 302,
        "evalue" : 0.0,
        "positive" : 426,
        "gaps" : 15,
        "Type" : "protein_coding",
        "bitscore" : 570.0,
        "slen" : 959,
        "mismatch" : 332,
        "name" : "KfCluster-28683.0",
        "send" : 949,
        "qcovs" : 45,
        "PrimarySymbol" : "ETHYLENE OVERPRODUCER 1 (ETO1)",
        "qend" : 665
      },
      "position" : {
        "x" : 312.8243713378906,
        "y" : -1841.854736328125
      },
      "selected" : false
    }, {
      "data" : {
        "id" : "17951",
        "degree_layout" : 6,
        "Description" : "glycosyl hydrolase 9C3;(source:Araport11)",
        "SecondarySymbol" : "GLYCOSYL HYDROLASE 9C3 (GH9C3);GLYCOSYL HYDROLASE 9C3 (AtGH9C3)",
        "sstart" : 31,
        "qstart" : 1926,
        "qcovhsp" : 19,
        "shared_name" : "SpCluster-13190.0",
        "ppos" : 55.33,
        "score" : 743,
        "pident" : 37.09,
        "SUID" : 17951,
        "selected" : false,
        "sseqid" : "AT4G11050",
        "length" : 488,
        "nident" : 181,
        "evalue" : 1.41E-87,
        "positive" : 270,
        "gaps" : 39,
        "Type" : "protein_coding",
        "bitscore" : 290.0,
        "slen" : 626,
        "mismatch" : 268,
        "name" : "SpCluster-13190.0",
        "send" : 489,
        "qcovs" : 58,
        "PrimarySymbol" : "GLYCOSYL HYDROLASE 9C3 (GH9C3)",
        "qend" : 493
      },
      "position" : {
        "x" : 154.5997772216797,
        "y" : -1443.705322265625
      },
      "selected" : false
    }, {
      "data" : {
        "id" : "17258",
        "degree_layout" : 2,
        "Description" : "Encodes a member of the Arabidopsis Pumilio (APUM) proteins containing PUF domain (eight repeats of approximately 36 amino acids each). PUF proteins regulate both mRNA stability and translation through sequence-specific binding to the 3' UTR of target mRNA transcripts.",
        "SecondarySymbol" : "PUMILIO 2 (PUM2);PUMILIO 2 (APUM2)",
        "sstart" : 900,
        "qstart" : 2,
        "qcovhsp" : 6,
        "shared_name" : "PpCluster-1732.3",
        "ppos" : 94.03,
        "score" : 288,
        "pident" : 83.582,
        "SUID" : 17258,
        "selected" : false,
        "sseqid" : "AT2G29190",
        "length" : 67,
        "nident" : 56,
        "evalue" : 4.8E-28,
        "positive" : 63,
        "gaps" : 1,
        "Type" : "protein_coding",
        "bitscore" : 115.0,
        "slen" : 972,
        "mismatch" : 10,
        "name" : "PpCluster-1732.3",
        "send" : 965,
        "qcovs" : 19,
        "PrimarySymbol" : "PUMILIO 2 (PUM2)",
        "qend" : 202
      },
      "position" : {
        "x" : -812.430419921875,
        "y" : -1099.0341796875
      },
      "selected" : false
    }, {
      "data" : {
        "id" : "17257",
        "degree_layout" : 3,
        "Description" : "Encodes a member of the Arabidopsis Pumilio (APUM) proteins containing PUF domain (eight repeats of approximately 36 amino acids each). PUF proteins regulate both mRNA stability and translation through sequence-specific binding to the 3' UTR of target mRNA transcripts.",
        "SecondarySymbol" : "PUMILIO 12 (APUM12);PUMILIO 12 (PUM12);WHITE RUST RESISTANCE 4 (WRR4)",
        "sstart" : 271,
        "qstart" : 2094,
        "qcovhsp" : 8,
        "shared_name" : "KfCluster-28430.0",
        "ppos" : 76.88,
        "score" : 1007,
        "pident" : 57.5,
        "SUID" : 17257,
        "selected" : false,
        "sseqid" : "AT5G56510",
        "length" : 320,
        "nident" : 184,
        "evalue" : 5.53E-122,
        "positive" : 246,
        "gaps" : 1,
        "Type" : "protein_coding",
        "bitscore" : 392.0,
        "slen" : 596,
        "mismatch" : 135,
        "name" : "KfCluster-28430.0",
        "send" : 590,
        "qcovs" : 24,
        "PrimarySymbol" : "PUMILIO 12 (PUM12)",
        "qend" : 1138
      },
      "position" : {
        "x" : -684.8887939453125,
        "y" : -1141.5985107421875
      },
      "selected" : false
    }, {
      "data" : {
        "id" : "17256",
        "degree_layout" : 6,
        "Description" : "Encodes a GTPase that belongs to the subfamily of YlqF/YawG GTPases.  Functions in Pre-60S ribosomal subunit maturation. The mRNA is cell-to-cell mobile.",
        "SecondarySymbol" : "NUCLEAR/NUCLEOLAR GTPASE 2 (Nug2);NUCLEAR/NUCLEOLAR GTPASE 2 (AtNug2)",
        "sstart" : 1,
        "qstart" : 53,
        "qcovhsp" : 11,
        "shared_name" : "SpCluster-18200.0",
        "ppos" : 72.11,
        "score" : 759,
        "pident" : 57.823,
        "SUID" : 17256,
        "selected" : false,
        "sseqid" : "AT1G52980",
        "length" : 294,
        "nident" : 170,
        "evalue" : 7.48E-90,
        "positive" : 212,
        "gaps" : 4,
        "Type" : "protein_coding",
        "bitscore" : 296.0,
        "slen" : 576,
        "mismatch" : 120,
        "name" : "SpCluster-18200.0",
        "send" : 290,
        "qcovs" : 33,
        "PrimarySymbol" : "NUCLEAR/NUCLEOLAR GTPASE 2 (AtNug2)",
        "qend" : 934
      },
      "position" : {
        "x" : -700.4918823242188,
        "y" : -791.7721557617188
      },
      "selected" : false
    }, {
      "data" : {
        "id" : "17255",
        "degree_layout" : 6,
        "Description" : "Arabidopsis NSN1 encodes a nucleolar GTP-   binding protein and is required for maintenance of inflorescence meristem identity and floral organ development.",
        "SecondarySymbol" : "NUCLEOSTEMIN-LIKE 1 (NSN1)",
        "sstart" : 44,
        "qstart" : 307,
        "qcovhsp" : 17,
        "shared_name" : "PpCluster-11061.0",
        "ppos" : 70.47,
        "score" : 929,
        "pident" : 53.256,
        "SUID" : 17255,
        "selected" : false,
        "sseqid" : "AT3G07050",
        "length" : 430,
        "nident" : 229,
        "evalue" : 6.1E-115,
        "positive" : 303,
        "gaps" : 14,
        "Type" : "protein_coding",
        "bitscore" : 362.0,
        "slen" : 582,
        "mismatch" : 187,
        "name" : "PpCluster-11061.0",
        "send" : 463,
        "qcovs" : 50,
        "PrimarySymbol" : "NUCLEOSTEMIN-LIKE 1 (NSN1)",
        "qend" : 1584
      },
      "position" : {
        "x" : -615.7392578125,
        "y" : -826.4296875
      },
      "selected" : false
    }, {
      "data" : {
        "id" : "17254",
        "degree_layout" : 7,
        "Description" : "Encodes a GTPase that belongs to the subfamily of YlqF/YawG GTPases.  Functions in Pre-60S ribosomal subunit maturation. The mRNA is cell-to-cell mobile.",
        "SecondarySymbol" : "NUCLEAR/NUCLEOLAR GTPASE 2 (Nug2);NUCLEAR/NUCLEOLAR GTPASE 2 (AtNug2)",
        "sstart" : 3,
        "qstart" : 243,
        "qcovhsp" : 18,
        "shared_name" : "KfCluster-7327.0",
        "ppos" : 78.57,
        "score" : 1563,
        "pident" : 68.615,
        "SUID" : 17254,
        "selected" : false,
        "sseqid" : "AT1G52980",
        "length" : 462,
        "nident" : 317,
        "evalue" : 0.0,
        "positive" : 363,
        "gaps" : 1,
        "Type" : "protein_coding",
        "bitscore" : 606.0,
        "slen" : 576,
        "mismatch" : 144,
        "name" : "KfCluster-7327.0",
        "send" : 463,
        "qcovs" : 55,
        "PrimarySymbol" : "NUCLEAR/NUCLEOLAR GTPASE 2 (AtNug2)",
        "qend" : 1628
      },
      "position" : {
        "x" : -615.917236328125,
        "y" : -928.0471801757812
      },
      "selected" : false
    }, {
      "data" : {
        "id" : "17253",
        "degree_layout" : 6,
        "Description" : "Arabidopsis NSN1 encodes a nucleolar GTP-   binding protein and is required for maintenance of inflorescence meristem identity and floral organ development.",
        "SecondarySymbol" : "NUCLEOSTEMIN-LIKE 1 (NSN1)",
        "sstart" : 44,
        "qstart" : 295,
        "qcovhsp" : 12,
        "shared_name" : "KfCluster-28313.0",
        "ppos" : 68.18,
        "score" : 962,
        "pident" : 54.278,
        "SUID" : 17253,
        "selected" : false,
        "sseqid" : "AT3G07050",
        "length" : 374,
        "nident" : 203,
        "evalue" : 1.17E-118,
        "positive" : 255,
        "gaps" : 56,
        "Type" : "protein_coding",
        "bitscore" : 375.0,
        "slen" : 582,
        "mismatch" : 115,
        "name" : "KfCluster-28313.0",
        "send" : 378,
        "qcovs" : 37,
        "PrimarySymbol" : "NUCLEOSTEMIN-LIKE 1 (NSN1)",
        "qend" : 1365
      },
      "position" : {
        "x" : -703.9319458007812,
        "y" : -866.6622924804688
      },
      "selected" : false
    }, {
      "data" : {
        "id" : "17248",
        "degree_layout" : 10,
        "Description" : "Encodes a capase involved in stress induced cell death.",
        "SecondarySymbol" : "(ATCATHB2)",
        "sstart" : 130,
        "qstart" : 1191,
        "qcovhsp" : 15,
        "shared_name" : "SpCluster-3532.3",
        "ppos" : 42.29,
        "score" : 248,
        "pident" : 30.837,
        "SUID" : 17248,
        "selected" : false,
        "sseqid" : "AT1G02305",
        "length" : 227,
        "nident" : 70,
        "evalue" : 6.46E-23,
        "positive" : 96,
        "gaps" : 26,
        "Type" : "protein_coding",
        "bitscore" : 100.0,
        "slen" : 362,
        "mismatch" : 131,
        "name" : "SpCluster-3532.3",
        "send" : 335,
        "qcovs" : 44,
        "PrimarySymbol" : "(ATCATHB2)",
        "qend" : 526
      },
      "position" : {
        "x" : 423.6316833496094,
        "y" : -1346.6510009765625
      },
      "selected" : false
    }, {
      "data" : {
        "id" : "17247",
        "degree_layout" : 13,
        "Description" : "Late embryogenesis abundant protein (LEA) family protein;(source:Araport11)",
        "SecondarySymbol" : "LATE EMBRYOGENESIS ABUNDANT 7 (LEA7)",
        "sstart" : 14,
        "qstart" : 485,
        "qcovhsp" : 6,
        "shared_name" : "SpCluster-16168.0",
        "ppos" : 45.1,
        "score" : 75,
        "pident" : 35.294,
        "SUID" : 17247,
        "selected" : false,
        "sseqid" : "AT1G52690",
        "length" : 153,
        "nident" : 54,
        "evalue" : 0.33,
        "positive" : 69,
        "gaps" : 30,
        "Type" : "protein_coding",
        "bitscore" : 33.5,
        "slen" : 169,
        "mismatch" : 69,
        "name" : "SpCluster-16168.0",
        "send" : 136,
        "qcovs" : 19,
        "PrimarySymbol" : "LATE EMBRYOGENESIS ABUNDANT 7 (LEA7)",
        "qend" : 943
      },
      "position" : {
        "x" : 632.6066284179688,
        "y" : -1315.234375
      },
      "selected" : false
    }, {
      "data" : {
        "id" : "17246",
        "degree_layout" : 6,
        "Description" : "",
        "SecondarySymbol" : "",
        "shared_name" : "SpCluster-12052.0",
        "SUID" : 17246,
        "selected" : false,
        "sseqid" : "",
        "Type" : "",
        "name" : "SpCluster-12052.0",
        "PrimarySymbol" : ""
      },
      "position" : {
        "x" : 635.9716186523438,
        "y" : -1663.68994140625
      },
      "selected" : false
    }, {
      "data" : {
        "id" : "17245",
        "degree_layout" : 8,
        "Description" : "subunit 6b of cytochrome c oxidase",
        "SecondarySymbol" : "CYTOCHROME C OXIDASE 6B2 (ATCOX6B2);CYTOCHROME C OXIDASE 6B (COX6B)",
        "sstart" : 119,
        "qstart" : 1126,
        "qcovhsp" : 4,
        "shared_name" : "KfCluster-28147.0",
        "ppos" : 84.29,
        "score" : 305,
        "pident" : 62.857,
        "SUID" : 17245,
        "selected" : false,
        "sseqid" : "AT1G22450",
        "length" : 70,
        "nident" : 44,
        "evalue" : 5.51E-32,
        "positive" : 59,
        "gaps" : 0,
        "Type" : "protein_coding",
        "bitscore" : 122.0,
        "slen" : 191,
        "mismatch" : 26,
        "name" : "KfCluster-28147.0",
        "send" : 188,
        "qcovs" : 12,
        "PrimarySymbol" : "CYTOCHROME C OXIDASE 6B (COX6B)",
        "qend" : 1335
      },
      "position" : {
        "x" : 544.3006591796875,
        "y" : -1443.0726318359375
      },
      "selected" : false
    }, {
      "data" : {
        "id" : "17241",
        "degree_layout" : 4,
        "Description" : "bromodomain and extraterminal domain protein 10;(source:Araport11)",
        "SecondarySymbol" : "BROMODOMAIN AND EXTRATERMINAL DOMAIN PROTEIN 10 (BET10);BROMODOMAIN AND EXTRATERMINAL DOMAIN PROTEIN 10 (ATBET10)",
        "sstart" : 440,
        "qstart" : 1611,
        "qcovhsp" : 8,
        "shared_name" : "PpCluster-2303.1",
        "ppos" : 56.91,
        "score" : 190,
        "pident" : 39.227,
        "SUID" : 17241,
        "selected" : false,
        "sseqid" : "AT3G01770",
        "length" : 181,
        "nident" : 71,
        "evalue" : 1.14E-14,
        "positive" : 103,
        "gaps" : 39,
        "Type" : "protein_coding",
        "bitscore" : 77.8,
        "slen" : 620,
        "mismatch" : 71,
        "name" : "PpCluster-2303.1",
        "send" : 595,
        "qcovs" : 24,
        "PrimarySymbol" : "BROMODOMAIN AND EXTRATERMINAL DOMAIN PROTEIN 10 (BET10)",
        "qend" : 1111
      },
      "position" : {
        "x" : 239.16049194335938,
        "y" : -1666.468505859375
      },
      "selected" : false
    }, {
      "data" : {
        "id" : "17240",
        "degree_layout" : 2,
        "Description" : "NB-ARC domain-containing disease resistance protein;(source:Araport11)",
        "SecondarySymbol" : "0",
        "sstart" : 905,
        "qstart" : 112,
        "qcovhsp" : 3,
        "shared_name" : "KfCluster-27987.1",
        "ppos" : 58.82,
        "score" : 70,
        "pident" : 38.235,
        "SUID" : 17240,
        "selected" : false,
        "sseqid" : "AT4G19050",
        "length" : 34,
        "nident" : 13,
        "evalue" : 1.6,
        "positive" : 20,
        "gaps" : 6,
        "Type" : "protein_coding",
        "bitscore" : 31.6,
        "slen" : 1201,
        "mismatch" : 15,
        "name" : "KfCluster-27987.1",
        "send" : 932,
        "qcovs" : 9,
        "PrimarySymbol" : "0",
        "qend" : 11
      },
      "position" : {
        "x" : 279.5024719238281,
        "y" : -2005.4696044921875
      },
      "selected" : false
    }, {
      "data" : {
        "id" : "17239",
        "degree_layout" : 3,
        "Description" : "\"methyl-coenzyme M reductase II subunit gamma, putative (DUF3741);(source:Araport11)\"",
        "SecondarySymbol" : "TON1 RECRUITING MOTIF 20 (TRM20)",
        "sstart" : 616,
        "qstart" : 1857,
        "qcovhsp" : 3,
        "shared_name" : "KfCluster-27987.0",
        "ppos" : 47.62,
        "score" : 71,
        "pident" : 33.333,
        "SUID" : 17239,
        "selected" : false,
        "sseqid" : "AT4G28760",
        "length" : 63,
        "nident" : 21,
        "evalue" : 1.9,
        "positive" : 30,
        "gaps" : 3,
        "Type" : "protein_coding",
        "bitscore" : 32.0,
        "slen" : 924,
        "mismatch" : 39,
        "name" : "KfCluster-27987.0",
        "send" : 677,
        "qcovs" : 10,
        "PrimarySymbol" : "TON1 RECRUITING MOTIF 20 (TRM20)",
        "qend" : 1675
      },
      "position" : {
        "x" : 272.781982421875,
        "y" : -1891.01171875
      },
      "selected" : false
    }, {
      "data" : {
        "id" : "17238",
        "degree_layout" : 16,
        "Description" : "Tetratricopeptide repeat (TPR)-like superfamily protein;(source:Araport11)",
        "SecondarySymbol" : "0",
        "sstart" : 310,
        "qstart" : 2145,
        "qcovhsp" : 21,
        "shared_name" : "SpCluster-9850.0",
        "ppos" : 38.49,
        "score" : 227,
        "pident" : 21.711,
        "SUID" : 17238,
        "selected" : false,
        "sseqid" : "AT3G06920",
        "length" : 608,
        "nident" : 132,
        "evalue" : 1.05E-18,
        "positive" : 234,
        "gaps" : 91,
        "Type" : "protein_coding",
        "bitscore" : 92.0,
        "slen" : 871,
        "mismatch" : 385,
        "name" : "SpCluster-9850.0",
        "send" : 842,
        "qcovs" : 63,
        "PrimarySymbol" : "0",
        "qend" : 370
      },
      "position" : {
        "x" : -341.0860290527344,
        "y" : -1999.73291015625
      },
      "selected" : false
    }, {
      "data" : {
        "id" : "17237",
        "degree_layout" : 6,
        "Description" : "Di-glucose binding protein with Kinesin motor domain-containing protein;(source:Araport11)",
        "SecondarySymbol" : "0",
        "sstart" : 105,
        "qstart" : 616,
        "qcovhsp" : 5,
        "shared_name" : "KfCluster-5946.0",
        "ppos" : 45.74,
        "score" : 82,
        "pident" : 34.043,
        "SUID" : 17237,
        "selected" : false,
        "sseqid" : "AT2G22610",
        "length" : 94,
        "nident" : 32,
        "evalue" : 0.09,
        "positive" : 43,
        "gaps" : 12,
        "Type" : "protein_coding",
        "bitscore" : 36.2,
        "slen" : 1062,
        "mismatch" : 50,
        "name" : "KfCluster-5946.0",
        "send" : 189,
        "qcovs" : 16,
        "PrimarySymbol" : "0",
        "qend" : 888
      },
      "position" : {
        "x" : -174.63751220703125,
        "y" : -1311.03955078125
      },
      "selected" : false
    }, {
      "data" : {
        "id" : "17236",
        "degree_layout" : 4,
        "Description" : "2-oxoglutarate (2OG) and Fe(II)-dependent oxygenase superfamily protein;(source:Araport11)",
        "SecondarySymbol" : "0",
        "sstart" : 9,
        "qstart" : 2241,
        "qcovhsp" : 15,
        "shared_name" : "SpCluster-6633.0",
        "ppos" : 66.32,
        "score" : 987,
        "pident" : 43.659,
        "SUID" : 17236,
        "selected" : false,
        "sseqid" : "AT3G12940",
        "length" : 481,
        "nident" : 210,
        "evalue" : 1.95E-123,
        "positive" : 319,
        "gaps" : 30,
        "Type" : "protein_coding",
        "bitscore" : 384.0,
        "slen" : 474,
        "mismatch" : 241,
        "name" : "SpCluster-6633.0",
        "send" : 474,
        "qcovs" : 46,
        "PrimarySymbol" : "0",
        "qend" : 844
      },
      "position" : {
        "x" : 289.47344970703125,
        "y" : -949.6474609375
      },
      "selected" : false
    }, {
      "data" : {
        "id" : "17235",
        "degree_layout" : 5,
        "Description" : "RING/U-box superfamily protein;(source:Araport11)",
        "SecondarySymbol" : "0",
        "sstart" : 8,
        "qstart" : 189,
        "qcovhsp" : 17,
        "shared_name" : "SpCluster-15935.1",
        "ppos" : 56.73,
        "score" : 876,
        "pident" : 37.138,
        "SUID" : 17235,
        "selected" : false,
        "sseqid" : "AT3G19895",
        "length" : 587,
        "nident" : 218,
        "evalue" : 3.37E-105,
        "positive" : 333,
        "gaps" : 79,
        "Type" : "protein_coding",
        "bitscore" : 342.0,
        "slen" : 554,
        "mismatch" : 290,
        "name" : "SpCluster-15935.1",
        "send" : 534,
        "qcovs" : 50,
        "PrimarySymbol" : "0",
        "qend" : 1892
      },
      "position" : {
        "x" : 250.46066284179688,
        "y" : -1082.6142578125
      },
      "selected" : false
    }, {
      "data" : {
        "id" : "17234",
        "degree_layout" : 7,
        "Description" : "RING/U-box superfamily protein;(source:Araport11)",
        "SecondarySymbol" : "0",
        "sstart" : 103,
        "qstart" : 3903,
        "qcovhsp" : 6,
        "shared_name" : "KfCluster-27754.0",
        "ppos" : 49.44,
        "score" : 458,
        "pident" : 32.5,
        "SUID" : 17234,
        "selected" : false,
        "sseqid" : "AT3G19895",
        "length" : 360,
        "nident" : 117,
        "evalue" : 1.22E-47,
        "positive" : 178,
        "gaps" : 38,
        "Type" : "protein_coding",
        "bitscore" : 181.0,
        "slen" : 554,
        "mismatch" : 205,
        "name" : "KfCluster-27754.0",
        "send" : 435,
        "qcovs" : 17,
        "PrimarySymbol" : "0",
        "qend" : 4949
      },
      "position" : {
        "x" : 144.09677124023438,
        "y" : -944.3739013671875
      },
      "selected" : false
    }, {
      "data" : {
        "id" : "17945",
        "degree_layout" : 8,
        "Description" : "Calcium-binding EF hand family protein;(source:Araport11)",
        "SecondarySymbol" : "0",
        "sstart" : 351,
        "qstart" : 510,
        "qcovhsp" : 4,
        "shared_name" : "SpCluster-19769.0",
        "ppos" : 75.26,
        "score" : 346,
        "pident" : 63.918,
        "SUID" : 17945,
        "selected" : false,
        "sseqid" : "AT1G20760",
        "length" : 97,
        "nident" : 62,
        "evalue" : 5.04E-33,
        "positive" : 73,
        "gaps" : 0,
        "Type" : "protein_coding",
        "bitscore" : 137.0,
        "slen" : 1019,
        "mismatch" : 35,
        "name" : "SpCluster-19769.0",
        "send" : 447,
        "qcovs" : 12,
        "PrimarySymbol" : "0",
        "qend" : 220
      },
      "position" : {
        "x" : -40.41239929199219,
        "y" : -1419.120361328125
      },
      "selected" : false
    }, {
      "data" : {
        "id" : "17944",
        "degree_layout" : 2,
        "Description" : "Calcium-binding EF hand family protein;(source:Araport11)",
        "SecondarySymbol" : "0",
        "sstart" : 557,
        "qstart" : 2124,
        "qcovhsp" : 9,
        "shared_name" : "SpCluster-12210.0",
        "ppos" : 67.31,
        "score" : 281,
        "pident" : 45.673,
        "SUID" : 17944,
        "selected" : false,
        "sseqid" : "AT1G21630",
        "length" : 208,
        "nident" : 95,
        "evalue" : 2.8E-25,
        "positive" : 140,
        "gaps" : 3,
        "Type" : "protein_coding",
        "bitscore" : 112.0,
        "slen" : 1218,
        "mismatch" : 110,
        "name" : "SpCluster-12210.0",
        "send" : 761,
        "qcovs" : 28,
        "PrimarySymbol" : "0",
        "qend" : 1501
      },
      "position" : {
        "x" : -110.99981689453125,
        "y" : -1324.3931884765625
      },
      "selected" : false
    }, {
      "data" : {
        "id" : "17233",
        "degree_layout" : 3,
        "Description" : "FAD/NAD(P)-binding oxidoreductase family protein;(source:Araport11)",
        "SecondarySymbol" : "(COQ6)",
        "sstart" : 224,
        "qstart" : 125,
        "qcovhsp" : 23,
        "shared_name" : "SpCluster-1665.0",
        "ppos" : 53.62,
        "score" : 501,
        "pident" : 38.816,
        "SUID" : 17233,
        "selected" : false,
        "sseqid" : "AT3G24200",
        "length" : 304,
        "nident" : 118,
        "evalue" : 1.85E-57,
        "positive" : 163,
        "gaps" : 27,
        "Type" : "protein_coding",
        "bitscore" : 197.0,
        "slen" : 507,
        "mismatch" : 159,
        "name" : "SpCluster-1665.0",
        "send" : 500,
        "qcovs" : 68,
        "PrimarySymbol" : "(COQ6)",
        "qend" : 1036
      },
      "position" : {
        "x" : 1104.2085960726072,
        "y" : -498.8170166015625
      },
      "selected" : false
    }, {
      "data" : {
        "id" : "17232",
        "degree_layout" : 2,
        "Description" : "NADH dehydrogenase (ubiquinone)s;(source:Araport11)",
        "SecondarySymbol" : "0",
        "sstart" : 23,
        "qstart" : 926,
        "qcovhsp" : 2,
        "shared_name" : "KfCluster-12844.0",
        "ppos" : 61.54,
        "score" : 59,
        "pident" : 46.154,
        "SUID" : 17232,
        "selected" : false,
        "sseqid" : "AT1G14450",
        "length" : 26,
        "nident" : 12,
        "evalue" : 5.7,
        "positive" : 16,
        "gaps" : 0,
        "Type" : "protein_coding",
        "bitscore" : 27.3,
        "slen" : 73,
        "mismatch" : 14,
        "name" : "KfCluster-12844.0",
        "send" : 48,
        "qcovs" : 5,
        "PrimarySymbol" : "0",
        "qend" : 1003
      },
      "position" : {
        "x" : 1049.5123070101072,
        "y" : -538.877197265625
      },
      "selected" : false
    }, {
      "data" : {
        "id" : "17231",
        "degree_layout" : 4,
        "Description" : "FAD/NAD(P)-binding oxidoreductase family protein;(source:Araport11)",
        "SecondarySymbol" : "(COQ6)",
        "sstart" : 150,
        "qstart" : 2209,
        "qcovhsp" : 10,
        "shared_name" : "KfCluster-27686.0",
        "ppos" : 58.5,
        "score" : 605,
        "pident" : 41.499,
        "SUID" : 17231,
        "selected" : false,
        "sseqid" : "AT3G24200",
        "length" : 347,
        "nident" : 144,
        "evalue" : 1.01E-67,
        "positive" : 203,
        "gaps" : 10,
        "Type" : "protein_coding",
        "bitscore" : 237.0,
        "slen" : 507,
        "mismatch" : 193,
        "name" : "KfCluster-27686.0",
        "send" : 490,
        "qcovs" : 29,
        "PrimarySymbol" : "(COQ6)",
        "qend" : 1181
      },
      "position" : {
        "x" : 1118.3411644319822,
        "y" : -626.2841796875
      },
      "selected" : false
    }, {
      "data" : {
        "id" : "17230",
        "degree_layout" : 14,
        "Description" : "\"Translation initiation factor 2, small GTP-binding protein;(source:Araport11)\"",
        "SecondarySymbol" : "0",
        "sstart" : 232,
        "qstart" : 1013,
        "qcovhsp" : 26,
        "shared_name" : "SpCluster-3485.0",
        "ppos" : 81.27,
        "score" : 836,
        "pident" : 66.667,
        "SUID" : 17230,
        "selected" : false,
        "sseqid" : "AT4G11160",
        "length" : 267,
        "nident" : 178,
        "evalue" : 4.66E-106,
        "positive" : 217,
        "gaps" : 1,
        "Type" : "protein_coding",
        "bitscore" : 326.0,
        "slen" : 743,
        "mismatch" : 88,
        "name" : "SpCluster-3485.0",
        "send" : 498,
        "qcovs" : 79,
        "PrimarySymbol" : "0",
        "qend" : 216
      },
      "position" : {
        "x" : 1236.7482689241697,
        "y" : -598.6956787109375
      },
      "selected" : false
    }, {
      "data" : {
        "id" : "17229",
        "degree_layout" : 16,
        "Description" : "eukaryotic translation initiation factor 2 (eIF-2) family protein;(source:Araport11)",
        "SecondarySymbol" : "(EIF5B1)",
        "sstart" : 701,
        "qstart" : 3031,
        "qcovhsp" : 12,
        "shared_name" : "SpCluster-19429.0",
        "ppos" : 87.37,
        "score" : 2276,
        "pident" : 74.074,
        "SUID" : 17229,
        "selected" : false,
        "sseqid" : "AT1G76810",
        "length" : 594,
        "nident" : 440,
        "evalue" : 0.0,
        "positive" : 519,
        "gaps" : 1,
        "Type" : "protein_coding",
        "bitscore" : 881.0,
        "slen" : 1294,
        "mismatch" : 153,
        "name" : "SpCluster-19429.0",
        "send" : 1293,
        "qcovs" : 35,
        "PrimarySymbol" : "(EIF5B1)",
        "qend" : 4812
      },
      "position" : {
        "x" : 1105.5459984163572,
        "y" : -565.751220703125
      },
      "selected" : false
    }, {
      "data" : {
        "id" : "17228",
        "degree_layout" : 4,
        "Description" : "\"Translation initiation factor 2, small GTP-binding protein;(source:Araport11)\"",
        "SecondarySymbol" : "0",
        "sstart" : 522,
        "qstart" : 123,
        "qcovhsp" : 24,
        "shared_name" : "SpCluster-17901.0",
        "ppos" : 72.2,
        "score" : 554,
        "pident" : 50.224,
        "SUID" : 17228,
        "selected" : false,
        "sseqid" : "AT4G11160",
        "length" : 223,
        "nident" : 112,
        "evalue" : 3.55E-65,
        "positive" : 161,
        "gaps" : 2,
        "Type" : "protein_coding",
        "bitscore" : 218.0,
        "slen" : 743,
        "mismatch" : 109,
        "name" : "SpCluster-17901.0",
        "send" : 742,
        "qcovs" : 72,
        "PrimarySymbol" : "0",
        "qend" : 791
      },
      "position" : {
        "x" : 1332.3512962679197,
        "y" : -631.46044921875
      },
      "selected" : false
    }, {
      "data" : {
        "id" : "17227",
        "degree_layout" : 12,
        "Description" : "Encodes a chloroplast localized protein with similarity to translation initiation factor 2. Can complement loss of INFB in E.coli suggesting FUG1 does function as a translation initiation factor in vivo. Identified as a suppressor of the leaf variegation mutant var2-6. Suppression is only seen in hypomorphs as complete loss of function alleles are embryo lethal. The mRNA is cell-to-cell mobile.",
        "SecondarySymbol" : "FU-GAERI1 (FUG1)",
        "sstart" : 383,
        "qstart" : 2277,
        "qcovhsp" : 13,
        "shared_name" : "SpCluster-13459.0",
        "ppos" : 79.68,
        "score" : 1914,
        "pident" : 62.72,
        "SUID" : 17227,
        "selected" : false,
        "sseqid" : "AT1G17220",
        "length" : 625,
        "nident" : 392,
        "evalue" : 0.0,
        "positive" : 498,
        "gaps" : 3,
        "Type" : "protein_coding",
        "bitscore" : 741.0,
        "slen" : 1026,
        "mismatch" : 230,
        "name" : "SpCluster-13459.0",
        "send" : 1004,
        "qcovs" : 40,
        "PrimarySymbol" : "FU-GAERI1 (FUG1)",
        "qend" : 403
      },
      "position" : {
        "x" : 1175.0617454866697,
        "y" : -568.6629638671875
      },
      "selected" : false
    }, {
      "data" : {
        "id" : "17226",
        "degree_layout" : 13,
        "Description" : "eukaryotic translation initiation factor 2 (eIF-2) family protein;(source:Araport11)",
        "SecondarySymbol" : "(EIF5B1)",
        "sstart" : 701,
        "qstart" : 3030,
        "qcovhsp" : 9,
        "shared_name" : "PpCluster-24155.0",
        "ppos" : 89.69,
        "score" : 2225,
        "pident" : 77.348,
        "SUID" : 17226,
        "selected" : false,
        "sseqid" : "AT1G76810",
        "length" : 543,
        "nident" : 420,
        "evalue" : 0.0,
        "positive" : 487,
        "gaps" : 1,
        "Type" : "protein_coding",
        "bitscore" : 861.0,
        "slen" : 1294,
        "mismatch" : 122,
        "name" : "PpCluster-24155.0",
        "send" : 1242,
        "qcovs" : 28,
        "PrimarySymbol" : "(EIF5B1)",
        "qend" : 4658
      },
      "position" : {
        "x" : 1325.4135521272947,
        "y" : -551.3565673828125
      },
      "selected" : false
    }, {
      "data" : {
        "id" : "17225",
        "degree_layout" : 17,
        "Description" : "\"Encodes SVR3, a putative chloroplast TypA translation elongation GTPase.  Loss of SVR3 suppresses variegation mediated by var2.  SVR3 is essential for plants? ability to develop functional chloroplasts under chilling stress (8C), but not at normal temperature (22C).\"",
        "SecondarySymbol" : "SUPPRESSOR OF VARIEGATION 3 (SVR3)",
        "sstart" : 80,
        "qstart" : 2115,
        "qcovhsp" : 22,
        "shared_name" : "KfCluster-3077.0",
        "ppos" : 85.32,
        "score" : 2303,
        "pident" : 72.526,
        "SUID" : 17225,
        "selected" : false,
        "sseqid" : "AT5G13650",
        "length" : 586,
        "nident" : 425,
        "evalue" : 0.0,
        "positive" : 500,
        "gaps" : 1,
        "Type" : "protein_coding",
        "bitscore" : 891.0,
        "slen" : 676,
        "mismatch" : 160,
        "name" : "KfCluster-3077.0",
        "send" : 665,
        "qcovs" : 66,
        "PrimarySymbol" : "SUPPRESSOR OF VARIEGATION 3 (SVR3)",
        "qend" : 361
      },
      "position" : {
        "x" : 1295.6252220491697,
        "y" : -473.9176940917969
      },
      "selected" : false
    }, {
      "data" : {
        "id" : "17224",
        "degree_layout" : 14,
        "Description" : "Encodes a chloroplast localized protein with similarity to translation initiation factor 2. Can complement loss of INFB in E.coli suggesting FUG1 does function as a translation initiation factor in vivo. Identified as a suppressor of the leaf variegation mutant var2-6. Suppression is only seen in hypomorphs as complete loss of function alleles are embryo lethal. The mRNA is cell-to-cell mobile.",
        "SecondarySymbol" : "FU-GAERI1 (FUG1)",
        "sstart" : 405,
        "qstart" : 2233,
        "qcovhsp" : 17,
        "shared_name" : "KfCluster-2756.0",
        "ppos" : 76.19,
        "score" : 1717,
        "pident" : 59.113,
        "SUID" : 17224,
        "selected" : false,
        "sseqid" : "AT1G17220",
        "length" : 609,
        "nident" : 360,
        "evalue" : 0.0,
        "positive" : 464,
        "gaps" : 3,
        "Type" : "protein_coding",
        "bitscore" : 665.0,
        "slen" : 1026,
        "mismatch" : 246,
        "name" : "KfCluster-2756.0",
        "send" : 1011,
        "qcovs" : 51,
        "PrimarySymbol" : "FU-GAERI1 (FUG1)",
        "qend" : 410
      },
      "position" : {
        "x" : 1206.0400169710447,
        "y" : -641.339599609375
      },
      "selected" : false
    }, {
      "data" : {
        "id" : "17223",
        "degree_layout" : 2,
        "Description" : "\"Chloroplastic enzyme responsible for the synthesis of 16:3 and 18:3 fatty acids from galactolipids, sulpholipids and phosphatidylglycerol. Uses ferredoxin as electron donor. Gene expression is induced by wounding in shoot and root. The wound-response in shoot is independent of jasmonic acid mediated pathway whereas the root response is mediated by jasmonic acid. The mRNA is cell-to-cell mobile.\"",
        "SecondarySymbol" : "FATTY ACID DESATURASE 7 (FAD7); (AtFAD7);FATTY ACID DESATURASE D (FADD)",
        "sstart" : 88,
        "qstart" : 595,
        "qcovhsp" : 10,
        "shared_name" : "KfCluster-27539.0",
        "ppos" : 84.34,
        "score" : 329,
        "pident" : 71.084,
        "SUID" : 17223,
        "selected" : false,
        "sseqid" : "AT3G11170",
        "length" : 83,
        "nident" : 59,
        "evalue" : 4.65E-35,
        "positive" : 70,
        "gaps" : 0,
        "Type" : "protein_coding",
        "bitscore" : 131.0,
        "slen" : 446,
        "mismatch" : 24,
        "name" : "KfCluster-27539.0",
        "send" : 170,
        "qcovs" : 30,
        "PrimarySymbol" : "FATTY ACID DESATURASE 7 (FAD7)",
        "qend" : 843
      },
      "position" : {
        "x" : -1002.635009765625,
        "y" : -824.22705078125
      },
      "selected" : false
    }, {
      "data" : {
        "id" : "17222",
        "degree_layout" : 10,
        "Description" : "Chaperone DnaJ-domain superfamily protein;(source:Araport11)",
        "SecondarySymbol" : "0",
        "sstart" : 1,
        "qstart" : 42,
        "qcovhsp" : 7,
        "shared_name" : "SpCluster-19412.0",
        "ppos" : 86.94,
        "score" : 703,
        "pident" : 68.98,
        "SUID" : 17222,
        "selected" : false,
        "sseqid" : "AT5G22080",
        "length" : 245,
        "nident" : 169,
        "evalue" : 8.22E-85,
        "positive" : 213,
        "gaps" : 0,
        "Type" : "protein_coding",
        "bitscore" : 275.0,
        "slen" : 246,
        "mismatch" : 76,
        "name" : "SpCluster-19412.0",
        "send" : 245,
        "qcovs" : 22,
        "PrimarySymbol" : "0",
        "qend" : 776
      },
      "position" : {
        "x" : 1662.6863776742355,
        "y" : -1993.005174339029
      },
      "selected" : false
    }, {
      "data" : {
        "id" : "17221",
        "degree_layout" : 12,
        "Description" : "DNAJ heat shock N-terminal domain-containing protein;(source:Araport11)",
        "SecondarySymbol" : "0",
        "sstart" : 271,
        "qstart" : 1257,
        "qcovhsp" : 18,
        "shared_name" : "SpCluster-15839.0",
        "ppos" : 66.4,
        "score" : 426,
        "pident" : 45.6,
        "SUID" : 17221,
        "selected" : false,
        "sseqid" : "AT1G65280",
        "length" : 250,
        "nident" : 114,
        "evalue" : 3.75E-46,
        "positive" : 166,
        "gaps" : 9,
        "Type" : "protein_coding",
        "bitscore" : 168.0,
        "slen" : 588,
        "mismatch" : 127,
        "name" : "SpCluster-15839.0",
        "send" : 515,
        "qcovs" : 54,
        "PrimarySymbol" : "0",
        "qend" : 520
      },
      "position" : {
        "x" : 1722.7332526742355,
        "y" : -2035.3663803937166
      },
      "selected" : false
    }, {
      "data" : {
        "id" : "17220",
        "degree_layout" : 15,
        "Description" : "Chaperone DnaJ-domain superfamily protein;(source:Araport11)",
        "SecondarySymbol" : "0",
        "sstart" : 1,
        "qstart" : 297,
        "qcovhsp" : 4,
        "shared_name" : "SpCluster-11353.0",
        "ppos" : 67.14,
        "score" : 339,
        "pident" : 47.143,
        "SUID" : 17220,
        "selected" : false,
        "sseqid" : "AT5G37380",
        "length" : 140,
        "nident" : 66,
        "evalue" : 1.45E-33,
        "positive" : 94,
        "gaps" : 1,
        "Type" : "protein_coding",
        "bitscore" : 135.0,
        "slen" : 431,
        "mismatch" : 73,
        "name" : "SpCluster-11353.0",
        "send" : 140,
        "qcovs" : 12,
        "PrimarySymbol" : "0",
        "qend" : 713
      },
      "position" : {
        "x" : 1726.2728034554855,
        "y" : -1969.4381577374666
      },
      "selected" : false
    }, {
      "data" : {
        "id" : "17219",
        "degree_layout" : 12,
        "Description" : "DNAJ heat shock N-terminal domain-containing protein;(source:Araport11)",
        "SecondarySymbol" : "0",
        "sstart" : 324,
        "qstart" : 3127,
        "qcovhsp" : 7,
        "shared_name" : "PpCluster-14405.0",
        "ppos" : 64.26,
        "score" : 533,
        "pident" : 49.819,
        "SUID" : 17219,
        "selected" : false,
        "sseqid" : "AT1G65280",
        "length" : 277,
        "nident" : 138,
        "evalue" : 2.09E-57,
        "positive" : 178,
        "gaps" : 16,
        "Type" : "protein_coding",
        "bitscore" : 209.0,
        "slen" : 588,
        "mismatch" : 123,
        "name" : "PpCluster-14405.0",
        "send" : 588,
        "qcovs" : 21,
        "PrimarySymbol" : "0",
        "qend" : 2309
      },
      "position" : {
        "x" : 1795.5242682992355,
        "y" : -1935.027635276529
      },
      "selected" : false
    }, {
      "data" : {
        "id" : "17218",
        "degree_layout" : 8,
        "Description" : "homologous to the co-chaperon DNAJ protein from E coli",
        "SecondarySymbol" : "DNAJ HOMOLOGUE 3 (ATJ3); (J3); (ATJ)",
        "sstart" : 1,
        "qstart" : 275,
        "qcovhsp" : 23,
        "shared_name" : "KfCluster-31628.0",
        "ppos" : 82.56,
        "score" : 1309,
        "pident" : 70.762,
        "SUID" : 17218,
        "selected" : false,
        "sseqid" : "AT3G44110",
        "length" : 407,
        "nident" : 288,
        "evalue" : 1.36E-177,
        "positive" : 336,
        "gaps" : 10,
        "Type" : "protein_coding",
        "bitscore" : 508.0,
        "slen" : 420,
        "mismatch" : 109,
        "name" : "KfCluster-31628.0",
        "send" : 399,
        "qcovs" : 70,
        "PrimarySymbol" : "(J3)",
        "qend" : 1489
      },
      "position" : {
        "x" : 1666.1580573617355,
        "y" : -2045.568406760904
      },
      "selected" : false
    }, {
      "data" : {
        "id" : "17943",
        "degree_layout" : 2,
        "Description" : "",
        "SecondarySymbol" : "",
        "shared_name" : "SpCluster-15980.2",
        "SUID" : 17943,
        "selected" : false,
        "sseqid" : "",
        "Type" : "",
        "name" : "SpCluster-15980.2",
        "PrimarySymbol" : ""
      },
      "position" : {
        "x" : 780.6599731445312,
        "y" : -1698.74560546875
      },
      "selected" : false
    }, {
      "data" : {
        "id" : "17217",
        "degree_layout" : 4,
        "Description" : "WD-40 repeat family protein / beige-like protein;(source:Araport11)",
        "SecondarySymbol" : "BEACH-DOMAIN HOMOLOG C2 (BCHC2)",
        "sstart" : 1593,
        "qstart" : 5054,
        "qcovhsp" : 28,
        "shared_name" : "PpCluster-18174.0",
        "ppos" : 62.21,
        "score" : 2882,
        "pident" : 45.77,
        "SUID" : 17217,
        "selected" : false,
        "sseqid" : "AT2G45540",
        "length" : 1442,
        "nident" : 660,
        "evalue" : 0.0,
        "positive" : 897,
        "gaps" : 109,
        "Type" : "protein_coding",
        "bitscore" : 1114.0,
        "slen" : 2946,
        "mismatch" : 673,
        "name" : "PpCluster-18174.0",
        "send" : 2944,
        "qcovs" : 84,
        "PrimarySymbol" : "BEACH-DOMAIN HOMOLOG C2 (BCHC2)",
        "qend" : 786
      },
      "position" : {
        "x" : -613.9564208984375,
        "y" : -288.0639343261719
      },
      "selected" : false
    }, {
      "data" : {
        "id" : "17216",
        "degree_layout" : 6,
        "Description" : "A nuclear encoded soluble protein found in the chloroplast stroma. Negatively regulated by light and has rapid turnover in darkness.",
        "SecondarySymbol" : "(J8);TRANSLOCON AT THE OUTER ENVELOPE MEMBRANE OF CHLOROPLASTS 12 (Toc12);DNA J PROTEIN C22 (DJC22); (AtJ8);TRANSLOCON AT THE OUTER ENVELOPE MEMBRANE OF CHLOROPLASTS 12 (AtToc12)",
        "sstart" : 54,
        "qstart" : 824,
        "qcovhsp" : 7,
        "shared_name" : "MpCluster-24485.0",
        "ppos" : 59.09,
        "score" : 205,
        "pident" : 40.0,
        "SUID" : 17216,
        "selected" : false,
        "sseqid" : "AT1G80920",
        "length" : 110,
        "nident" : 44,
        "evalue" : 1.18E-18,
        "positive" : 65,
        "gaps" : 5,
        "Type" : "protein_coding",
        "bitscore" : 83.6,
        "slen" : 163,
        "mismatch" : 61,
        "name" : "MpCluster-24485.0",
        "send" : 161,
        "qcovs" : 20,
        "PrimarySymbol" : "(J8)",
        "qend" : 504
      },
      "position" : {
        "x" : 1728.9456550179855,
        "y" : -2188.357469260904
      },
      "selected" : false
    }, {
      "data" : {
        "id" : "17215",
        "degree_layout" : 18,
        "Description" : "DnaJ-like protein with homology to coiled coils found in cytoskeleton-interacting proteins.",
        "SecondarySymbol" : "ALTERED RESPONSE TO GRAVITY 1 (ARG1)",
        "sstart" : 15,
        "qstart" : 602,
        "qcovhsp" : 12,
        "shared_name" : "KfCluster-27407.0",
        "ppos" : 76.95,
        "score" : 963,
        "pident" : 58.117,
        "SUID" : 17215,
        "selected" : false,
        "sseqid" : "AT1G68370",
        "length" : 308,
        "nident" : 179,
        "evalue" : 1.6E-122,
        "positive" : 237,
        "gaps" : 2,
        "Type" : "protein_coding",
        "bitscore" : 375.0,
        "slen" : 410,
        "mismatch" : 127,
        "name" : "KfCluster-27407.0",
        "send" : 321,
        "qcovs" : 37,
        "PrimarySymbol" : "ALTERED RESPONSE TO GRAVITY 1 (ARG1)",
        "qend" : 1522
      },
      "position" : {
        "x" : 1758.6414557992355,
        "y" : -2070.181443870279
      },
      "selected" : false
    }, {
      "data" : {
        "id" : "17214",
        "degree_layout" : 7,
        "Description" : "J domain protein localized in ER membrane. Mutants have defective pollen germination.",
        "SecondarySymbol" : "(ATERDJ2A)",
        "sstart" : 90,
        "qstart" : 1833,
        "qcovhsp" : 2,
        "shared_name" : "KfCluster-27231.0",
        "ppos" : 64.06,
        "score" : 129,
        "pident" : 40.625,
        "SUID" : 17214,
        "selected" : false,
        "sseqid" : "AT1G79940",
        "length" : 64,
        "nident" : 26,
        "evalue" : 2.64E-7,
        "positive" : 41,
        "gaps" : 3,
        "Type" : "protein_coding",
        "bitscore" : 54.3,
        "slen" : 594,
        "mismatch" : 35,
        "name" : "KfCluster-27231.0",
        "send" : 151,
        "qcovs" : 7,
        "PrimarySymbol" : "(ATERDJ2A)",
        "qend" : 2021
      },
      "position" : {
        "x" : 1801.3401862679855,
        "y" : -2142.485643089029
      },
      "selected" : false
    }, {
      "data" : {
        "id" : "17213",
        "degree_layout" : 3,
        "Description" : "Trypsin family protein;(source:Araport11)",
        "SecondarySymbol" : "0",
        "sstart" : 383,
        "qstart" : 1156,
        "qcovhsp" : 2,
        "shared_name" : "KfCluster-27211.0",
        "ppos" : 47.27,
        "score" : 70,
        "pident" : 38.182,
        "SUID" : 17213,
        "selected" : false,
        "sseqid" : "AT5G45030",
        "length" : 55,
        "nident" : 21,
        "evalue" : 3.9,
        "positive" : 26,
        "gaps" : 2,
        "Type" : "protein_coding",
        "bitscore" : 31.6,
        "slen" : 607,
        "mismatch" : 32,
        "name" : "KfCluster-27211.0",
        "send" : 435,
        "qcovs" : 5,
        "PrimarySymbol" : "0",
        "qend" : 992
      },
      "position" : {
        "x" : -342.45684814453125,
        "y" : -1100.4451904296875
      },
      "selected" : false
    }, {
      "data" : {
        "id" : "17212",
        "degree_layout" : 1,
        "Description" : "\"Cleavage/polyadenylation specificity factor, 25kDa subunit;(source:Araport11)\"",
        "SecondarySymbol" : "0",
        "sstart" : 1,
        "qstart" : 1476,
        "qcovhsp" : 7,
        "shared_name" : "KfCluster-27067.0",
        "ppos" : 77.78,
        "score" : 532,
        "pident" : 65.972,
        "SUID" : 17212,
        "selected" : false,
        "sseqid" : "AT4G25550",
        "length" : 144,
        "nident" : 95,
        "evalue" : 1.02E-63,
        "positive" : 112,
        "gaps" : 0,
        "Type" : "protein_coding",
        "bitscore" : 209.0,
        "slen" : 200,
        "mismatch" : 49,
        "name" : "KfCluster-27067.0",
        "send" : 144,
        "qcovs" : 22,
        "PrimarySymbol" : "0",
        "qend" : 1045
      },
      "position" : {
        "x" : -764.6651611328125,
        "y" : -1426.0718994140625
      },
      "selected" : false
    }, {
      "data" : {
        "id" : "17936",
        "degree_layout" : 13,
        "Description" : "\"Similar to cysteine proteinases, induced by desiccation but not abscisic acid.  Required for RRS1-R mediated resistance against Ralstonia solanacearum.  Interacts with the R. solanacearum type III effector PopP2.  RD19 associates with PopP2 to form a nuclear complex that is required for activation of the RRS1-R?mediated resistance response.\"",
        "SecondarySymbol" : "RESPONSIVE TO DEHYDRATION 19 (RD19);RESPONSIVE TO DEHYDRATION 19A (RD19A)",
        "sstart" : 33,
        "qstart" : 1170,
        "qcovhsp" : 25,
        "shared_name" : "SpCluster-2096.0",
        "ppos" : 100.0,
        "score" : 1736,
        "pident" : 100.0,
        "SUID" : 17936,
        "selected" : false,
        "sseqid" : "AT4G39090",
        "length" : 319,
        "nident" : 319,
        "evalue" : 0.0,
        "positive" : 319,
        "gaps" : 0,
        "Type" : "protein_coding",
        "bitscore" : 673.0,
        "slen" : 368,
        "mismatch" : 0,
        "name" : "SpCluster-2096.0",
        "send" : 351,
        "qcovs" : 74,
        "PrimarySymbol" : "RESPONSIVE TO DEHYDRATION 19 (RD19)",
        "qend" : 214
      },
      "position" : {
        "x" : 255.57131958007812,
        "y" : -1311.9510498046875
      },
      "selected" : false
    }, {
      "data" : {
        "id" : "17206",
        "degree_layout" : 4,
        "Description" : "Encodes a ZRF1 chromatin regulator. Functions in regulating plant growth and development.",
        "SecondarySymbol" : "GONIDIALESS A/ZUOTIN RELATED FACTOR A1 (ATGLSA1);ZUOTIN-RELATED FACTOR 1A (ZRF1a);GONIDIALESS A/ZUOTIN RELATED FACTOR A2 (ATGLSA2)",
        "sstart" : 26,
        "qstart" : 3762,
        "qcovhsp" : 7,
        "shared_name" : "SpCluster-17792.0",
        "ppos" : 73.57,
        "score" : 747,
        "pident" : 58.929,
        "SUID" : 17206,
        "selected" : false,
        "sseqid" : "AT3G11450",
        "length" : 280,
        "nident" : 165,
        "evalue" : 2.71E-85,
        "positive" : 206,
        "gaps" : 9,
        "Type" : "protein_coding",
        "bitscore" : 292.0,
        "slen" : 647,
        "mismatch" : 106,
        "name" : "SpCluster-17792.0",
        "send" : 299,
        "qcovs" : 22,
        "PrimarySymbol" : "GONIDIALESS A/ZUOTIN RELATED FACTOR A1 (ATGLSA1)",
        "qend" : 2932
      },
      "position" : {
        "x" : 1949.0992194711105,
        "y" : -2054.434861839029
      },
      "selected" : false
    }, {
      "data" : {
        "id" : "17935",
        "degree_layout" : 9,
        "Description" : "\"Senescence-associated gene 12 (SAG12) encoding a cysteine protease influenced by cytokinin, auxin, and sugars.Localized to special vacuole found during senescence called senescence associated vacuoles which are different from central vacuole in the tonoplast composition and pH.\"",
        "SecondarySymbol" : "(ATSAG12);SENESCENCE-ASSOCIATED GENE 12 (SAG12)",
        "sstart" : 112,
        "qstart" : 2109,
        "qcovhsp" : 7,
        "shared_name" : "SpCluster-13795.0",
        "ppos" : 57.44,
        "score" : 398,
        "pident" : 41.538,
        "SUID" : 17935,
        "selected" : false,
        "sseqid" : "AT5G45890",
        "length" : 195,
        "nident" : 81,
        "evalue" : 3.76E-42,
        "positive" : 112,
        "gaps" : 10,
        "Type" : "protein_coding",
        "bitscore" : 157.0,
        "slen" : 346,
        "mismatch" : 104,
        "name" : "SpCluster-13795.0",
        "send" : 297,
        "qcovs" : 20,
        "PrimarySymbol" : "SENESCENCE-ASSOCIATED GENE 12 (SAG12)",
        "qend" : 1528
      },
      "position" : {
        "x" : 177.3338623046875,
        "y" : -1336.6380615234375
      },
      "selected" : false
    }, {
      "data" : {
        "id" : "17934",
        "degree_layout" : 12,
        "Description" : "Papain family cysteine protease;(source:Araport11)",
        "SecondarySymbol" : "(ATCP2);CYSTEINE PROTEASE 2 (CP2)",
        "sstart" : 1,
        "qstart" : 1316,
        "qcovhsp" : 27,
        "shared_name" : "SpCluster-11570.0",
        "ppos" : 100.0,
        "score" : 1910,
        "pident" : 100.0,
        "SUID" : 17934,
        "selected" : false,
        "sseqid" : "AT4G11320",
        "length" : 371,
        "nident" : 371,
        "evalue" : 0.0,
        "positive" : 371,
        "gaps" : 0,
        "Type" : "protein_coding",
        "bitscore" : 740.0,
        "slen" : 371,
        "mismatch" : 0,
        "name" : "SpCluster-11570.0",
        "send" : 371,
        "qcovs" : 81,
        "PrimarySymbol" : "CYSTEINE PROTEASE 2 (CP2)",
        "qend" : 204
      },
      "position" : {
        "x" : 243.818115234375,
        "y" : -1219.3890380859375
      },
      "selected" : false
    }, {
      "data" : {
        "id" : "17205",
        "degree_layout" : 14,
        "Description" : "DNAJ heat shock N-terminal domain-containing protein;(source:Araport11)",
        "SecondarySymbol" : "0",
        "sstart" : 10,
        "qstart" : 2539,
        "qcovhsp" : 10,
        "shared_name" : "SpCluster-16060.0",
        "ppos" : 61.82,
        "score" : 429,
        "pident" : 44.595,
        "SUID" : 17205,
        "selected" : false,
        "sseqid" : "AT1G74250",
        "length" : 296,
        "nident" : 132,
        "evalue" : 5.07E-44,
        "positive" : 183,
        "gaps" : 21,
        "Type" : "protein_coding",
        "bitscore" : 169.0,
        "slen" : 630,
        "mismatch" : 143,
        "name" : "SpCluster-16060.0",
        "send" : 301,
        "qcovs" : 31,
        "PrimarySymbol" : "0",
        "qend" : 1703
      },
      "position" : {
        "x" : 1829.0496589242355,
        "y" : -2023.9659897687166
      },
      "selected" : false
    }, {
      "data" : {
        "id" : "17204",
        "degree_layout" : 4,
        "Description" : "Encodes a ZRF1 chromatin regulator. Functions in regulating plant growth and development.",
        "SecondarySymbol" : "GONIDIALESS A/ZUOTIN RELATED FACTOR A1 (ATGLSA1);ZUOTIN-RELATED FACTOR 1B (ZRF1b);GONIDIALESS A/ZUOTIN RELATED FACTOR A2 (ATGLSA2)",
        "sstart" : 8,
        "qstart" : 2419,
        "qcovhsp" : 11,
        "shared_name" : "KfCluster-26840.0",
        "ppos" : 70.03,
        "score" : 682,
        "pident" : 52.189,
        "SUID" : 17204,
        "selected" : false,
        "sseqid" : "AT5G06110",
        "length" : 297,
        "nident" : 155,
        "evalue" : 3.53E-78,
        "positive" : 208,
        "gaps" : 4,
        "Type" : "protein_coding",
        "bitscore" : 267.0,
        "slen" : 663,
        "mismatch" : 138,
        "name" : "KfCluster-26840.0",
        "send" : 300,
        "qcovs" : 34,
        "PrimarySymbol" : "GONIDIALESS A/ZUOTIN RELATED FACTOR A2 (ATGLSA2)",
        "qend" : 1529
      },
      "position" : {
        "x" : 1933.7515632211105,
        "y" : -1959.9049546124666
      },
      "selected" : false
    }, {
      "data" : {
        "id" : "17930",
        "degree_layout" : 2,
        "Description" : "\"Encodes PSL4, beta-subunit of endoplasmic reticulum-resident glucosidase II, which is essential for stable accumulation and quality control of the elf18 receptor EFR but not the flg22 receptor FLS2. The mRNA is cell-to-cell mobile.\"",
        "SecondarySymbol" : "PRIORITY IN SWEET LIFE 4 (PSL4)",
        "sstart" : 481,
        "qstart" : 358,
        "qcovhsp" : 11,
        "shared_name" : "SpCluster-3129.0",
        "ppos" : 61.43,
        "score" : 311,
        "pident" : 43.571,
        "SUID" : 17930,
        "selected" : false,
        "sseqid" : "AT5G56360",
        "length" : 140,
        "nident" : 61,
        "evalue" : 1.04E-30,
        "positive" : 86,
        "gaps" : 7,
        "Type" : "protein_coding",
        "bitscore" : 124.0,
        "slen" : 647,
        "mismatch" : 72,
        "name" : "SpCluster-3129.0",
        "send" : 620,
        "qcovs" : 32,
        "PrimarySymbol" : "PRIORITY IN SWEET LIFE 4 (PSL4)",
        "qend" : 756
      },
      "position" : {
        "x" : 825.9921264648438,
        "y" : -1098.544189453125
      },
      "selected" : false
    }, {
      "data" : {
        "id" : "17203",
        "degree_layout" : 1,
        "Description" : "ketol-acid reductoisomerase;(source:Araport11)",
        "SecondarySymbol" : "0",
        "sstart" : 420,
        "qstart" : 2,
        "qcovhsp" : 16,
        "shared_name" : "KfCluster-26563.0",
        "ppos" : 78.7,
        "score" : 625,
        "pident" : 69.822,
        "SUID" : 17203,
        "selected" : false,
        "sseqid" : "AT3G58610",
        "length" : 169,
        "nident" : 118,
        "evalue" : 2.95E-76,
        "positive" : 133,
        "gaps" : 0,
        "Type" : "protein_coding",
        "bitscore" : 245.0,
        "slen" : 591,
        "mismatch" : 51,
        "name" : "KfCluster-26563.0",
        "send" : 588,
        "qcovs" : 49,
        "PrimarySymbol" : "0",
        "qend" : 508
      },
      "position" : {
        "x" : 1590.516822010173,
        "y" : -1999.852342307779
      },
      "selected" : false
    }, {
      "data" : {
        "id" : "17929",
        "degree_layout" : 3,
        "Description" : "\"Encodes PSL4, beta-subunit of endoplasmic reticulum-resident glucosidase II, which is essential for stable accumulation and quality control of the elf18 receptor EFR but not the flg22 receptor FLS2. The mRNA is cell-to-cell mobile.\"",
        "SecondarySymbol" : "PRIORITY IN SWEET LIFE 4 (PSL4)",
        "sstart" : 28,
        "qstart" : 1359,
        "qcovhsp" : 10,
        "shared_name" : "SpCluster-2514.0",
        "ppos" : 65.38,
        "score" : 398,
        "pident" : 49.359,
        "SUID" : 17929,
        "selected" : false,
        "sseqid" : "AT5G56360",
        "length" : 156,
        "nident" : 77,
        "evalue" : 1.23E-41,
        "positive" : 102,
        "gaps" : 0,
        "Type" : "protein_coding",
        "bitscore" : 157.0,
        "slen" : 647,
        "mismatch" : 79,
        "name" : "SpCluster-2514.0",
        "send" : 183,
        "qcovs" : 31,
        "PrimarySymbol" : "PRIORITY IN SWEET LIFE 4 (PSL4)",
        "qend" : 892
      },
      "position" : {
        "x" : 894.2883911132812,
        "y" : -1064.159423828125
      },
      "selected" : false
    }, {
      "data" : {
        "id" : "17928",
        "degree_layout" : 1,
        "Description" : "",
        "SecondarySymbol" : "",
        "shared_name" : "SpCluster-6778.0",
        "SUID" : 17928,
        "selected" : false,
        "sseqid" : "",
        "Type" : "",
        "name" : "SpCluster-6778.0",
        "PrimarySymbol" : ""
      },
      "position" : {
        "x" : 411.8675231933594,
        "y" : -1634.9915771484375
      },
      "selected" : false
    }, {
      "data" : {
        "id" : "17927",
        "degree_layout" : 1,
        "Description" : "Root hair defective 3 GTP-binding protein (RHD3);(source:Araport11)",
        "SecondarySymbol" : "0",
        "sstart" : 694,
        "qstart" : 308,
        "qcovhsp" : 3,
        "shared_name" : "SpCluster-6002.0",
        "ppos" : 61.11,
        "score" : 70,
        "pident" : 36.111,
        "SUID" : 17927,
        "selected" : false,
        "sseqid" : "AT1G72960",
        "length" : 36,
        "nident" : 13,
        "evalue" : 1.6,
        "positive" : 22,
        "gaps" : 1,
        "Type" : "protein_coding",
        "bitscore" : 31.6,
        "slen" : 795,
        "mismatch" : 22,
        "name" : "SpCluster-6002.0",
        "send" : 728,
        "qcovs" : 8,
        "PrimarySymbol" : "0",
        "qend" : 415
      },
      "position" : {
        "x" : 537.5443115234375,
        "y" : -1724.5733642578125
      },
      "selected" : false
    }, {
      "data" : {
        "id" : "17926",
        "degree_layout" : 3,
        "Description" : "",
        "SecondarySymbol" : "",
        "shared_name" : "SpCluster-4220.9",
        "SUID" : 17926,
        "selected" : false,
        "sseqid" : "",
        "Type" : "",
        "name" : "SpCluster-4220.9",
        "PrimarySymbol" : ""
      },
      "position" : {
        "x" : 260.35260009765625,
        "y" : -1736.428955078125
      },
      "selected" : false
    }, {
      "data" : {
        "id" : "17202",
        "Description" : "Ribosomal protein S8e family protein;(source:Araport11)",
        "SecondarySymbol" : "0",
        "sstart" : 1,
        "qstart" : 802,
        "qcovhsp" : 25,
        "shared_name" : "SpCluster-13342.3",
        "ppos" : 100.0,
        "score" : 889,
        "pident" : 100.0,
        "SUID" : 17202,
        "selected" : false,
        "sseqid" : "AT5G20290",
        "length" : 210,
        "nident" : 210,
        "evalue" : 1.02E-121,
        "positive" : 210,
        "gaps" : 0,
        "Type" : "protein_coding",
        "bitscore" : 347.0,
        "slen" : 222,
        "mismatch" : 0,
        "name" : "SpCluster-13342.3",
        "send" : 210,
        "qcovs" : 75,
        "PrimarySymbol" : "0",
        "qend" : 173
      },
      "position" : {
        "x" : -2148.080418953795,
        "y" : -113.36572016229107
      },
      "selected" : false
    }, {
      "data" : {
        "id" : "17201",
        "Description" : "Ribosomal protein S8e family protein;(source:Araport11)",
        "SecondarySymbol" : "0",
        "sstart" : 14,
        "qstart" : 351,
        "qcovhsp" : 14,
        "shared_name" : "KfCluster-26517.2",
        "ppos" : 94.0,
        "score" : 163,
        "pident" : 82.0,
        "SUID" : 17201,
        "selected" : false,
        "sseqid" : "AT5G59240",
        "length" : 50,
        "nident" : 41,
        "evalue" : 7.95E-15,
        "positive" : 47,
        "gaps" : 0,
        "Type" : "protein_coding",
        "bitscore" : 67.4,
        "slen" : 210,
        "mismatch" : 9,
        "name" : "KfCluster-26517.2",
        "send" : 63,
        "qcovs" : 42,
        "PrimarySymbol" : "0",
        "qend" : 202
      },
      "position" : {
        "x" : -2049.86533106317,
        "y" : -74.42289484490826
      },
      "selected" : false
    }, {
      "data" : {
        "id" : "17925",
        "degree_layout" : 4,
        "Description" : "",
        "SecondarySymbol" : "",
        "shared_name" : "SpCluster-3030.0",
        "SUID" : 17925,
        "selected" : false,
        "sseqid" : "",
        "Type" : "",
        "name" : "SpCluster-3030.0",
        "PrimarySymbol" : ""
      },
      "position" : {
        "x" : 672.3951416015625,
        "y" : -1315.1961669921875
      },
      "selected" : false
    }, {
      "data" : {
        "id" : "17924",
        "degree_layout" : 2,
        "Description" : "",
        "SecondarySymbol" : "",
        "shared_name" : "SpCluster-2261.0",
        "SUID" : 17924,
        "selected" : false,
        "sseqid" : "",
        "Type" : "",
        "name" : "SpCluster-2261.0",
        "PrimarySymbol" : ""
      },
      "position" : {
        "x" : 471.6483154296875,
        "y" : -1732.3428955078125
      },
      "selected" : false
    }, {
      "data" : {
        "id" : "17923",
        "degree_layout" : 3,
        "Description" : "",
        "SecondarySymbol" : "",
        "shared_name" : "SpCluster-19416.1",
        "SUID" : 17923,
        "selected" : false,
        "sseqid" : "",
        "Type" : "",
        "name" : "SpCluster-19416.1",
        "PrimarySymbol" : ""
      },
      "position" : {
        "x" : 724.371337890625,
        "y" : -1272.328125
      },
      "selected" : false
    }, {
      "data" : {
        "id" : "17922",
        "degree_layout" : 1,
        "Description" : "DNA-directed RNA polymerase;(source:Araport11)",
        "SecondarySymbol" : "0",
        "sstart" : 4,
        "qstart" : 2008,
        "qcovhsp" : 4,
        "shared_name" : "SpCluster-19337.0",
        "ppos" : 61.18,
        "score" : 153,
        "pident" : 38.824,
        "SUID" : 17922,
        "selected" : false,
        "sseqid" : "AT1G75670",
        "length" : 85,
        "nident" : 33,
        "evalue" : 2.47E-11,
        "positive" : 52,
        "gaps" : 1,
        "Type" : "protein_coding",
        "bitscore" : 63.5,
        "slen" : 196,
        "mismatch" : 51,
        "name" : "SpCluster-19337.0",
        "send" : 87,
        "qcovs" : 12,
        "PrimarySymbol" : "0",
        "qend" : 1754
      },
      "position" : {
        "x" : 503.63946533203125,
        "y" : -1727.2247314453125
      },
      "selected" : false
    }, {
      "data" : {
        "id" : "17200",
        "degree_layout" : 3,
        "Description" : "Encodes a protein with xylanase activity.",
        "SecondarySymbol" : "ARABIDOPSIS THALIANA XYLANASE 1 (ATXYN1); (RXF12)",
        "sstart" : 448,
        "qstart" : 853,
        "qcovhsp" : 15,
        "shared_name" : "KfCluster-30581.0",
        "ppos" : 52.95,
        "score" : 632,
        "pident" : 31.947,
        "SUID" : 17200,
        "selected" : false,
        "sseqid" : "AT1G58370",
        "length" : 457,
        "nident" : 146,
        "evalue" : 1.04E-68,
        "positive" : 242,
        "gaps" : 19,
        "Type" : "protein_coding",
        "bitscore" : 248.0,
        "slen" : 917,
        "mismatch" : 292,
        "name" : "KfCluster-30581.0",
        "send" : 887,
        "qcovs" : 45,
        "PrimarySymbol" : "(RXF12)",
        "qend" : 2217
      },
      "position" : {
        "x" : 76.08234405517578,
        "y" : -908.9983520507812
      },
      "selected" : false
    }, {
      "data" : {
        "id" : "17199",
        "degree_layout" : 2,
        "Description" : "Glycosyl hydrolase family 10 protein;(source:Araport11)",
        "SecondarySymbol" : "0",
        "sstart" : 71,
        "qstart" : 755,
        "qcovhsp" : 16,
        "shared_name" : "KfCluster-2624.0",
        "ppos" : 46.39,
        "score" : 458,
        "pident" : 26.121,
        "SUID" : 17199,
        "selected" : false,
        "sseqid" : "AT4G38650",
        "length" : 513,
        "nident" : 134,
        "evalue" : 5.32E-48,
        "positive" : 238,
        "gaps" : 39,
        "Type" : "protein_coding",
        "bitscore" : 181.0,
        "slen" : 562,
        "mismatch" : 340,
        "name" : "KfCluster-2624.0",
        "send" : 557,
        "qcovs" : 49,
        "PrimarySymbol" : "0",
        "qend" : 2254
      },
      "position" : {
        "x" : 177.00332641601562,
        "y" : -802.9158935546875
      },
      "selected" : false
    }, {
      "data" : {
        "id" : "17921",
        "degree_layout" : 1,
        "Description" : "Encodes a member of the NIMA-related serine/threonine kinases (Neks) that have been linked to cell-cycle regulation in fungi and mammals.  Plant Neks might be involved in plant development processes.",
        "SecondarySymbol" : "NIMA-RELATED KINASE 5 (ATNEK5);NIMA-RELATED KINASE 5 (NEK5)",
        "sstart" : 136,
        "qstart" : 2807,
        "qcovhsp" : 3,
        "shared_name" : "SpCluster-15376.0",
        "ppos" : 38.84,
        "score" : 70,
        "pident" : 28.099,
        "SUID" : 17921,
        "selected" : false,
        "sseqid" : "AT3G20860",
        "length" : 121,
        "nident" : 34,
        "evalue" : 4.1,
        "positive" : 47,
        "gaps" : 40,
        "Type" : "protein_coding",
        "bitscore" : 31.6,
        "slen" : 427,
        "mismatch" : 47,
        "name" : "SpCluster-15376.0",
        "send" : 234,
        "qcovs" : 9,
        "PrimarySymbol" : "NIMA-RELATED KINASE 5 (NEK5)",
        "qend" : 2499
      },
      "position" : {
        "x" : 440.17962646484375,
        "y" : -1701.751708984375
      },
      "selected" : false
    }, {
      "data" : {
        "id" : "17198",
        "degree_layout" : 7,
        "Description" : "oxidoreductase/transition metal ion-binding protein;(source:Araport11)",
        "SecondarySymbol" : "0",
        "sstart" : 231,
        "qstart" : 2040,
        "qcovhsp" : 6,
        "shared_name" : "SpCluster-5847.0",
        "ppos" : 73.09,
        "score" : 607,
        "pident" : 50.673,
        "SUID" : 17198,
        "selected" : false,
        "sseqid" : "AT5G52410",
        "length" : 223,
        "nident" : 113,
        "evalue" : 1.37E-65,
        "positive" : 163,
        "gaps" : 8,
        "Type" : "protein_coding",
        "bitscore" : 238.0,
        "slen" : 761,
        "mismatch" : 102,
        "name" : "SpCluster-5847.0",
        "send" : 447,
        "qcovs" : 17,
        "PrimarySymbol" : "0",
        "qend" : 1378
      },
      "position" : {
        "x" : 404.9607849121094,
        "y" : -1395.9586181640625
      },
      "selected" : false
    }, {
      "data" : {
        "id" : "17197",
        "degree_layout" : 3,
        "Description" : "GPI-anchored adhesin-like protein;(source:Araport11)",
        "SecondarySymbol" : "0",
        "sstart" : 449,
        "qstart" : 2450,
        "qcovhsp" : 4,
        "shared_name" : "KfCluster-26237.0",
        "ppos" : 69.12,
        "score" : 343,
        "pident" : 48.039,
        "SUID" : 17197,
        "selected" : false,
        "sseqid" : "AT5G23890",
        "length" : 204,
        "nident" : 98,
        "evalue" : 3.74E-32,
        "positive" : 141,
        "gaps" : 8,
        "Type" : "protein_coding",
        "bitscore" : 136.0,
        "slen" : 946,
        "mismatch" : 98,
        "name" : "KfCluster-26237.0",
        "send" : 650,
        "qcovs" : 12,
        "PrimarySymbol" : "0",
        "qend" : 3043
      },
      "position" : {
        "x" : 420.80865478515625,
        "y" : -1278.785888671875
      },
      "selected" : false
    }, {
      "data" : {
        "id" : "17920",
        "degree_layout" : 2,
        "Description" : "mediator of RNA polymerase II transcription subunit 19a-like protein;(source:Araport11)",
        "SecondarySymbol" : "(MED19A)",
        "sstart" : 12,
        "qstart" : 98,
        "qcovhsp" : 11,
        "shared_name" : "SpCluster-13822.0",
        "ppos" : 56.6,
        "score" : 158,
        "pident" : 32.075,
        "SUID" : 17920,
        "selected" : false,
        "sseqid" : "AT5G12230",
        "length" : 106,
        "nident" : 34,
        "evalue" : 2.8E-12,
        "positive" : 60,
        "gaps" : 3,
        "Type" : "protein_coding",
        "bitscore" : 65.5,
        "slen" : 221,
        "mismatch" : 69,
        "name" : "SpCluster-13822.0",
        "send" : 114,
        "qcovs" : 32,
        "PrimarySymbol" : "(MED19A)",
        "qend" : 415
      },
      "position" : {
        "x" : 565.3964233398438,
        "y" : -1240.8765869140625
      },
      "selected" : false
    }, {
      "data" : {
        "id" : "17194",
        "degree_layout" : 2,
        "Description" : "Encodes a LAM domain containing protein that is involved in leaf senescence.",
        "SecondarySymbol" : "(ATLARP1B);LA RELATED PROTEIN 1B (LARP1B)",
        "sstart" : 289,
        "qstart" : 1782,
        "qcovhsp" : 3,
        "shared_name" : "SpCluster-9941.0",
        "ppos" : 58.02,
        "score" : 194,
        "pident" : 38.931,
        "SUID" : 17194,
        "selected" : false,
        "sseqid" : "AT5G66100",
        "length" : 131,
        "nident" : 51,
        "evalue" : 4.85E-15,
        "positive" : 76,
        "gaps" : 18,
        "Type" : "protein_coding",
        "bitscore" : 79.3,
        "slen" : 453,
        "mismatch" : 62,
        "name" : "SpCluster-9941.0",
        "send" : 418,
        "qcovs" : 9,
        "PrimarySymbol" : "LA RELATED PROTEIN 1B (LARP1B)",
        "qend" : 2123
      },
      "position" : {
        "x" : -181.76296997070312,
        "y" : -1063.53125
      },
      "selected" : false
    }, {
      "data" : {
        "id" : "17919",
        "degree_layout" : 6,
        "Description" : "\"Encodes PSL4, beta-subunit of endoplasmic reticulum-resident glucosidase II, which is essential for stable accumulation and quality control of the elf18 receptor EFR but not the flg22 receptor FLS2. The mRNA is cell-to-cell mobile.\"",
        "SecondarySymbol" : "PRIORITY IN SWEET LIFE 4 (PSL4)",
        "sstart" : 39,
        "qstart" : 2152,
        "qcovhsp" : 5,
        "shared_name" : "SpCluster-11412.0",
        "ppos" : 72.58,
        "score" : 396,
        "pident" : 54.839,
        "SUID" : 17919,
        "selected" : false,
        "sseqid" : "AT5G56360",
        "length" : 124,
        "nident" : 68,
        "evalue" : 5.94E-40,
        "positive" : 90,
        "gaps" : 1,
        "Type" : "protein_coding",
        "bitscore" : 157.0,
        "slen" : 647,
        "mismatch" : 55,
        "name" : "SpCluster-11412.0",
        "send" : 162,
        "qcovs" : 16,
        "PrimarySymbol" : "PRIORITY IN SWEET LIFE 4 (PSL4)",
        "qend" : 1784
      },
      "position" : {
        "x" : 747.4568481445312,
        "y" : -1204.5458984375
      },
      "selected" : false
    }, {
      "data" : {
        "id" : "17918",
        "degree_layout" : 1,
        "Description" : "",
        "SecondarySymbol" : "",
        "shared_name" : "SpCluster-11291.0",
        "SUID" : 17918,
        "selected" : false,
        "sseqid" : "",
        "Type" : "",
        "name" : "SpCluster-11291.0",
        "PrimarySymbol" : ""
      },
      "position" : {
        "x" : 560.4522094726562,
        "y" : -1786.2808837890625
      },
      "selected" : false
    }, {
      "data" : {
        "id" : "17917",
        "degree_layout" : 4,
        "Description" : "\"The PBP1(PYK10-binding protein 1) assists the PYK10 (beta-glucosidase complex) in its activity and may act like a molecular  chaperone that facilitates the correct polymerization of PYK10, when tissues are damaged and subcellular structures are destroyed by pests. The mRNA is cell-to-cell mobile.\"",
        "SecondarySymbol" : "PYK10-BINDING PROTEIN 1 (PBP1);JACALIN-RELATED LECTIN 30 (JAL30); (PBPI)",
        "sstart" : 1,
        "qstart" : 45,
        "qcovhsp" : 27,
        "shared_name" : "SpCluster-11368.1",
        "ppos" : 100.0,
        "score" : 1352,
        "pident" : 100.0,
        "SUID" : 17917,
        "selected" : false,
        "sseqid" : "AT3G16420",
        "length" : 295,
        "nident" : 295,
        "evalue" : 0.0,
        "positive" : 295,
        "gaps" : 0,
        "Type" : "protein_coding",
        "bitscore" : 525.0,
        "slen" : 298,
        "mismatch" : 0,
        "name" : "SpCluster-11368.1",
        "send" : 295,
        "qcovs" : 81,
        "PrimarySymbol" : "PYK10-BINDING PROTEIN 1 (PBP1)",
        "qend" : 929
      },
      "position" : {
        "x" : -905.2623291015625,
        "y" : -1944.06884765625
      },
      "selected" : false
    }, {
      "data" : {
        "id" : "17193",
        "degree_layout" : 6,
        "Description" : "",
        "SecondarySymbol" : "",
        "shared_name" : "SpCluster-11001.1",
        "SUID" : 17193,
        "selected" : false,
        "sseqid" : "",
        "Type" : "",
        "name" : "SpCluster-11001.1",
        "PrimarySymbol" : ""
      },
      "position" : {
        "x" : 208.77139282226562,
        "y" : -1512.8834228515625
      },
      "selected" : false
    }, {
      "data" : {
        "id" : "17192",
        "degree_layout" : 7,
        "Description" : "Heat shock protein 70 (Hsp 70) family protein;(source:Araport11)",
        "SecondarySymbol" : "BINDING PROTEIN 3 (BIP3)",
        "sstart" : 312,
        "qstart" : 1475,
        "qcovhsp" : 5,
        "shared_name" : "SpCluster-11001.0",
        "ppos" : 51.9,
        "score" : 77,
        "pident" : 27.848,
        "SUID" : 17192,
        "selected" : false,
        "sseqid" : "AT1G09080",
        "length" : 79,
        "nident" : 22,
        "evalue" : 0.26,
        "positive" : 41,
        "gaps" : 5,
        "Type" : "protein_coding",
        "bitscore" : 34.3,
        "slen" : 675,
        "mismatch" : 52,
        "name" : "SpCluster-11001.0",
        "send" : 385,
        "qcovs" : 14,
        "PrimarySymbol" : "BINDING PROTEIN 3 (BIP3)",
        "qend" : 1239
      },
      "position" : {
        "x" : 112.61398315429688,
        "y" : -1495.619140625
      },
      "selected" : false
    }, {
      "data" : {
        "id" : "17191",
        "degree_layout" : 10,
        "Description" : "phospholipase-like protein (PEARLI 4) with TRAF-like domain protein;(source:Araport11)",
        "SecondarySymbol" : "0",
        "sstart" : 150,
        "qstart" : 289,
        "qcovhsp" : 6,
        "shared_name" : "KfCluster-25483.1",
        "ppos" : 50.75,
        "score" : 64,
        "pident" : 32.836,
        "SUID" : 17191,
        "selected" : false,
        "sseqid" : "AT3G58270",
        "length" : 67,
        "nident" : 22,
        "evalue" : 5.5,
        "positive" : 34,
        "gaps" : 4,
        "Type" : "protein_coding",
        "bitscore" : 29.3,
        "slen" : 343,
        "mismatch" : 41,
        "name" : "KfCluster-25483.1",
        "send" : 212,
        "qcovs" : 17,
        "PrimarySymbol" : "0",
        "qend" : 89
      },
      "position" : {
        "x" : -115.14195251464844,
        "y" : -1378.748779296875
      },
      "selected" : false
    }, {
      "data" : {
        "id" : "17190",
        "Description" : "\"interacts with H+-ATPase, and regulates its activity The mRNA is cell-to-cell mobile.\"",
        "SecondarySymbol" : "PROTON PUMP INTERACTOR 1 (PPI1)",
        "sstart" : 180,
        "qstart" : 120,
        "qcovhsp" : 5,
        "shared_name" : "SpCluster-4534.0",
        "ppos" : 71.88,
        "score" : 66,
        "pident" : 34.375,
        "SUID" : 17190,
        "selected" : false,
        "sseqid" : "AT4G27500",
        "length" : 32,
        "nident" : 11,
        "evalue" : 1.4,
        "positive" : 23,
        "gaps" : 0,
        "Type" : "protein_coding",
        "bitscore" : 30.0,
        "slen" : 612,
        "mismatch" : 21,
        "name" : "SpCluster-4534.0",
        "send" : 211,
        "qcovs" : 15,
        "PrimarySymbol" : "PROTON PUMP INTERACTOR 1 (PPI1)",
        "qend" : 25
      },
      "position" : {
        "x" : 976.1192818253483,
        "y" : -3606.758544921875
      },
      "selected" : false
    }, {
      "data" : {
        "id" : "17914",
        "degree_layout" : 4,
        "Description" : "\"Similar to terminal ear1 in Zea mays. A member of mei2-like gene family; phylogenetic analysis revealed that TEL1 belongs to the third clade of mei2-like proteins (TEL clade), with conserved two N-terminal RNA recognition motifs (RRM), in addition to the C-terminal RRM, shared among all mei2-like proteins.\"",
        "SecondarySymbol" : "TERMINAL EAR1-LIKE 1 (TEL1)",
        "sstart" : 389,
        "qstart" : 1311,
        "qcovhsp" : 4,
        "shared_name" : "SpCluster-2042.10",
        "ppos" : 60.87,
        "score" : 477,
        "pident" : 46.86,
        "SUID" : 17914,
        "selected" : false,
        "sseqid" : "AT3G26120",
        "length" : 207,
        "nident" : 97,
        "evalue" : 1.01E-49,
        "positive" : 126,
        "gaps" : 17,
[truncated: 3,151,911 more chars]
