# Supplementary material for: Origin and evolution of the nuclear auxin response system
Source: eLife. 2018 Mar 27;7:e33399. doi: 10.7554/eLife.33399 (PMC5873896; doi:10.7554/eLife.33399)
Supplement: Supplementary file 5. [file elife-33399-supp5.zip › web_session/data/styles.js]

var styles = [ {
  "format_version" : "1.0",
  "generated_by" : "cytoscape-3.6.0",
  "target_cytoscapejs_version" : "~2.1",
  "title" : "Nested Network Style",
  "style" : [ {
    "selector" : "node",
    "css" : {
      "border-width" : 2.0,
      "border-color" : "rgb(0,0,0)",
      "font-family" : "SansSerif.plain",
      "font-weight" : "normal",
      "height" : 40.0,
      "font-size" : 12,
      "text-valign" : "center",
      "text-halign" : "center",
      "width" : 60.0,
      "border-opacity" : 1.0,
      "color" : "rgb(0,0,0)",
      "background-opacity" : 1.0,
      "shape" : "ellipse",
      "background-color" : "rgb(255,255,255)",
      "text-opacity" : 1.0,
      "content" : "data(shared_name)"
    }
  }, {
    "selector" : "node[has_nested_network]",
    "css" : {
      "border-color" : "rgb(0,102,204)"
    }
  }, {
    "selector" : "node[has_nested_network]",
    "css" : {
      "text-valign" : "bottom"
    }
  }, {
    "selector" : "node[has_nested_network]",
    "css" : {
      "shape" : "rectangle"
    }
  }, {
    "selector" : "node[has_nested_network]",
    "css" : {
      "background-color" : "rgb(255,255,255)"
    }
  }, {
    "selector" : "node[has_nested_network]",
    "css" : {
      "color" : "rgb(0,102,204)"
    }
  }, {
    "selector" : "node:selected",
    "css" : {
      "background-color" : "rgb(255,255,0)"
    }
  }, {
    "selector" : "edge",
    "css" : {
      "target-arrow-shape" : "none",
      "content" : "",
      "line-style" : "solid",
      "color" : "rgb(0,0,0)",
      "opacity" : 1.0,
      "width" : 1.0,
      "source-arrow-shape" : "none",
      "font-size" : 10,
      "font-family" : "SansSerif.plain",
      "font-weight" : "normal",
      "line-color" : "rgb(64,64,64)",
      "source-arrow-color" : "rgb(0,0,0)",
      "target-arrow-color" : "rgb(0,0,0)",
      "text-opacity" : 1.0
    }
  }, {
    "selector" : "edge:selected",
    "css" : {
      "line-color" : "rgb(255,0,0)"
    }
  } ]
}, {
  "format_version" : "1.0",
  "generated_by" : "cytoscape-3.6.0",
  "target_cytoscapejs_version" : "~2.1",
  "title" : "BioPAX_SIF",
  "style" : [ {
    "selector" : "node",
    "css" : {
      "border-width" : 2.0,
      "border-color" : "rgb(0,0,0)",
      "font-family" : "SansSerif.plain",
      "font-weight" : "normal",
      "height" : 40.0,
      "font-size" : 12,
      "text-valign" : "center",
      "text-halign" : "center",
      "width" : 60.0,
      "border-opacity" : 1.0,
      "color" : "rgb(0,0,0)",
      "background-opacity" : 0.49019607843137253,
      "shape" : "ellipse",
      "background-color" : "rgb(255,153,153)",
      "text-opacity" : 1.0,
      "content" : "data(name)"
    }
  }, {
    "selector" : "node[BIOPAX_TYPE = 'Complex']",
    "css" : {
      "shape" : "hexagon"
    }
  }, {
    "selector" : "node[BIOPAX_TYPE = 'Complex']",
    "css" : {
      "background-color" : "rgb(153,204,255)"
    }
  }, {
    "selector" : "node:selected",
    "css" : {
      "background-color" : "rgb(255,255,0)"
    }
  }, {
    "selector" : "edge",
    "css" : {
      "target-arrow-shape" : "none",
      "content" : "",
      "line-style" : "solid",
      "color" : "rgb(0,0,0)",
      "opacity" : 1.0,
      "width" : 4.0,
      "source-arrow-shape" : "none",
      "font-size" : 10,
      "font-family" : "SansSerif.plain",
      "font-weight" : "normal",
      "line-color" : "rgb(0,0,0)",
      "source-arrow-color" : "rgb(0,0,0)",
      "target-arrow-color" : "rgb(0,0,0)",
      "text-opacity" : 1.0
    }
  }, {
    "selector" : "edge[interaction = 'controls-expression-of']",
    "css" : {
      "target-arrow-shape" : "triangle"
    }
  }, {
    "selector" : "edge[interaction = 'chemical-affects']",
    "css" : {
      "target-arrow-shape" : "triangle"
    }
  }, {
    "selector" : "edge[interaction = 'controls-state-change-of']",
    "css" : {
      "target-arrow-shape" : "triangle"
    }
  }, {
    "selector" : "edge[interaction = 'controls-phosphorylation-of']",
    "css" : {
      "target-arrow-shape" : "triangle"
    }
  }, {
    "selector" : "edge[interaction = 'controls-transport-of-chemical']",
    "css" : {
      "target-arrow-shape" : "triangle"
    }
  }, {
    "selector" : "edge[interaction = 'used-to-produce']",
    "css" : {
      "target-arrow-shape" : "triangle"
    }
  }, {
    "selector" : "edge[interaction = 'controls-transport-of']",
    "css" : {
      "target-arrow-shape" : "triangle"
    }
  }, {
    "selector" : "edge[interaction = 'consumption-controled-by']",
    "css" : {
      "target-arrow-shape" : "triangle"
    }
  }, {
    "selector" : "edge[interaction = 'controls-production-of']",
    "css" : {
      "target-arrow-shape" : "triangle"
    }
  }, {
    "selector" : "edge[interaction = 'catalysis-precedes']",
    "css" : {
      "target-arrow-shape" : "triangle"
    }
  }, {
    "selector" : "edge[interaction = 'interacts-with']",
    "css" : {
      "line-color" : "rgb(0,85,0)",
      "target-arrow-color" : "rgb(0,85,0)",
      "source-arrow-color" : "rgb(0,85,0)"
    }
  }, {
    "selector" : "edge[interaction = 'chemical-affects']",
    "css" : {
      "line-color" : "rgb(240,144,0)",
      "target-arrow-color" : "rgb(240,144,0)",
      "source-arrow-color" : "rgb(240,144,0)"
    }
  }, {
    "selector" : "edge[interaction = 'controls-state-change-of']",
    "css" : {
      "line-color" : "rgb(0,0,192)",
      "target-arrow-color" : "rgb(0,0,192)",
      "source-arrow-color" : "rgb(0,0,192)"
    }
  }, {
    "selector" : "edge[interaction = 'controls-transport-of']",
    "css" : {
      "line-color" : "rgb(112,0,0)",
      "target-arrow-color" : "rgb(112,0,0)",
      "source-arrow-color" : "rgb(112,0,0)"
    }
  }, {
    "selector" : "edge[interaction = 'consumption-controled-by']",
    "css" : {
      "line-color" : "rgb(255,51,0)",
      "target-arrow-color" : "rgb(255,51,0)",
      "source-arrow-color" : "rgb(255,51,0)"
    }
  }, {
    "selector" : "edge[interaction = 'reacts-with']",
    "css" : {
      "line-color" : "rgb(0,255,0)",
      "target-arrow-color" : "rgb(0,255,0)",
      "source-arrow-color" : "rgb(0,255,0)"
    }
  }, {
    "selector" : "edge[interaction = 'neighbor-of']",
    "css" : {
      "line-color" : "rgb(0,170,0)",
      "target-arrow-color" : "rgb(0,170,0)",
      "source-arrow-color" : "rgb(0,170,0)"
    }
  }, {
    "selector" : "edge[interaction = 'controls-expression-of']",
    "css" : {
      "line-color" : "rgb(0,160,160)",
      "target-arrow-color" : "rgb(0,160,160)",
      "source-arrow-color" : "rgb(0,160,160)"
    }
  }, {
    "selector" : "edge[interaction = 'controls-phosphorylation-of']",
    "css" : {
      "line-color" : "rgb(0,0,255)",
      "target-arrow-color" : "rgb(0,0,255)",
      "source-arrow-color" : "rgb(0,0,255)"
    }
  }, {
    "selector" : "edge[interaction = 'controls-transport-of-chemical']",
    "css" : {
      "line-color" : "rgb(160,0,0)",
      "target-arrow-color" : "rgb(160,0,0)",
      "source-arrow-color" : "rgb(160,0,0)"
    }
  }, {
    "selector" : "edge[interaction = 'used-to-produce']",
    "css" : {
      "line-color" : "rgb(247,85,0)",
      "target-arrow-color" : "rgb(247,85,0)",
      "source-arrow-color" : "rgb(247,85,0)"
    }
  }, {
    "selector" : "edge[interaction = 'in-complex-with']",
    "css" : {
      "line-color" : "rgb(240,0,160)",
      "target-arrow-color" : "rgb(240,0,160)",
      "source-arrow-color" : "rgb(240,0,160)"
    }
  }, {
    "selector" : "edge[interaction = 'controls-production-of']",
    "css" : {
      "line-color" : "rgb(0,204,240)",
      "target-arrow-color" : "rgb(0,204,240)",
      "source-arrow-color" : "rgb(0,204,240)"
    }
  }, {
    "selector" : "edge[interaction = 'catalysis-precedes']",
    "css" : {
      "line-color" : "rgb(112,0,160)",
      "target-arrow-color" : "rgb(112,0,160)",
      "source-arrow-color" : "rgb(112,0,160)"
    }
  }, {
    "selector" : "edge[interaction = 'interacts-with']",
    "css" : {
      "line-color" : "rgb(0,85,0)"
    }
  }, {
    "selector" : "edge[interaction = 'chemical-affects']",
    "css" : {
      "line-color" : "rgb(240,144,0)"
    }
  }, {
    "selector" : "edge[interaction = 'controls-state-change-of']",
    "css" : {
      "line-color" : "rgb(0,0,192)"
    }
  }, {
    "selector" : "edge[interaction = 'controls-transport-of']",
    "css" : {
      "line-color" : "rgb(112,0,0)"
    }
  }, {
    "selector" : "edge[interaction = 'consumption-controled-by']",
    "css" : {
      "line-color" : "rgb(255,51,0)"
    }
  }, {
    "selector" : "edge[interaction = 'reacts-with']",
    "css" : {
      "line-color" : "rgb(0,255,0)"
    }
  }, {
    "selector" : "edge[interaction = 'neighbor-of']",
    "css" : {
      "line-color" : "rgb(0,170,0)"
    }
  }, {
    "selector" : "edge[interaction = 'controls-expression-of']",
    "css" : {
      "line-color" : "rgb(0,160,160)"
    }
  }, {
    "selector" : "edge[interaction = 'controls-phosphorylation-of']",
    "css" : {
      "line-color" : "rgb(0,0,255)"
    }
  }, {
    "selector" : "edge[interaction = 'controls-transport-of-chemical']",
    "css" : {
      "line-color" : "rgb(160,0,0)"
    }
  }, {
    "selector" : "edge[interaction = 'used-to-produce']",
    "css" : {
      "line-color" : "rgb(247,85,0)"
    }
  }, {
    "selector" : "edge[interaction = 'in-complex-with']",
    "css" : {
      "line-color" : "rgb(240,0,160)"
    }
  }, {
    "selector" : "edge[interaction = 'controls-production-of']",
    "css" : {
      "line-color" : "rgb(0,204,240)"
    }
  }, {
    "selector" : "edge[interaction = 'catalysis-precedes']",
    "css" : {
      "line-color" : "rgb(112,0,160)"
    }
  }, {
    "selector" : "edge:selected",
    "css" : {
      "line-color" : "rgb(255,0,0)"
    }
  } ]
}, {
  "format_version" : "1.0",
  "generated_by" : "cytoscape-3.6.0",
  "target_cytoscapejs_version" : "~2.1",
  "title" : "Gradient1",
  "style" : [ {
    "selector" : "node",
    "css" : {
      "border-width" : 0.0,
      "border-color" : "rgb(0,0,0)",
      "font-family" : "SansSerif.plain",
      "font-weight" : "normal",
      "height" : 30.0,
      "font-size" : 8,
      "text-valign" : "bottom",
      "text-halign" : "right",
      "width" : 30.0,
      "border-opacity" : 1.0,
      "color" : "rgb(204,204,204)",
      "background-opacity" : 1.0,
      "shape" : "ellipse",
      "background-color" : "rgb(0,0,0)",
      "text-opacity" : 1.0,
      "content" : "data(name)"
    }
  }, {
    "selector" : "node:selected",
    "css" : {
      "background-color" : "rgb(255,255,0)"
    }
  }, {
    "selector" : "edge",
    "css" : {
      "target-arrow-shape" : "none",
      "content" : "",
      "line-style" : "solid",
      "color" : "rgb(0,0,0)",
      "opacity" : 1.0,
      "width" : 1.0,
      "source-arrow-shape" : "none",
      "font-size" : 10,
      "font-family" : "SansSerif.plain",
      "font-weight" : "normal",
      "line-color" : "rgb(102,102,102)",
      "source-arrow-color" : "rgb(0,0,0)",
      "target-arrow-color" : "rgb(0,0,0)",
      "text-opacity" : 1.0
    }
  }, {
    "selector" : "edge:selected",
    "css" : {
      "line-color" : "rgb(255,0,0)"
    }
  } ]
}, {
  "format_version" : "1.0",
  "generated_by" : "cytoscape-3.6.0",
  "target_cytoscapejs_version" : "~2.1",
  "title" : "Universe",
  "style" : [ {
    "selector" : "node",
    "css" : {
      "border-width" : 0.0,
      "border-color" : "rgb(0,0,0)",
      "font-family" : "Monospaced.plain",
      "font-weight" : "normal",
      "height" : 40.0,
      "font-size" : 18,
      "text-valign" : "center",
      "text-halign" : "center",
      "width" : 40.0,
      "border-opacity" : 1.0,
      "color" : "rgb(255,255,255)",
      "background-opacity" : 1.0,
      "shape" : "ellipse",
      "background-color" : "rgb(0,0,0)",
      "text-opacity" : 1.0,
      "content" : "data(name)"
    }
  }, {
    "selector" : "node:selected",
    "css" : {
      "background-color" : "rgb(255,255,0)"
    }
  }, {
    "selector" : "edge",
    "css" : {
      "target-arrow-shape" : "none",
      "content" : "",
      "line-style" : "dashed",
      "color" : "rgb(0,0,0)",
      "opacity" : 1.0,
      "width" : 2.0,
      "source-arrow-shape" : "none",
      "font-size" : 10,
      "font-family" : "Dialog.plain",
      "font-weight" : "normal",
      "line-color" : "rgb(153,153,153)",
      "source-arrow-color" : "rgb(0,0,0)",
      "target-arrow-color" : "rgb(0,0,0)",
      "text-opacity" : 1.0
    }
  }, {
    "selector" : "edge:selected",
    "css" : {
      "line-color" : "rgb(255,0,0)"
    }
  } ]
}, {
  "format_version" : "1.0",
  "generated_by" : "cytoscape-3.6.0",
  "target_cytoscapejs_version" : "~2.1",
  "title" : "BioPAX",
  "style" : [ {
    "selector" : "node",
    "css" : {
      "border-width" : 2.0,
      "border-color" : "rgb(0,102,102)",
      "font-family" : "SansSerif.plain",
      "font-weight" : "normal",
      "height" : 20.0,
      "font-size" : 12,
      "text-valign" : "center",
      "text-halign" : "center",
      "width" : 20.0,
      "border-opacity" : 1.0,
      "color" : "rgb(0,0,0)",
      "background-opacity" : 1.0,
      "shape" : "ellipse",
      "background-color" : "rgb(255,255,255)",
      "text-opacity" : 1.0,
      "content" : "data(name)"
    }
  }, {
    "selector" : "node[BIOPAX_TYPE = 'Complex']",
    "css" : {
      "border-color" : "rgb(0,102,102)"
    }
  }, {
    "selector" : "node[BIOPAX_TYPE = 'SimplePhysicalEntity']",
    "css" : {
      "shape" : "ellipse"
    }
  }, {
    "selector" : "node[BIOPAX_TYPE = 'Rna']",
    "css" : {
      "shape" : "ellipse"
    }
  }, {
    "selector" : "node[BIOPAX_TYPE = 'GeneticInteraction']",
    "css" : {
      "shape" : "rectangle"
    }
  }, {
    "selector" : "node[BIOPAX_TYPE = 'BiochemicalReaction']",
    "css" : {
      "shape" : "rectangle"
    }
  }, {
    "selector" : "node[BIOPAX_TYPE = 'Interaction']",
    "css" : {
      "shape" : "rectangle"
    }
  }, {
    "selector" : "node[BIOPAX_TYPE = 'TransportWithBiochemicalReaction']",
    "css" : {
      "shape" : "rectangle"
    }
  }, {
    "selector" : "node[BIOPAX_TYPE = 'Conversion']",
    "css" : {
      "shape" : "rectangle"
    }
  }, {
    "selector" : "node[BIOPAX_TYPE = 'ComplexAssembly']",
    "css" : {
      "shape" : "rectangle"
    }
  }, {
    "selector" : "node[BIOPAX_TYPE = 'Protein']",
    "css" : {
      "shape" : "ellipse"
    }
  }, {
    "selector" : "node[BIOPAX_TYPE = 'Complex']",
    "css" : {
      "shape" : "diamond"
    }
  }, {
    "selector" : "node[BIOPAX_TYPE = 'RnaRegion']",
    "css" : {
      "shape" : "ellipse"
    }
  }, {
    "selector" : "node[BIOPAX_TYPE = 'Degradation']",
    "css" : {
      "shape" : "rectangle"
    }
  }, {
    "selector" : "node[BIOPAX_TYPE = 'TemplateReactionRegulation']",
    "css" : {
      "shape" : "triangle"
    }
  }, {
    "selector" : "node[BIOPAX_TYPE = 'Control']",
    "css" : {
      "shape" : "triangle"
    }
  }, {
    "selector" : "node[BIOPAX_TYPE = 'PhysicalEntity']",
    "css" : {
      "shape" : "ellipse"
    }
  }, {
    "selector" : "node[BIOPAX_TYPE = 'DnaRegion']",
    "css" : {
      "shape" : "ellipse"
    }
  }, {
    "selector" : "node[BIOPAX_TYPE = 'SmallMolecule']",
    "css" : {
      "shape" : "ellipse"
    }
  }, {
    "selector" : "node[BIOPAX_TYPE = 'Dna']",
    "css" : {
      "shape" : "ellipse"
    }
  }, {
    "selector" : "node[BIOPAX_TYPE = 'TemplateReaction']",
    "css" : {
      "shape" : "rectangle"
    }
  }, {
    "selector" : "node[BIOPAX_TYPE = 'MolecularInteraction']",
    "css" : {
      "shape" : "rectangle"
    }
  }, {
    "selector" : "node[BIOPAX_TYPE = 'Modulation']",
    "css" : {
      "shape" : "triangle"
    }
  }, {
    "selector" : "node[BIOPAX_TYPE = 'Catalysis']",
    "css" : {
      "shape" : "triangle"
    }
  }, {
    "selector" : "node[BIOPAX_TYPE = 'Transport']",
    "css" : {
      "shape" : "rectangle"
    }
  }, {
    "selector" : "node[BIOPAX_TYPE = 'Protein-phosphorylated']",
    "css" : {
      "shape" : "ellipse"
    }
  }, {
    "selector" : "node[BIOPAX_TYPE = 'Complex']",
    "css" : {
      "background-color" : "rgb(255,255,255)"
    }
  }, {
    "selector" : "node[BIOPAX_TYPE = 'GeneticInteraction']",
    "css" : {
      "height" : 13.4
    }
  }, {
    "selector" : "node[BIOPAX_TYPE = 'BiochemicalReaction']",
    "css" : {
      "height" : 13.4
    }
  }, {
    "selector" : "node[BIOPAX_TYPE = 'Interaction']",
    "css" : {
      "height" : 13.4
    }
  }, {
    "selector" : "node[BIOPAX_TYPE = 'TransportWithBiochemicalReaction']",
    "css" : {
      "height" : 13.4
    }
  }, {
    "selector" : "node[BIOPAX_TYPE = 'Conversion']",
    "css" : {
      "height" : 13.4
    }
  }, {
    "selector" : "node[BIOPAX_TYPE = 'ComplexAssembly']",
    "css" : {
      "height" : 13.4
    }
  }, {
    "selector" : "node[BIOPAX_TYPE = 'Complex']",
    "css" : {
      "height" : 13.4
    }
  }, {
    "selector" : "node[BIOPAX_TYPE = 'Degradation']",
    "css" : {
      "height" : 13.4
    }
  }, {
    "selector" : "node[BIOPAX_TYPE = 'TemplateReactionRegulation']",
    "css" : {
      "height" : 13.4
    }
  }, {
    "selector" : "node[BIOPAX_TYPE = 'Control']",
    "css" : {
      "height" : 13.4
    }
  }, {
    "selector" : "node[BIOPAX_TYPE = 'TemplateReaction']",
    "css" : {
      "height" : 13.4
    }
  }, {
    "selector" : "node[BIOPAX_TYPE = 'MolecularInteraction']",
    "css" : {
      "height" : 13.4
    }
  }, {
    "selector" : "node[BIOPAX_TYPE = 'Modulation']",
    "css" : {
      "height" : 13.4
    }
  }, {
    "selector" : "node[BIOPAX_TYPE = 'Catalysis']",
    "css" : {
      "height" : 13.4
    }
  }, {
    "selector" : "node[BIOPAX_TYPE = 'Transport']",
    "css" : {
      "height" : 13.4
    }
  }, {
    "selector" : "node[BIOPAX_TYPE = 'GeneticInteraction']",
    "css" : {
      "width" : 13.4
    }
  }, {
    "selector" : "node[BIOPAX_TYPE = 'BiochemicalReaction']",
    "css" : {
      "width" : 13.4
    }
  }, {
    "selector" : "node[BIOPAX_TYPE = 'Interaction']",
    "css" : {
      "width" : 13.4
    }
  }, {
    "selector" : "node[BIOPAX_TYPE = 'TransportWithBiochemicalReaction']",
    "css" : {
      "width" : 13.4
    }
  }, {
    "selector" : "node[BIOPAX_TYPE = 'Conversion']",
    "css" : {
      "width" : 13.4
    }
  }, {
    "selector" : "node[BIOPAX_TYPE = 'ComplexAssembly']",
    "css" : {
      "width" : 13.4
    }
  }, {
    "selector" : "node[BIOPAX_TYPE = 'Complex']",
    "css" : {
      "width" : 13.4
    }
  }, {
    "selector" : "node[BIOPAX_TYPE = 'Degradation']",
    "css" : {
      "width" : 13.4
    }
  }, {
    "selector" : "node[BIOPAX_TYPE = 'TemplateReactionRegulation']",
    "css" : {
      "width" : 13.4
    }
  }, {
    "selector" : "node[BIOPAX_TYPE = 'Control']",
    "css" : {
      "width" : 13.4
    }
  }, {
    "selector" : "node[BIOPAX_TYPE = 'TemplateReaction']",
    "css" : {
      "width" : 13.4
    }
  }, {
    "selector" : "node[BIOPAX_TYPE = 'MolecularInteraction']",
    "css" : {
      "width" : 13.4
    }
  }, {
    "selector" : "node[BIOPAX_TYPE = 'Modulation']",
    "css" : {
      "width" : 13.4
    }
  }, {
    "selector" : "node[BIOPAX_TYPE = 'Catalysis']",
    "css" : {
      "width" : 13.4
    }
  }, {
    "selector" : "node[BIOPAX_TYPE = 'Transport']",
    "css" : {
      "width" : 13.4
    }
  }, {
    "selector" : "node:selected",
    "css" : {
      "background-color" : "rgb(255,255,0)"
    }
  }, {
    "selector" : "edge",
    "css" : {
      "target-arrow-shape" : "none",
      "content" : "",
      "line-style" : "solid",
      "color" : "rgb(0,0,0)",
      "opacity" : 1.0,
      "width" : 1.0,
      "source-arrow-shape" : "none",
      "font-size" : 10,
      "font-family" : "SansSerif.plain",
      "font-weight" : "normal",
      "line-color" : "rgb(64,64,64)",
      "source-arrow-color" : "rgb(64,64,64)",
      "target-arrow-color" : "rgb(64,64,64)",
      "text-opacity" : 1.0
    }
  }, {
    "selector" : "edge[interaction = 'INHIBITION_NONCOMPETITIVE']",
    "css" : {
      "target-arrow-shape" : "tee"
    }
  }, {
    "selector" : "edge[interaction = 'INHIBITION_OTHER']",
    "css" : {
      "target-arrow-shape" : "tee"
    }
  }, {
    "selector" : "edge[interaction = 'ACTIVATION']",
    "css" : {
      "target-arrow-shape" : "triangle"
    }
  }, {
    "selector" : "edge[interaction = 'INHIBITION_UNCOMPETITIVE']",
    "css" : {
      "target-arrow-shape" : "tee"
    }
  }, {
    "selector" : "edge[interaction = 'cofactor']",
    "css" : {
      "target-arrow-shape" : "triangle"
    }
  }, {
    "selector" : "edge[interaction = 'ACTIVATION_ALLOSTERIC']",
    "css" : {
      "target-arrow-shape" : "triangle"
    }
  }, {
    "selector" : "edge[interaction = 'right']",
    "css" : {
      "target-arrow-shape" : "triangle"
    }
  }, {
    "selector" : "edge[interaction = 'INHIBITION_ALLOSTERIC']",
    "css" : {
      "target-arrow-shape" : "tee"
    }
  }, {
    "selector" : "edge[interaction = 'controlled']",
    "css" : {
      "target-arrow-shape" : "triangle"
    }
  }, {
    "selector" : "edge[interaction = 'contains']",
    "css" : {
      "target-arrow-shape" : "circle"
    }
  }, {
    "selector" : "edge[interaction = 'INHIBITION']",
    "css" : {
      "target-arrow-shape" : "tee"
    }
  }, {
    "selector" : "edge[interaction = 'INHIBITION_UNKMECH']",
    "css" : {
      "target-arrow-shape" : "tee"
    }
  }, {
    "selector" : "edge[interaction = 'INHIBITION_IRREVERSIBLE']",
    "css" : {
      "target-arrow-shape" : "tee"
    }
  }, {
    "selector" : "edge[interaction = 'INHIBITION_COMPETITIVE']",
    "css" : {
      "target-arrow-shape" : "tee"
    }
  }, {
    "selector" : "edge[interaction = 'ACTIVATION_UNKMECH']",
    "css" : {
      "target-arrow-shape" : "triangle"
    }
  }, {
    "selector" : "edge[interaction = 'ACTIVATION_NONALLOSTERIC']",
    "css" : {
      "target-arrow-shape" : "triangle"
    }
  }, {
    "selector" : "edge:selected",
    "css" : {
      "line-color" : "rgb(255,0,0)"
    }
  } ]
}, {
  "format_version" : "1.0",
  "generated_by" : "cytoscape-3.6.0",
  "target_cytoscapejs_version" : "~2.1",
  "title" : "Ripple",
  "style" : [ {
    "selector" : "node",
    "css" : {
      "border-width" : 20.0,
      "border-color" : "rgb(51,153,255)",
      "font-family" : "SansSerif.plain",
      "font-weight" : "normal",
      "height" : 50.0,
      "font-size" : 8,
      "text-valign" : "center",
      "text-halign" : "center",
      "width" : 50.0,
      "border-opacity" : 1.0,
      "color" : "rgb(19,58,96)",
      "background-opacity" : 1.0,
      "shape" : "ellipse",
      "background-color" : "rgb(255,255,255)",
      "text-opacity" : 1.0,
      "content" : "data(name)"
    }
  }, {
    "selector" : "node:selected",
    "css" : {
      "background-color" : "rgb(255,255,204)"
    }
  }, {
    "selector" : "edge",
    "css" : {
      "target-arrow-shape" : "none",
      "content" : "",
      "line-style" : "solid",
      "color" : "rgb(0,0,0)",
      "opacity" : 1.0,
      "width" : 3.0,
      "source-arrow-shape" : "none",
      "font-size" : 10,
      "font-family" : "SansSerif.plain",
      "font-weight" : "normal",
      "line-color" : "rgb(51,153,255)",
      "source-arrow-color" : "rgb(0,0,0)",
      "target-arrow-color" : "rgb(0,0,0)",
      "text-opacity" : 1.0
    }
  }, {
    "selector" : "edge:selected",
    "css" : {
      "line-color" : "rgb(255,0,0)"
    }
  } ]
}, {
  "format_version" : "1.0",
  "generated_by" : "cytoscape-3.6.0",
  "target_cytoscapejs_version" : "~2.1",
  "title" : "size_rank",
  "style" : [ {
    "selector" : "node",
    "css" : {
      "border-width" : 0.0,
      "border-color" : "rgb(0,0,0)",
      "font-family" : "SansSerif.plain",
      "font-weight" : "normal",
      "height" : 12.0,
      "font-size" : 9,
      "text-valign" : "center",
      "text-halign" : "center",
      "width" : 12.0,
      "border-opacity" : 1.0,
      "color" : "rgb(51,51,51)",
      "background-opacity" : 1.0,
      "shape" : "rectangle",
      "background-color" : "rgb(204,204,255)",
      "text-opacity" : 1.0,
      "content" : "data(name)"
    }
  }, {
    "selector" : "node:selected",
    "css" : {
      "background-color" : "rgb(255,255,0)"
    }
  }, {
    "selector" : "edge",
    "css" : {
      "target-arrow-shape" : "none",
      "content" : "",
      "line-style" : "solid",
      "color" : "rgb(0,0,0)",
      "opacity" : 1.0,
      "width" : 2.0,
      "source-arrow-shape" : "none",
      "font-size" : 10,
      "font-family" : "SansSerif.plain",
      "font-weight" : "normal",
      "line-color" : "rgb(76,76,76)",
      "source-arrow-color" : "rgb(0,0,0)",
      "target-arrow-color" : "rgb(0,0,0)",
      "text-opacity" : 1.0
    }
  }, {
    "selector" : "edge:selected",
    "css" : {
      "line-color" : "rgb(255,0,0)"
    }
  } ]
}, {
  "format_version" : "1.0",
  "generated_by" : "cytoscape-3.6.0",
  "target_cytoscapejs_version" : "~2.1",
  "title" : "Big Labels",
  "style" : [ {
    "selector" : "node",
    "css" : {
      "border-width" : 0.0,
      "border-color" : "rgb(0,0,0)",
      "font-family" : "SansSerif.plain",
      "font-weight" : "normal",
      "height" : 5.0,
      "font-size" : 24,
      "text-valign" : "center",
      "text-halign" : "center",
      "width" : 5.0,
      "border-opacity" : 1.0,
      "color" : "rgb(51,51,51)",
      "background-opacity" : 1.0,
      "shape" : "ellipse",
      "background-color" : "rgb(255,255,255)",
      "text-opacity" : 1.0,
      "content" : "data(name)"
    }
  }, {
    "selector" : "node:selected",
    "css" : {
      "background-color" : "rgb(255,0,102)"
    }
  }, {
    "selector" : "edge",
    "css" : {
      "target-arrow-shape" : "none",
      "content" : "",
      "line-style" : "solid",
      "color" : "rgb(0,0,0)",
      "opacity" : 1.0,
      "width" : 1.0,
      "source-arrow-shape" : "none",
      "font-size" : 10,
      "font-family" : "SansSerif.plain",
      "font-weight" : "normal",
      "line-color" : "rgb(183,183,183)",
      "source-arrow-color" : "rgb(0,0,0)",
      "target-arrow-color" : "rgb(0,0,0)",
      "text-opacity" : 1.0
    }
  }, {
    "selector" : "edge:selected",
    "css" : {
      "line-color" : "rgb(255,0,0)"
    }
  } ]
}, {
  "format_version" : "1.0",
  "generated_by" : "cytoscape-3.6.0",
  "target_cytoscapejs_version" : "~2.1",
  "title" : "default black",
  "style" : [ {
    "selector" : "node",
    "css" : {
      "border-width" : 0.0,
      "border-color" : "rgb(0,153,0)",
      "font-family" : "SansSerif.plain",
      "font-weight" : "normal",
      "height" : 15.0,
      "font-size" : 12,
      "text-valign" : "bottom",
      "text-halign" : "right",
      "width" : 15.0,
      "border-opacity" : 1.0,
      "color" : "rgb(204,204,204)",
      "background-opacity" : 1.0,
      "shape" : "ellipse",
      "background-color" : "rgb(255,255,255)",
      "text-opacity" : 1.0,
      "content" : "data(name)"
    }
  }, {
    "selector" : "node:selected",
    "css" : {
      "background-color" : "rgb(255,255,0)"
    }
  }, {
    "selector" : "edge",
    "css" : {
      "target-arrow-shape" : "none",
      "content" : "",
      "line-style" : "solid",
      "color" : "rgb(0,0,0)",
      "opacity" : 1.0,
      "width" : 2.0,
      "source-arrow-shape" : "none",
      "font-size" : 10,
      "font-family" : "Dialog.plain",
      "font-weight" : "normal",
      "line-color" : "rgb(0,153,0)",
      "source-arrow-color" : "rgb(0,0,0)",
      "target-arrow-color" : "rgb(0,0,0)",
      "text-opacity" : 1.0
    }
  }, {
    "selector" : "edge:selected",
    "css" : {
      "line-color" : "rgb(255,0,0)"
    }
  } ]
}, {
  "format_version" : "1.0",
  "generated_by" : "cytoscape-3.6.0",
  "target_cytoscapejs_version" : "~2.1",
  "title" : "Marquee",
  "style" : [ {
    "selector" : "node",
    "css" : {
      "border-width" : 10.0,
      "border-color" : "rgb(255,255,255)",
      "font-family" : "SansSerif.plain",
      "font-weight" : "normal",
      "height" : 20.0,
      "font-size" : 12,
      "text-valign" : "bottom",
      "text-halign" : "center",
      "width" : 20.0,
      "border-opacity" : 1.0,
      "color" : "rgb(102,102,102)",
      "background-opacity" : 1.0,
      "shape" : "ellipse",
      "background-color" : "rgb(0,204,255)",
      "text-opacity" : 1.0,
      "content" : "data(name)"
    }
  }, {
    "selector" : "node:selected",
    "css" : {
      "background-color" : "rgb(255,0,102)"
    }
  }, {
    "selector" : "edge",
    "css" : {
      "target-arrow-shape" : "triangle",
      "line-style" : "dashed",
      "color" : "rgb(102,102,102)",
      "opacity" : 1.0,
      "width" : 2.0,
      "source-arrow-shape" : "none",
      "font-size" : 8,
      "font-family" : "SansSerif.plain",
      "font-weight" : "normal",
      "line-color" : "rgb(255,255,255)",
      "source-arrow-color" : "rgb(255,255,255)",
      "target-arrow-color" : "rgb(255,255,255)",
      "text-opacity" : 1.0,
      "content" : "data(interaction)"
    }
  }, {
    "selector" : "edge:selected",
    "css" : {
      "line-color" : "rgb(255,0,0)"
    }
  } ]
}, {
  "format_version" : "1.0",
  "generated_by" : "cytoscape-3.6.0",
  "target_cytoscapejs_version" : "~2.1",
  "title" : "Solid",
  "style" : [ {
    "selector" : "node",
    "css" : {
      "border-width" : 0.0,
      "border-color" : "rgb(0,0,0)",
      "font-family" : "Dialog.plain",
      "font-weight" : "normal",
      "height" : 40.0,
      "font-size" : 14,
      "text-valign" : "center",
      "text-halign" : "center",
      "width" : 40.0,
      "border-opacity" : 1.0,
      "color" : "rgb(0,0,0)",
      "background-opacity" : 1.0,
      "shape" : "ellipse",
      "background-color" : "rgb(102,102,102)",
      "text-opacity" : 1.0,
      "content" : "data(name)"
    }
  }, {
    "selector" : "node[name = 'SpCluster-8219.0']",
    "css" : {
      "background-color" : "rgb(255,153,0)"
    }
  }, {
    "selector" : "node[name = 'PpCluster-26543.0']",
    "css" : {
      "background-color" : "rgb(0,0,255)"
    }
  }, {
    "selector" : "node[name = 'CrCluster-39352.0']",
    "css" : {
      "background-color" : "rgb(255,102,255)"
    }
  }, {
    "selector" : "node[name = 'SpCluster-15791.0']",
    "css" : {
      "background-color" : "rgb(255,153,0)"
    }
  }, {
    "selector" : "node[name = 'AaCluster-5644.0']",
    "css" : {
      "background-color" : "rgb(153,153,0)"
    }
  }, {
    "selector" : "node[name = 'SpCluster-11269.0']",
    "css" : {
      "background-color" : "rgb(255,153,0)"
    }
  }, {
    "selector" : "node[name = 'SpCluster-19134.0']",
    "css" : {
      "background-color" : "rgb(255,153,0)"
    }
  }, {
    "selector" : "node[name = 'PpCluster-17643.0']",
    "css" : {
      "background-color" : "rgb(0,0,255)"
    }
  }, {
    "selector" : "node[name = 'CrCluster-30291.0']",
    "css" : {
      "background-color" : "rgb(255,102,255)"
    }
  }, {
    "selector" : "node[name = 'PpCluster-20519.0']",
    "css" : {
      "background-color" : "rgb(0,0,255)"
    }
  }, {
    "selector" : "node[name = 'PpCluster-19289.0']",
    "css" : {
      "background-color" : "rgb(0,0,255)"
    }
  }, {
    "selector" : "node[name = 'SpCluster-17391.0']",
    "css" : {
      "background-color" : "rgb(255,153,0)"
    }
  }, {
    "selector" : "node[name = 'PpCluster-23936.0']",
    "css" : {
      "background-color" : "rgb(0,0,255)"
    }
  }, {
    "selector" : "node[name = 'PpCluster-7950.0']",
    "css" : {
      "background-color" : "rgb(0,0,255)"
    }
  }, {
    "selector" : "node[name = 'CrCluster-37160.0']",
    "css" : {
      "background-color" : "rgb(255,102,255)"
    }
  }, {
    "selector" : "node[name = 'SpCluster-9675.0']",
    "css" : {
      "background-color" : "rgb(255,153,0)"
    }
  }, {
    "selector" : "node[name = 'PpCluster-27038.1']",
    "css" : {
      "background-color" : "rgb(0,0,255)"
    }
  }, {
    "selector" : "node[name = 'SpCluster-16297.1']",
    "css" : {
      "background-color" : "rgb(255,153,0)"
    }
  }, {
    "selector" : "node[name = 'PpCluster-18902.1']",
    "css" : {
      "background-color" : "rgb(0,0,255)"
    }
  }, {
    "selector" : "node[name = 'SpCluster-16251.1']",
    "css" : {
      "background-color" : "rgb(255,153,0)"
    }
  }, {
    "selector" : "node[name = 'PpCluster-6242.0']",
    "css" : {
      "background-color" : "rgb(0,0,255)"
    }
  }, {
    "selector" : "node[name = 'PpCluster-12615.2']",
    "css" : {
      "background-color" : "rgb(0,0,255)"
    }
  }, {
    "selector" : "node[name = 'SpCluster-4536.0']",
    "css" : {
      "background-color" : "rgb(255,153,0)"
    }
  }, {
    "selector" : "node[name = 'AaCluster-2917.0']",
    "css" : {
      "background-color" : "rgb(153,153,0)"
    }
  }, {
    "selector" : "node[name = 'SpCluster-1971.0']",
    "css" : {
      "background-color" : "rgb(255,153,0)"
    }
  }, {
    "selector" : "node[name = 'SpCluster-2379.0']",
    "css" : {
      "background-color" : "rgb(255,153,0)"
    }
  }, {
    "selector" : "node[name = 'SpCluster-5698.0']",
    "css" : {
      "background-color" : "rgb(255,153,0)"
    }
  }, {
    "selector" : "node[name = 'PpCluster-14204.1']",
    "css" : {
      "background-color" : "rgb(0,0,255)"
    }
  }, {
    "selector" : "node[name = 'PpCluster-14204.0']",
    "css" : {
      "background-color" : "rgb(0,0,255)"
    }
  }, {
    "selector" : "node[name = 'SpCluster-6245.0']",
    "css" : {
      "background-color" : "rgb(255,153,0)"
    }
  }, {
    "selector" : "node[name = 'PpCluster-24155.0']",
    "css" : {
      "background-color" : "rgb(0,0,255)"
    }
  }, {
    "selector" : "node[name = 'PpCluster-24364.0']",
    "css" : {
      "background-color" : "rgb(0,0,255)"
    }
  }, {
    "selector" : "node[name = 'SpCluster-10238.0']",
    "css" : {
      "background-color" : "rgb(255,153,0)"
    }
  }, {
    "selector" : "node[name = 'SpCluster-12396.0']",
    "css" : {
      "background-color" : "rgb(255,153,0)"
    }
  }, {
    "selector" : "node[name = 'SpCluster-5698.2']",
    "css" : {
      "background-color" : "rgb(255,153,0)"
    }
  }, {
    "selector" : "node[name = 'SpCluster-15671.0']",
    "css" : {
      "background-color" : "rgb(255,153,0)"
    }
  }, {
    "selector" : "node[name = 'PpCluster-2922.0']",
    "css" : {
      "background-color" : "rgb(0,0,255)"
    }
  }, {
    "selector" : "node[name = 'SpCluster-11802.1']",
    "css" : {
      "background-color" : "rgb(255,153,0)"
    }
  }, {
    "selector" : "node[name = 'PpCluster-22270.0']",
    "css" : {
      "background-color" : "rgb(0,0,255)"
    }
  }, {
    "selector" : "node[name = 'SpCluster-18114.0']",
    "css" : {
      "background-color" : "rgb(255,153,0)"
    }
  }, {
    "selector" : "node[name = 'SpCluster-8864.0']",
    "css" : {
      "background-color" : "rgb(255,153,0)"
    }
  }, {
    "selector" : "node[name = 'SpCluster-13182.87']",
    "css" : {
      "background-color" : "rgb(255,153,0)"
    }
  }, {
    "selector" : "node[name = 'CrCluster-8830.0']",
    "css" : {
      "background-color" : "rgb(255,102,255)"
    }
  }, {
    "selector" : "node[name = 'PpCluster-8783.0']",
    "css" : {
      "background-color" : "rgb(0,0,255)"
    }
  }, {
    "selector" : "node[name = 'SpCluster-12868.0']",
    "css" : {
      "background-color" : "rgb(255,153,0)"
    }
  }, {
    "selector" : "node[name = 'SpCluster-15671.2']",
    "css" : {
      "background-color" : "rgb(255,153,0)"
    }
  }, {
    "selector" : "node[name = 'SpCluster-3407.0']",
    "css" : {
      "background-color" : "rgb(255,153,0)"
    }
  }, {
    "selector" : "node[name = 'PpCluster-20003.0']",
    "css" : {
      "background-color" : "rgb(0,0,255)"
    }
  }, {
    "selector" : "node[name = 'AaCluster-10772.0']",
    "css" : {
      "background-color" : "rgb(153,153,0)"
    }
  }, {
    "selector" : "node[name = 'PpCluster-22895.0']",
    "css" : {
      "background-color" : "rgb(0,0,255)"
    }
  }, {
    "selector" : "node[name = 'PpCluster-23257.0']",
    "css" : {
      "background-color" : "rgb(0,0,255)"
    }
  }, {
    "selector" : "node[name = 'SpCluster-17643.0']",
    "css" : {
      "background-color" : "rgb(255,153,0)"
    }
  }, {
    "selector" : "node[name = 'MpCluster-22437.1']",
    "css" : {
      "background-color" : "rgb(255,51,51)"
    }
  }, {
    "selector" : "node[name = 'SpCluster-12372.0']",
    "css" : {
      "background-color" : "rgb(255,153,0)"
    }
  }, {
    "selector" : "node[name = 'SpCluster-19210.1']",
    "css" : {
      "background-color" : "rgb(255,153,0)"
    }
  }, {
    "selector" : "node[name = 'SpCluster-19615.0']",
    "css" : {
      "background-color" : "rgb(255,153,0)"
    }
  }, {
    "selector" : "node[name = 'SpCluster-19210.0']",
    "css" : {
      "background-color" : "rgb(255,153,0)"
    }
  }, {
    "selector" : "node[name = 'PpCluster-12835.0']",
    "css" : {
      "background-color" : "rgb(0,0,255)"
    }
  }, {
    "selector" : "node[name = 'SpCluster-7021.2']",
    "css" : {
      "background-color" : "rgb(255,153,0)"
    }
  }, {
    "selector" : "node[name = 'SpCluster-3934.0']",
    "css" : {
      "background-color" : "rgb(255,153,0)"
    }
  }, {
    "selector" : "node[name = 'PpCluster-8478.0']",
    "css" : {
      "background-color" : "rgb(0,0,255)"
    }
  }, {
    "selector" : "node[name = 'AaCluster-5032.1']",
    "css" : {
      "background-color" : "rgb(153,153,0)"
    }
  }, {
    "selector" : "node[name = 'SpCluster-7021.0']",
    "css" : {
      "background-color" : "rgb(255,153,0)"
    }
  }, {
    "selector" : "node[name = 'SpCluster-15684.0']",
    "css" : {
      "background-color" : "rgb(255,153,0)"
    }
  }, {
    "selector" : "node[name = 'SpCluster-7021.1']",
    "css" : {
      "background-color" : "rgb(255,153,0)"
    }
  }, {
    "selector" : "node[name = 'SpCluster-12726.0']",
    "css" : {
      "background-color" : "rgb(255,153,0)"
    }
  }, {
    "selector" : "node[name = 'PpCluster-25843.0']",
    "css" : {
      "background-color" : "rgb(0,0,255)"
    }
  }, {
    "selector" : "node[name = 'MpCluster-19911.0']",
    "css" : {
      "background-color" : "rgb(255,51,51)"
    }
  }, {
    "selector" : "node[name = 'SpCluster-10772.2']",
    "css" : {
      "background-color" : "rgb(255,153,0)"
    }
  }, {
    "selector" : "node[name = 'SpCluster-20223.0']",
    "css" : {
      "background-color" : "rgb(255,153,0)"
    }
  }, {
    "selector" : "node[name = 'PpCluster-25843.1']",
    "css" : {
      "background-color" : "rgb(0,0,255)"
    }
  }, {
    "selector" : "node[name = 'SpCluster-6937.0']",
    "css" : {
      "background-color" : "rgb(255,153,0)"
    }
  }, {
    "selector" : "node[name = 'SpCluster-12056.0']",
    "css" : {
      "background-color" : "rgb(255,153,0)"
    }
  }, {
    "selector" : "node[name = 'SpCluster-2433.0']",
    "css" : {
      "background-color" : "rgb(255,153,0)"
    }
  }, {
    "selector" : "node[name = 'PpCluster-14718.0']",
    "css" : {
      "background-color" : "rgb(0,0,255)"
    }
  }, {
    "selector" : "node[name = 'SpCluster-719.0']",
    "css" : {
      "background-color" : "rgb(255,153,0)"
    }
  }, {
    "selector" : "node[name = 'PpCluster-7756.0']",
    "css" : {
      "background-color" : "rgb(0,0,255)"
    }
  }, {
    "selector" : "node[name = 'SpCluster-19890.0']",
    "css" : {
      "background-color" : "rgb(255,153,0)"
    }
  }, {
    "selector" : "node[name = 'PpCluster-24930.0']",
    "css" : {
      "background-color" : "rgb(0,0,255)"
    }
  }, {
    "selector" : "node[name = 'SpCluster-14771.2']",
    "css" : {
      "background-color" : "rgb(255,153,0)"
    }
  }, {
    "selector" : "node[name = 'PpCluster-14194.0']",
    "css" : {
      "background-color" : "rgb(0,0,255)"
    }
  }, {
    "selector" : "node[name = 'SpCluster-10554.0']",
    "css" : {
      "background-color" : "rgb(255,153,0)"
    }
  }, {
    "selector" : "node[name = 'SpCluster-16329.0']",
    "css" : {
      "background-color" : "rgb(255,153,0)"
    }
  }, {
    "selector" : "node[name = 'SpCluster-6101.0']",
    "css" : {
      "background-color" : "rgb(255,153,0)"
    }
  }, {
    "selector" : "node[name = 'SpCluster-8337.0']",
    "css" : {
      "background-color" : "rgb(255,153,0)"
    }
  }, {
    "selector" : "node[name = 'PpCluster-24573.4']",
    "css" : {
      "background-color" : "rgb(0,0,255)"
    }
  }, {
    "selector" : "node[name = 'SpCluster-16747.1']",
    "css" : {
      "background-color" : "rgb(255,153,0)"
    }
  }, {
    "selector" : "node[name = 'SpCluster-4534.0']",
    "css" : {
      "background-color" : "rgb(255,153,0)"
    }
  }, {
    "selector" : "node[name = 'PpCluster-22226.0']",
    "css" : {
      "background-color" : "rgb(0,0,255)"
    }
  }, {
    "selector" : "node[name = 'PpCluster-13579.0']",
    "css" : {
      "background-color" : "rgb(0,0,255)"
    }
  }, {
    "selector" : "node[name = 'PpCluster-20027.0']",
    "css" : {
      "background-color" : "rgb(0,0,255)"
    }
  }, {
    "selector" : "node[name = 'PpCluster-4545.21']",
    "css" : {
      "background-color" : "rgb(0,0,255)"
    }
  }, {
    "selector" : "node[name = 'PpCluster-8345.0']",
    "css" : {
      "background-color" : "rgb(0,0,255)"
    }
  }, {
    "selector" : "node[name = 'SpCluster-16329.2']",
    "css" : {
      "background-color" : "rgb(255,153,0)"
    }
  }, {
    "selector" : "node[name = 'PpCluster-20027.1']",
    "css" : {
      "background-color" : "rgb(0,0,255)"
    }
  }, {
    "selector" : "node[name = 'PpCluster-22764.0']",
    "css" : {
      "background-color" : "rgb(0,0,255)"
    }
  }, {
    "selector" : "node[name = 'PpCluster-11249.1']",
    "css" : {
      "background-color" : "rgb(0,0,255)"
    }
  }, {
    "selector" : "node[name = 'PpCluster-14206.0']",
    "css" : {
      "background-color" : "rgb(0,0,255)"
    }
  }, {
    "selector" : "node[name = 'MpCluster-18007.0']",
    "css" : {
      "background-color" : "rgb(255,51,51)"
    }
  }, {
    "selector" : "node[name = 'PpCluster-24048.1']",
    "css" : {
      "background-color" : "rgb(0,0,255)"
    }
  }, {
    "selector" : "node[name = 'PpCluster-26212.1']",
    "css" : {
      "background-color" : "rgb(0,0,255)"
    }
  }, {
    "selector" : "node[name = 'PpCluster-23462.0']",
    "css" : {
      "background-color" : "rgb(0,0,255)"
    }
  }, {
    "selector" : "node[name = 'SpCluster-19012.0']",
    "css" : {
      "background-color" : "rgb(255,153,0)"
    }
  }, {
    "selector" : "node[name = 'PpCluster-20247.0']",
    "css" : {
      "background-color" : "rgb(0,0,255)"
    }
  }, {
    "selector" : "node[name = 'PpCluster-21263.0']",
    "css" : {
      "background-color" : "rgb(0,0,255)"
    }
  }, {
    "selector" : "node[name = 'PpCluster-15113.0']",
    "css" : {
      "background-color" : "rgb(0,0,255)"
    }
  }, {
    "selector" : "node[name = 'SpCluster-3814.0']",
    "css" : {
      "background-color" : "rgb(255,153,0)"
    }
  }, {
    "selector" : "node[name = 'SpCluster-13459.0']",
    "css" : {
      "background-color" : "rgb(255,153,0)"
    }
  }, {
    "selector" : "node[name = 'SpCluster-8688.0']",
    "css" : {
      "background-color" : "rgb(255,153,0)"
    }
  }, {
    "selector" : "node[name = 'CrCluster-21752.0']",
    "css" : {
      "background-color" : "rgb(255,102,255)"
    }
  }, {
    "selector" : "node[name = 'PpCluster-4568.2']",
    "css" : {
      "background-color" : "rgb(0,0,255)"
    }
  }, {
    "selector" : "node[name = 'PpCluster-4568.3']",
    "css" : {
      "background-color" : "rgb(0,0,255)"
    }
  }, {
    "selector" : "node[name = 'SpCluster-14562.0']",
    "css" : {
      "background-color" : "rgb(255,153,0)"
    }
  }, {
    "selector" : "node[name = 'SpCluster-8313.0']",
    "css" : {
      "background-color" : "rgb(255,153,0)"
    }
  }, {
    "selector" : "node[name = 'AaCluster-17291.0']",
    "css" : {
      "background-color" : "rgb(153,153,0)"
    }
  }, {
    "selector" : "node[name = 'SpCluster-19023.0']",
    "css" : {
      "background-color" : "rgb(255,153,0)"
    }
  }, {
    "selector" : "node[name = 'SpCluster-8010.0']",
    "css" : {
      "background-color" : "rgb(255,153,0)"
    }
  }, {
    "selector" : "node[name = 'SpCluster-13408.120']",
    "css" : {
      "background-color" : "rgb(255,153,0)"
    }
  }, {
    "selector" : "node[name = 'SpCluster-8056.0']",
    "css" : {
      "background-color" : "rgb(255,153,0)"
    }
  }, {
    "selector" : "node[name = 'SpCluster-8313.2']",
    "css" : {
      "background-color" : "rgb(255,153,0)"
    }
  }, {
    "selector" : "node[name = 'PpCluster-5013.0']",
    "css" : {
      "background-color" : "rgb(0,0,255)"
    }
  }, {
    "selector" : "node[name = 'PpCluster-7867.0']",
    "css" : {
      "background-color" : "rgb(0,0,255)"
    }
  }, {
    "selector" : "node[name = 'PpCluster-12276.2']",
    "css" : {
      "background-color" : "rgb(0,0,255)"
    }
  }, {
    "selector" : "node[name = 'PpCluster-22435.0']",
    "css" : {
      "background-color" : "rgb(0,0,255)"
    }
  }, {
    "selector" : "node[name = 'PpCluster-8332.0']",
    "css" : {
      "background-color" : "rgb(0,0,255)"
    }
  }, {
    "selector" : "node[name = 'SpCluster-12585.0']",
    "css" : {
      "background-color" : "rgb(255,153,0)"
    }
  }, {
    "selector" : "node[name = 'SpCluster-12585.1']",
    "css" : {
      "background-color" : "rgb(255,153,0)"
    }
  }, {
    "selector" : "node[name = 'AaCluster-12134.0']",
    "css" : {
      "background-color" : "rgb(153,153,0)"
    }
  }, {
    "selector" : "node[name = 'SpCluster-2982.0']",
    "css" : {
      "background-color" : "rgb(255,153,0)"
    }
  }, {
    "selector" : "node[name = 'SpCluster-14840.0']",
    "css" : {
      "background-color" : "rgb(255,153,0)"
    }
  }, {
    "selector" : "node[name = 'PpCluster-20056.0']",
    "css" : {
      "background-color" : "rgb(0,0,255)"
    }
  }, {
    "selector" : "node[name = 'SpCluster-11291.0']",
    "css" : {
      "background-color" : "rgb(255,153,0)"
    }
  }, {
    "selector" : "node[name = 'SpCluster-18741.1']",
    "css" : {
      "background-color" : "rgb(255,153,0)"
    }
  }, {
    "selector" : "node[name = 'PpCluster-8890.0']",
    "css" : {
      "background-color" : "rgb(0,0,255)"
    }
  }, {
    "selector" : "node[name = 'SpCluster-1428.0']",
    "css" : {
      "background-color" : "rgb(255,153,0)"
    }
  }, {
    "selector" : "node[name = 'SpCluster-19201.0']",
    "css" : {
      "background-color" : "rgb(255,153,0)"
    }
  }, {
    "selector" : "node[name = 'PpCluster-3387.0']",
    "css" : {
      "background-color" : "rgb(0,0,255)"
    }
  }, {
    "selector" : "node[name = 'PpCluster-8332.3']",
    "css" : {
      "background-color" : "rgb(0,0,255)"
    }
  }, {
    "selector" : "node[name = 'SpCluster-6992.0']",
    "css" : {
      "background-color" : "rgb(255,153,0)"
    }
  }, {
    "selector" : "node[name = 'AaCluster-8195.0']",
    "css" : {
      "background-color" : "rgb(153,153,0)"
    }
  }, {
    "selector" : "node[name = 'SpCluster-863.0']",
    "css" : {
      "background-color" : "rgb(255,153,0)"
    }
  }, {
    "selector" : "node[name = 'PpCluster-25943.1']",
    "css" : {
      "background-color" : "rgb(0,0,255)"
    }
  }, {
    "selector" : "node[name = 'PpCluster-26972.0']",
    "css" : {
      "background-color" : "rgb(0,0,255)"
    }
  }, {
    "selector" : "node[name = 'PpCluster-20719.0']",
    "css" : {
      "background-color" : "rgb(0,0,255)"
    }
  }, {
    "selector" : "node[name = 'PpCluster-20719.1']",
    "css" : {
      "background-color" : "rgb(0,0,255)"
    }
  }, {
    "selector" : "node[name = 'SpCluster-14026.5']",
    "css" : {
      "background-color" : "rgb(255,153,0)"
    }
  }, {
    "selector" : "node[name = 'SpCluster-12672.0']",
    "css" : {
      "background-color" : "rgb(255,153,0)"
    }
  }, {
    "selector" : "node[name = 'SpCluster-16327.0']",
    "css" : {
      "background-color" : "rgb(255,153,0)"
    }
  }, {
    "selector" : "node[name = 'SpCluster-19369.2']",
    "css" : {
      "background-color" : "rgb(255,153,0)"
    }
  }, {
    "selector" : "node[name = 'SpCluster-13822.0']",
    "css" : {
      "background-color" : "rgb(255,153,0)"
    }
  }, {
    "selector" : "node[name = 'SpCluster-19369.0']",
    "css" : {
      "background-color" : "rgb(255,153,0)"
    }
  }, {
    "selector" : "node[name = 'PpCluster-2439.0']",
    "css" : {
      "background-color" : "rgb(0,0,255)"
    }
  }, {
    "selector" : "node[name = 'SpCluster-9705.0']",
    "css" : {
      "background-color" : "rgb(255,153,0)"
    }
  }, {
    "selector" : "node[name = 'CrCluster-42004.0']",
    "css" : {
      "background-color" : "rgb(255,102,255)"
    }
  }, {
    "selector" : "node[name = 'PpCluster-10650.0']",
    "css" : {
      "background-color" : "rgb(0,0,255)"
    }
  }, {
    "selector" : "node[name = 'PpCluster-16763.0']",
    "css" : {
      "background-color" : "rgb(0,0,255)"
    }
  }, {
    "selector" : "node[name = 'SpCluster-17345.0']",
    "css" : {
      "background-color" : "rgb(255,153,0)"
    }
  }, {
    "selector" : "node[name = 'PpCluster-22597.1']",
    "css" : {
      "background-color" : "rgb(0,0,255)"
    }
  }, {
    "selector" : "node[name = 'PpCluster-13263.1']",
    "css" : {
      "background-color" : "rgb(0,0,255)"
    }
  }, {
    "selector" : "node[name = 'SpCluster-17120.0']",
    "css" : {
      "background-color" : "rgb(255,153,0)"
    }
  }, {
    "selector" : "node[name = 'PpCluster-24311.0']",
    "css" : {
      "background-color" : "rgb(0,0,255)"
    }
  }, {
    "selector" : "node[name = 'SpCluster-13811.0']",
    "css" : {
      "background-color" : "rgb(255,153,0)"
    }
  }, {
    "selector" : "node[name = 'AaCluster-12003.0']",
    "css" : {
      "background-color" : "rgb(153,153,0)"
    }
  }, {
    "selector" : "node[name = 'SpCluster-13189.0']",
    "css" : {
      "background-color" : "rgb(255,153,0)"
    }
  }, {
    "selector" : "node[name = 'SpCluster-15954.0']",
    "css" : {
      "background-color" : "rgb(255,153,0)"
    }
  }, {
    "selector" : "node[name = 'SpCluster-4095.0']",
    "css" : {
      "background-color" : "rgb(255,153,0)"
    }
  }, {
    "selector" : "node[name = 'AaCluster-13923.0']",
    "css" : {
      "background-color" : "rgb(153,153,0)"
    }
  }, {
    "selector" : "node[name = 'PpCluster-5117.1']",
    "css" : {
      "background-color" : "rgb(0,0,255)"
    }
  }, {
    "selector" : "node[name = 'SpCluster-18425.0']",
    "css" : {
      "background-color" : "rgb(255,153,0)"
    }
  }, {
    "selector" : "node[name = 'SpCluster-19937.0']",
    "css" : {
      "background-color" : "rgb(255,153,0)"
    }
  }, {
    "selector" : "node[name = 'SpCluster-10839.0']",
    "css" : {
      "background-color" : "rgb(255,153,0)"
    }
  }, {
    "selector" : "node[name = 'SpCluster-5077.0']",
    "css" : {
      "background-color" : "rgb(255,153,0)"
    }
  }, {
    "selector" : "node[name = 'SpCluster-16086.0']",
    "css" : {
      "background-color" : "rgb(255,153,0)"
    }
  }, {
    "selector" : "node[name = 'SpCluster-9929.0']",
    "css" : {
      "background-color" : "rgb(255,153,0)"
    }
  }, {
    "selector" : "node[name = 'PpCluster-18391.0']",
    "css" : {
      "background-color" : "rgb(0,0,255)"
    }
  }, {
    "selector" : "node[name = 'PpCluster-21742.0']",
    "css" : {
      "background-color" : "rgb(0,0,255)"
    }
  }, {
    "selector" : "node[name = 'SpCluster-19619.1']",
    "css" : {
      "background-color" : "rgb(255,153,0)"
    }
  }, {
    "selector" : "node[name = 'SpCluster-11855.2']",
    "css" : {
      "background-color" : "rgb(255,153,0)"
    }
  }, {
    "selector" : "node[name = 'SpCluster-11412.0']",
    "css" : {
      "background-color" : "rgb(255,153,0)"
    }
  }, {
    "selector" : "node[name = 'SpCluster-11855.1']",
    "css" : {
      "background-color" : "rgb(255,153,0)"
    }
  }, {
    "selector" : "node[name = 'PpCluster-14200.0']",
    "css" : {
      "background-color" : "rgb(0,0,255)"
    }
  }, {
    "selector" : "node[name = 'PpCluster-10343.0']",
    "css" : {
      "background-color" : "rgb(0,0,255)"
    }
  }, {
    "selector" : "node[name = 'CrCluster-32138.1']",
    "css" : {
      "background-color" : "rgb(255,102,255)"
    }
  }, {
    "selector" : "node[name = 'CrCluster-36042.0']",
    "css" : {
      "background-color" : "rgb(255,102,255)"
    }
  }, {
    "selector" : "node[name = 'PpCluster-23625.0']",
    "css" : {
      "background-color" : "rgb(0,0,255)"
    }
  }, {
    "selector" : "node[name = 'PpCluster-25749.0']",
    "css" : {
      "background-color" : "rgb(0,0,255)"
    }
  }, {
    "selector" : "node[name = 'AaCluster-14546.0']",
    "css" : {
      "background-color" : "rgb(153,153,0)"
    }
  }, {
    "selector" : "node[name = 'SpCluster-3516.0']",
    "css" : {
      "background-color" : "rgb(255,153,0)"
    }
  }, {
    "selector" : "node[name = 'PpCluster-11722.0']",
    "css" : {
      "background-color" : "rgb(0,0,255)"
    }
  }, {
    "selector" : "node[name = 'AaCluster-14128.0']",
    "css" : {
      "background-color" : "rgb(153,153,0)"
    }
  }, {
    "selector" : "node[name = 'SpCluster-10824.3']",
    "css" : {
      "background-color" : "rgb(255,153,0)"
    }
  }, {
    "selector" : "node[name = 'PpCluster-16950.0']",
    "css" : {
      "background-color" : "rgb(0,0,255)"
    }
  }, {
    "selector" : "node[name = 'PpCluster-25353.0']",
    "css" : {
      "background-color" : "rgb(0,0,255)"
    }
  }, {
    "selector" : "node[name = 'PpCluster-25399.0']",
    "css" : {
      "background-color" : "rgb(0,0,255)"
    }
  }, {
    "selector" : "node[name = 'PpCluster-13319.0']",
    "css" : {
      "background-color" : "rgb(0,0,255)"
    }
  }, {
    "selector" : "node[name = 'PpCluster-18610.1']",
    "css" : {
      "background-color" : "rgb(0,0,255)"
    }
  }, {
    "selector" : "node[name = 'SpCluster-18977.0']",
    "css" : {
      "background-color" : "rgb(255,153,0)"
    }
  }, {
    "selector" : "node[name = 'PpCluster-26952.0']",
    "css" : {
      "background-color" : "rgb(0,0,255)"
    }
  }, {
    "selector" : "node[name = 'SpCluster-14884.0']",
    "css" : {
      "background-color" : "rgb(255,153,0)"
    }
  }, {
    "selector" : "node[name = 'PpCluster-9888.2']",
    "css" : {
      "background-color" : "rgb(0,0,255)"
    }
  }, {
    "selector" : "node[name = 'SpCluster-17792.0']",
    "css" : {
      "background-color" : "rgb(255,153,0)"
    }
  }, {
    "selector" : "node[name = 'SpCluster-17046.0']",
    "css" : {
      "background-color" : "rgb(255,153,0)"
    }
  }, {
    "selector" : "node[name = 'AaCluster-8963.7500']",
    "css" : {
      "background-color" : "rgb(153,153,0)"
    }
  }, {
    "selector" : "node[name = 'PpCluster-23821.0']",
    "css" : {
      "background-color" : "rgb(0,0,255)"
    }
  }, {
    "selector" : "node[name = 'PpCluster-3498.0']",
    "css" : {
      "background-color" : "rgb(0,0,255)"
    }
  }, {
    "selector" : "node[name = 'AaCluster-7333.0']",
    "css" : {
      "background-color" : "rgb(153,153,0)"
    }
  }, {
    "selector" : "node[name = 'PpCluster-10790.0']",
    "css" : {
      "background-color" : "rgb(0,0,255)"
    }
  }, {
    "selector" : "node[name = 'PpCluster-25945.0']",
    "css" : {
      "background-color" : "rgb(0,0,255)"
    }
  }, {
    "selector" : "node[name = 'PpCluster-25945.1']",
    "css" : {
      "background-color" : "rgb(0,0,255)"
    }
  }, {
    "selector" : "node[name = 'PpCluster-23240.0']",
    "css" : {
      "background-color" : "rgb(0,0,255)"
    }
  }, {
    "selector" : "node[name = 'SpCluster-12719.0']",
    "css" : {
      "background-color" : "rgb(255,153,0)"
    }
  }, {
    "selector" : "node[name = 'SpCluster-7670.0']",
    "css" : {
      "background-color" : "rgb(255,153,0)"
    }
  }, {
    "selector" : "node[name = 'PpCluster-24083.0']",
    "css" : {
      "background-color" : "rgb(0,0,255)"
    }
  }, {
    "selector" : "node[name = 'SpCluster-12210.0']",
    "css" : {
      "background-color" : "rgb(255,153,0)"
    }
  }, {
    "selector" : "node[name = 'SpCluster-19467.0']",
    "css" : {
      "background-color" : "rgb(255,153,0)"
    }
  }, {
    "selector" : "node[name = 'SpCluster-10596.0']",
    "css" : {
      "background-color" : "rgb(255,153,0)"
    }
  }, {
    "selector" : "node[name = 'SpCluster-16841.0']",
    "css" : {
      "background-color" : "rgb(255,153,0)"
    }
  }, {
    "selector" : "node[name = 'SpCluster-8624.0']",
    "css" : {
      "background-color" : "rgb(255,153,0)"
    }
  }, {
    "selector" : "node[name = 'SpCluster-11621.0']",
    "css" : {
      "background-color" : "rgb(255,153,0)"
    }
  }, {
    "selector" : "node[name = 'SpCluster-3064.0']",
    "css" : {
      "background-color" : "rgb(255,153,0)"
    }
  }, {
    "selector" : "node[name = 'SpCluster-17266.0']",
    "css" : {
      "background-color" : "rgb(255,153,0)"
    }
  }, {
    "selector" : "node[name = 'SpCluster-19467.1']",
    "css" : {
      "background-color" : "rgb(255,153,0)"
    }
  }, {
    "selector" : "node[name = 'PpCluster-19367.1']",
    "css" : {
      "background-color" : "rgb(0,0,255)"
    }
  }, {
    "selector" : "node[name = 'SpCluster-9246.0']",
    "css" : {
      "background-color" : "rgb(255,153,0)"
    }
  }, {
    "selector" : "node[name = 'SpCluster-18855.0']",
    "css" : {
      "background-color" : "rgb(255,153,0)"
    }
  }, {
    "selector" : "node[name = 'SpCluster-7047.0']",
    "css" : {
      "background-color" : "rgb(255,153,0)"
    }
  }, {
    "selector" : "node[name = 'AaCluster-13021.0']",
    "css" : {
      "background-color" : "rgb(153,153,0)"
    }
  }, {
    "selector" : "node[name = 'PpCluster-1911.0']",
    "css" : {
      "background-color" : "rgb(0,0,255)"
    }
  }, {
    "selector" : "node[name = 'SpCluster-9871.1']",
    "css" : {
      "background-color" : "rgb(255,153,0)"
    }
  }, {
    "selector" : "node[name = 'PpCluster-15812.0']",
    "css" : {
      "background-color" : "rgb(0,0,255)"
    }
  }, {
    "selector" : "node[name = 'SpCluster-15812.0']",
    "css" : {
      "background-color" : "rgb(255,153,0)"
    }
  }, {
    "selector" : "node[name = 'PpCluster-7621.0']",
    "css" : {
      "background-color" : "rgb(0,0,255)"
    }
  }, {
    "selector" : "node[name = 'SpCluster-8306.0']",
    "css" : {
      "background-color" : "rgb(255,153,0)"
    }
  }, {
    "selector" : "node[name = 'SpCluster-12245.0']",
    "css" : {
      "background-color" : "rgb(255,153,0)"
    }
  }, {
    "selector" : "node[name = 'SpCluster-13470.0']",
    "css" : {
      "background-color" : "rgb(255,153,0)"
    }
  }, {
    "selector" : "node[name = 'PpCluster-17561.0']",
    "css" : {
      "background-color" : "rgb(0,0,255)"
    }
  }, {
    "selector" : "node[name = 'SpCluster-10330.0']",
    "css" : {
      "background-color" : "rgb(255,153,0)"
    }
  }, {
    "selector" : "node[name = 'SpCluster-10376.0']",
    "css" : {
      "background-color" : "rgb(255,153,0)"
    }
  }, {
    "selector" : "node[name = 'PpCluster-26512.0']",
    "css" : {
      "background-color" : "rgb(0,0,255)"
    }
  }, {
    "selector" : "node[name = 'CrCluster-20111.1']",
    "css" : {
      "background-color" : "rgb(255,102,255)"
    }
  }, {
    "selector" : "node[name = 'PpCluster-26558.0']",
    "css" : {
      "background-color" : "rgb(0,0,255)"
    }
  }, {
    "selector" : "node[name = 'PpCluster-3661.0']",
    "css" : {
      "background-color" : "rgb(0,0,255)"
    }
  }, {
    "selector" : "node[name = 'PpCluster-25253.0']",
    "css" : {
      "background-color" : "rgb(0,0,255)"
    }
  }, {
    "selector" : "node[name = 'SpCluster-19708.0']",
    "css" : {
      "background-color" : "rgb(255,153,0)"
    }
  }, {
    "selector" : "node[name = 'SpCluster-18491.0']",
    "css" : {
      "background-color" : "rgb(255,153,0)"
    }
  }, {
    "selector" : "node[name = 'SpCluster-12598.0']",
    "css" : {
      "background-color" : "rgb(255,153,0)"
    }
  }, {
    "selector" : "node[name = 'SpCluster-17948.0']",
    "css" : {
      "background-color" : "rgb(255,153,0)"
    }
  }, {
    "selector" : "node[name = 'PpCluster-25969.0']",
    "css" : {
      "background-color" : "rgb(0,0,255)"
    }
  }, {
    "selector" : "node[name = 'PpCluster-18866.1']",
    "css" : {
      "background-color" : "rgb(0,0,255)"
    }
  }, {
    "selector" : "node[name = 'PpCluster-22379.1']",
    "css" : {
      "background-color" : "rgb(0,0,255)"
    }
  }, {
    "selector" : "node[name = 'PpCluster-25969.2']",
    "css" : {
      "background-color" : "rgb(0,0,255)"
    }
  }, {
    "selector" : "node[name = 'PpCluster-15801.0']",
    "css" : {
      "background-color" : "rgb(0,0,255)"
    }
  }, {
    "selector" : "node[name = 'SpCluster-4421.0']",
    "css" : {
      "background-color" : "rgb(255,153,0)"
    }
  }, {
    "selector" : "node[name = 'PpCluster-4152.1']",
    "css" : {
      "background-color" : "rgb(0,0,255)"
    }
  }, {
    "selector" : "node[name = 'PpCluster-4152.2']",
    "css" : {
      "background-color" : "rgb(0,0,255)"
    }
  }, {
    "selector" : "node[name = 'AaCluster-9093.0']",
    "css" : {
      "background-color" : "rgb(153,153,0)"
    }
  }, {
    "selector" : "node[name = 'SpCluster-10606.1']",
    "css" : {
      "background-color" : "rgb(255,153,0)"
    }
  }, {
    "selector" : "node[name = 'SpCluster-15680.0']",
    "css" : {
      "background-color" : "rgb(255,153,0)"
    }
  }, {
    "selector" : "node[name = 'SpCluster-13746.1']",
    "css" : {
      "background-color" : "rgb(255,153,0)"
    }
  }, {
    "selector" : "node[name = 'SpCluster-17781.0']",
    "css" : {
      "background-color" : "rgb(255,153,0)"
    }
  }, {
    "selector" : "node[name = 'SpCluster-5835.0']",
    "css" : {
      "background-color" : "rgb(255,153,0)"
    }
  }, {
    "selector" : "node[name = 'SpCluster-18162.0']",
    "css" : {
      "background-color" : "rgb(255,153,0)"
    }
  }, {
    "selector" : "node[name = 'PpCluster-2097.4']",
    "css" : {
      "background-color" : "rgb(0,0,255)"
    }
  }, {
    "selector" : "node[name = 'SpCluster-16349.2']",
    "css" : {
      "background-color" : "rgb(255,153,0)"
    }
  }, {
    "selector" : "node[name = 'SpCluster-9769.0']",
    "css" : {
      "background-color" : "rgb(255,153,0)"
    }
  }, {
    "selector" : "node[name = 'PpCluster-17726.1']",
    "css" : {
      "background-color" : "rgb(0,0,255)"
    }
  }, {
    "selector" : "node[name = 'MpCluster-15339.0']",
    "css" : {
      "background-color" : "rgb(255,51,51)"
    }
  }, {
    "selector" : "node[name = 'SpCluster-3119.1']",
    "css" : {
      "background-color" : "rgb(255,153,0)"
    }
  }, {
    "selector" : "node[name = 'PpCluster-15569.2']",
    "css" : {
      "background-color" : "rgb(0,0,255)"
    }
  }, {
    "selector" : "node[name = 'SpCluster-3119.0']",
    "css" : {
      "background-color" : "rgb(255,153,0)"
    }
  }, {
    "selector" : "node[name = 'SpCluster-5363.0']",
    "css" : {
      "background-color" : "rgb(255,153,0)"
    }
  }, {
    "selector" : "node[name = 'SpCluster-7980.0']",
    "css" : {
      "background-color" : "rgb(255,153,0)"
    }
  }, {
    "selector" : "node[name = 'SpCluster-13848.0']",
    "css" : {
      "background-color" : "rgb(255,153,0)"
    }
  }, {
    "selector" : "node[name = 'SpCluster-19786.0']",
    "css" : {
      "background-color" : "rgb(255,153,0)"
    }
  }, {
    "selector" : "node[name = 'SpCluster-10145.8']",
    "css" : {
      "background-color" : "rgb(255,153,0)"
    }
  }, {
    "selector" : "node[name = 'SpCluster-12457.0']",
    "css" : {
      "background-color" : "rgb(255,153,0)"
    }
  }, {
    "selector" : "node[name = 'SpCluster-18199.0']",
    "css" : {
      "background-color" : "rgb(255,153,0)"
    }
  }, {
    "selector" : "node[name = 'SpCluster-10145.3']",
    "css" : {
      "background-color" : "rgb(255,153,0)"
    }
  }, {
    "selector" : "node[name = 'PpCluster-14252.0']",
    "css" : {
      "background-color" : "rgb(0,0,255)"
    }
  }, {
    "selector" : "node[name = 'PpCluster-16662.1']",
    "css" : {
      "background-color" : "rgb(0,0,255)"
    }
  }, {
    "selector" : "node[name = 'MpCluster-24664.0']",
    "css" : {
      "background-color" : "rgb(255,51,51)"
    }
  }, {
    "selector" : "node[name = 'SpCluster-2514.0']",
    "css" : {
      "background-color" : "rgb(255,153,0)"
    }
  }, {
    "selector" : "node[name = 'PpCluster-10713.0']",
    "css" : {
      "background-color" : "rgb(0,0,255)"
    }
  }, {
    "selector" : "node[name = 'SpCluster-14867.0']",
    "css" : {
      "background-color" : "rgb(255,153,0)"
    }
  }, {
    "selector" : "node[name = 'PpCluster-5865.0']",
    "css" : {
      "background-color" : "rgb(0,0,255)"
    }
  }, {
    "selector" : "node[name = 'PpCluster-24204.3']",
    "css" : {
      "background-color" : "rgb(0,0,255)"
    }
  }, {
    "selector" : "node[name = 'SpCluster-9941.0']",
    "css" : {
      "background-color" : "rgb(255,153,0)"
    }
  }, {
    "selector" : "node[name = 'SpCluster-12653.0']",
    "css" : {
      "background-color" : "rgb(255,153,0)"
    }
  }, {
    "selector" : "node[name = 'SpCluster-7050.6']",
    "css" : {
      "background-color" : "rgb(255,153,0)"
    }
  }, {
    "selector" : "node[name = 'MpCluster-19775.0']",
    "css" : {
      "background-color" : "rgb(255,51,51)"
    }
  }, {
    "selector" : "node[name = 'SpCluster-3385.22']",
    "css" : {
      "background-color" : "rgb(255,153,0)"
    }
  }, {
    "selector" : "node[name = 'SpCluster-7050.4']",
    "css" : {
      "background-color" : "rgb(255,153,0)"
    }
  }, {
    "selector" : "node[name = 'SpCluster-16794.0']",
    "css" : {
      "background-color" : "rgb(255,153,0)"
    }
  }, {
    "selector" : "node[name = 'SpCluster-7050.3']",
    "css" : {
      "background-color" : "rgb(255,153,0)"
    }
  }, {
    "selector" : "node[name = 'PpCluster-8691.0']",
    "css" : {
      "background-color" : "rgb(0,0,255)"
    }
  }, {
    "selector" : "node[name = 'SpCluster-9120.0']",
    "css" : {
      "background-color" : "rgb(255,153,0)"
    }
  }, {
    "selector" : "node[name = 'SpCluster-5505.0']",
    "css" : {
      "background-color" : "rgb(255,153,0)"
    }
  }, {
    "selector" : "node[name = 'PpCluster-4692.0']",
    "css" : {
      "background-color" : "rgb(0,0,255)"
    }
  }, {
    "selector" : "node[name = 'SpCluster-12797.0']",
    "css" : {
      "background-color" : "rgb(255,153,0)"
    }
  }, {
    "selector" : "node[name = 'SpCluster-16060.0']",
    "css" : {
      "background-color" : "rgb(255,153,0)"
    }
  }, {
    "selector" : "node[name = 'SpCluster-10571.0']",
    "css" : {
      "background-color" : "rgb(255,153,0)"
    }
  }, {
    "selector" : "node[name = 'CrCluster-17132.0']",
    "css" : {
      "background-color" : "rgb(255,102,255)"
    }
  }, {
    "selector" : "node[name = 'SpCluster-1933.0']",
    "css" : {
      "background-color" : "rgb(255,153,0)"
    }
  }, {
    "selector" : "node[name = 'SpCluster-13367.0']",
    "css" : {
      "background-color" : "rgb(255,153,0)"
    }
  }, {
    "selector" : "node[name = 'SpCluster-14625.0']",
    "css" : {
      "background-color" : "rgb(255,153,0)"
    }
  }, {
    "selector" : "node[name = 'SpCluster-9928.38']",
    "css" : {
      "background-color" : "rgb(255,153,0)"
    }
  }, {
    "selector" : "node[name = 'SpCluster-9998.0']",
    "css" : {
      "background-color" : "rgb(255,153,0)"
    }
  }, {
    "selector" : "node[name = 'PpCluster-18089.0']",
    "css" : {
      "background-color" : "rgb(0,0,255)"
    }
  }, {
    "selector" : "node[name = 'PpCluster-22701.1']",
    "css" : {
      "background-color" : "rgb(0,0,255)"
    }
  }, {
    "selector" : "node[name = 'PpCluster-26878.0']",
    "css" : {
      "background-color" : "rgb(0,0,255)"
    }
  }, {
    "selector" : "node[name = 'AaCluster-8963.7494']",
    "css" : {
      "background-color" : "rgb(153,153,0)"
    }
  }, {
    "selector" : "node[name = 'PpCluster-20851.0']",
    "css" : {
      "background-color" : "rgb(0,0,255)"
    }
  }, {
    "selector" : "node[name = 'PpCluster-10241.0']",
    "css" : {
      "background-color" : "rgb(0,0,255)"
    }
  }, {
    "selector" : "node[name = 'PpCluster-17159.3']",
    "css" : {
      "background-color" : "rgb(0,0,255)"
    }
  }, {
    "selector" : "node[name = 'PpCluster-24281.0']",
    "css" : {
      "background-color" : "rgb(0,0,255)"
    }
  }, {
    "selector" : "node[name = 'PpCluster-17159.2']",
    "css" : {
      "background-color" : "rgb(0,0,255)"
    }
  }, {
    "selector" : "node[name = 'PpCluster-26518.1']",
    "css" : {
      "background-color" : "rgb(0,0,255)"
    }
  }, {
    "selector" : "node[name = 'SpCluster-20260.0']",
    "css" : {
      "background-color" : "rgb(255,153,0)"
    }
  }, {
    "selector" : "node[name = 'PpCluster-20150.0']",
    "css" : {
      "background-color" : "rgb(0,0,255)"
    }
  }, {
    "selector" : "node[name = 'PpCluster-12456.0']",
    "css" : {
      "background-color" : "rgb(0,0,255)"
    }
  }, {
    "selector" : "node[name = 'PpCluster-24072.0']",
    "css" : {
      "background-color" : "rgb(0,0,255)"
    }
  }, {
    "selector" : "node[name = 'SpCluster-6623.0']",
    "css" : {
      "background-color" : "rgb(255,153,0)"
    }
  }, {
    "selector" : "node[name = 'SpCluster-10169.0']",
    "css" : {
      "background-color" : "rgb(255,153,0)"
    }
  }, {
    "selector" : "node[name = 'PpCluster-26340.0']",
    "css" : {
      "background-color" : "rgb(0,0,255)"
    }
  }, {
    "selector" : "node[name = 'SpCluster-3098.0']",
    "css" : {
      "background-color" : "rgb(255,153,0)"
    }
  }, {
    "selector" : "node[name = 'SpCluster-13182.204']",
    "css" : {
      "background-color" : "rgb(255,153,0)"
    }
  }, {
    "selector" : "node[name = 'PpCluster-21356.0']",
    "css" : {
      "background-color" : "rgb(0,0,255)"
    }
  }, {
    "selector" : "node[name = 'SpCluster-16661.0']",
    "css" : {
      "background-color" : "rgb(255,153,0)"
    }
  }, {
    "selector" : "node[name = 'SpCluster-6778.0']",
    "css" : {
      "background-color" : "rgb(255,153,0)"
    }
  }, {
    "selector" : "node[name = 'SpCluster-11480.0']",
    "css" : {
      "background-color" : "rgb(255,153,0)"
    }
  }, {
    "selector" : "node[name = 'PpCluster-1732.3']",
    "css" : {
      "background-color" : "rgb(0,0,255)"
    }
  }, {
    "selector" : "node[name = 'SpCluster-15679.0']",
    "css" : {
      "background-color" : "rgb(255,153,0)"
    }
  }, {
    "selector" : "node[name = 'SpCluster-9928.42']",
    "css" : {
      "background-color" : "rgb(255,153,0)"
    }
  }, {
    "selector" : "node[name = 'PpCluster-13268.4']",
    "css" : {
      "background-color" : "rgb(0,0,255)"
    }
  }, {
    "selector" : "node[name = 'PpCluster-13268.1']",
    "css" : {
      "background-color" : "rgb(0,0,255)"
    }
  }, {
    "selector" : "node[name = 'PpCluster-13268.2']",
    "css" : {
      "background-color" : "rgb(0,0,255)"
    }
  }, {
    "selector" : "node[name = 'SpCluster-15864.0']",
    "css" : {
      "background-color" : "rgb(255,153,0)"
    }
  }, {
    "selector" : "node[name = 'PpCluster-21247.0']",
    "css" : {
      "background-color" : "rgb(0,0,255)"
    }
  }, {
    "selector" : "node[name = 'SpCluster-15864.1']",
    "css" : {
      "background-color" : "rgb(255,153,0)"
    }
  }, {
    "selector" : "node[name = 'SpCluster-17125.0']",
    "css" : {
      "background-color" : "rgb(255,153,0)"
    }
  }, {
    "selector" : "node[name = 'PpCluster-17813.2']",
    "css" : {
      "background-color" : "rgb(0,0,255)"
    }
  }, {
    "selector" : "node[name = 'PpCluster-11908.0']",
    "css" : {
      "background-color" : "rgb(0,0,255)"
    }
  }, {
    "selector" : "node[name = 'PpCluster-1309.2']",
    "css" : {
      "background-color" : "rgb(0,0,255)"
    }
  }, {
    "selector" : "node[name = 'PpCluster-16729.0']",
    "css" : {
      "background-color" : "rgb(0,0,255)"
    }
  }, {
    "selector" : "node[name = 'PpCluster-25225.0']",
    "css" : {
      "background-color" : "rgb(0,0,255)"
    }
  }, {
    "selector" : "node[name = 'SpCluster-5810.0']",
    "css" : {
      "background-color" : "rgb(255,153,0)"
    }
  }, {
    "selector" : "node[name = 'SpCluster-16883.0']",
    "css" : {
      "background-color" : "rgb(255,153,0)"
    }
  }, {
    "selector" : "node[name = 'MpCluster-3131.129']",
    "css" : {
      "background-color" : "rgb(255,51,51)"
    }
  }, {
    "selector" : "node[name = 'SpCluster-16321.0']",
    "css" : {
      "background-color" : "rgb(255,153,0)"
    }
  }, {
    "selector" : "node[name = 'SpCluster-2253.0']",
    "css" : {
      "background-color" : "rgb(255,153,0)"
    }
  }, {
    "selector" : "node[name = 'PpCluster-19512.0']",
    "css" : {
      "background-color" : "rgb(0,0,255)"
    }
  }, {
    "selector" : "node[name = 'SpCluster-3535.0']",
    "css" : {
      "background-color" : "rgb(255,153,0)"
    }
  }, {
    "selector" : "node[name = 'PpCluster-24339.0']",
    "css" : {
      "background-color" : "rgb(0,0,255)"
    }
  }, {
    "selector" : "node[name = 'PpCluster-24817.1']",
    "css" : {
      "background-color" : "rgb(0,0,255)"
    }
  }, {
    "selector" : "node[name = 'SpCluster-4508.0']",
    "css" : {
      "background-color" : "rgb(255,153,0)"
    }
  }, {
    "selector" : "node[name = 'PpCluster-12436.0']",
    "css" : {
      "background-color" : "rgb(0,0,255)"
    }
  }, {
    "selector" : "node[name = 'SpCluster-9157.0']",
    "css" : {
      "background-color" : "rgb(255,153,0)"
    }
  }, {
    "selector" : "node[name = 'SpCluster-9876.0']",
    "css" : {
      "background-color" : "rgb(255,153,0)"
    }
  }, {
    "selector" : "node[name = 'SpCluster-19524.0']",
    "css" : {
      "background-color" : "rgb(255,153,0)"
    }
  }, {
    "selector" : "node[name = 'SpCluster-3644.0']",
    "css" : {
      "background-color" : "rgb(255,153,0)"
    }
  }, {
    "selector" : "node[name = 'SpCluster-12666.0']",
    "css" : {
      "background-color" : "rgb(255,153,0)"
    }
  }, {
    "selector" : "node[name = 'PpCluster-25421.2']",
    "css" : {
      "background-color" : "rgb(0,0,255)"
    }
  }, {
    "selector" : "node[name = 'SpCluster-15537.0']",
    "css" : {
      "background-color" : "rgb(255,153,0)"
    }
  }, {
    "selector" : "node[name = 'PpCluster-25421.1']",
    "css" : {
      "background-color" : "rgb(0,0,255)"
    }
  }, {
    "selector" : "node[name = 'MpCluster-23972.2']",
    "css" : {
      "background-color" : "rgb(255,51,51)"
    }
  }, {
    "selector" : "node[name = 'SpCluster-19875.1']",
    "css" : {
      "background-color" : "rgb(255,153,0)"
    }
  }, {
    "selector" : "node[name = 'CrCluster-19464.0']",
    "css" : {
      "background-color" : "rgb(255,102,255)"
    }
  }, {
    "selector" : "node[name = 'SpCluster-2701.0']",
    "css" : {
      "background-color" : "rgb(255,153,0)"
    }
  }, {
    "selector" : "node[name = 'SpCluster-18886.0']",
    "css" : {
      "background-color" : "rgb(255,153,0)"
    }
  }, {
    "selector" : "node[name = 'AaCluster-19476.0']",
    "css" : {
      "background-color" : "rgb(153,153,0)"
    }
  }, {
    "selector" : "node[name = 'SpCluster-16785.0']",
    "css" : {
      "background-color" : "rgb(255,153,0)"
    }
  }, {
    "selector" : "node[name = 'PpCluster-10953.0']",
    "css" : {
      "background-color" : "rgb(0,0,255)"
    }
  }, {
    "selector" : "node[name = 'PpCluster-17092.0']",
    "css" : {
      "background-color" : "rgb(0,0,255)"
    }
  }, {
    "selector" : "node[name = 'PpCluster-19425.0']",
    "css" : {
      "background-color" : "rgb(0,0,255)"
    }
  }, {
    "selector" : "node[name = 'PpCluster-20829.0']",
    "css" : {
      "background-color" : "rgb(0,0,255)"
    }
  }, {
    "selector" : "node[name = 'SpCluster-18144.0']",
    "css" : {
      "background-color" : "rgb(255,153,0)"
    }
  }, {
    "selector" : "node[name = 'PpCluster-11850.1']",
    "css" : {
      "background-color" : "rgb(0,0,255)"
    }
  }, {
    "selector" : "node[name = 'PpCluster-25990.0']",
    "css" : {
      "background-color" : "rgb(0,0,255)"
    }
  }, {
    "selector" : "node[name = 'SpCluster-13408.11']",
    "css" : {
      "background-color" : "rgb(255,153,0)"
    }
  }, {
    "selector" : "node[name = 'PpCluster-19073.0']",
    "css" : {
      "background-color" : "rgb(0,0,255)"
    }
  }, {
    "selector" : "node[name = 'PpCluster-21922.6']",
    "css" : {
      "background-color" : "rgb(0,0,255)"
    }
  }, {
    "selector" : "node[name = 'PpCluster-19325.0']",
    "css" : {
      "background-color" : "rgb(0,0,255)"
    }
  }, {
    "selector" : "node[name = 'PpCluster-21922.2']",
    "css" : {
      "background-color" : "rgb(0,0,255)"
    }
  }, {
    "selector" : "node[name = 'SpCluster-9749.0']",
    "css" : {
      "background-color" : "rgb(255,153,0)"
    }
  }, {
    "selector" : "node[name = 'SpCluster-12642.1']",
    "css" : {
      "background-color" : "rgb(255,153,0)"
    }
  }, {
    "selector" : "node[name = 'PpCluster-25598.0']",
    "css" : {
      "background-color" : "rgb(0,0,255)"
    }
  }, {
    "selector" : "node[name = 'SpCluster-12642.0']",
    "css" : {
      "background-color" : "rgb(255,153,0)"
    }
  }, {
    "selector" : "node[name = 'SpCluster-19239.0']",
    "css" : {
      "background-color" : "rgb(255,153,0)"
    }
  }, {
    "selector" : "node[name = 'PpCluster-3290.0']",
    "css" : {
      "background-color" : "rgb(0,0,255)"
    }
  }, {
    "selector" : "node[name = 'SpCluster-19337.0']",
    "css" : {
      "background-color" : "rgb(255,153,0)"
    }
  }, {
    "selector" : "node[name = 'SpCluster-18995.0']",
    "css" : {
      "background-color" : "rgb(255,153,0)"
    }
  }, {
    "selector" : "node[name = 'PpCluster-13375.9']",
    "css" : {
      "background-color" : "rgb(0,0,255)"
    }
  }, {
    "selector" : "node[name = 'PpCluster-4837.0']",
    "css" : {
      "background-color" : "rgb(0,0,255)"
    }
  }, {
    "selector" : "node[name = 'SpCluster-7588.1']",
    "css" : {
      "background-color" : "rgb(255,153,0)"
    }
  }, {
    "selector" : "node[name = 'AaCluster-16800.0']",
    "css" : {
      "background-color" : "rgb(153,153,0)"
    }
  }, {
    "selector" : "node[name = 'SpCluster-7588.0']",
    "css" : {
      "background-color" : "rgb(255,153,0)"
    }
  }, {
    "selector" : "node[name = 'SpCluster-19620.0']",
    "css" : {
      "background-color" : "rgb(255,153,0)"
    }
  }, {
    "selector" : "node[name = 'SpCluster-4948.0']",
    "css" : {
      "background-color" : "rgb(255,153,0)"
    }
  }, {
    "selector" : "node[name = 'MpCluster-15590.5']",
    "css" : {
      "background-color" : "rgb(255,51,51)"
    }
  }, {
    "selector" : "node[name = 'PpCluster-22484.0']",
    "css" : {
      "background-color" : "rgb(0,0,255)"
    }
  }, {
    "selector" : "node[name = 'SpCluster-3522.0']",
    "css" : {
      "background-color" : "rgb(255,153,0)"
    }
  }, {
    "selector" : "node[name = 'SpCluster-13519.3']",
    "css" : {
      "background-color" : "rgb(255,153,0)"
    }
  }, {
    "selector" : "node[name = 'PpCluster-18994.0']",
    "css" : {
      "background-color" : "rgb(0,0,255)"
    }
  }, {
    "selector" : "node[name = 'PpCluster-19776.1']",
    "css" : {
      "background-color" : "rgb(0,0,255)"
    }
  }, {
    "selector" : "node[name = 'SpCluster-2033.0']",
    "css" : {
      "background-color" : "rgb(255,153,0)"
    }
  }, {
    "selector" : "node[name = 'PpCluster-19776.0']",
    "css" : {
      "background-color" : "rgb(0,0,255)"
    }
  }, {
    "selector" : "node[name = 'SpCluster-18264.0']",
    "css" : {
      "background-color" : "rgb(255,153,0)"
    }
  }, {
    "selector" : "node[name = 'SpCluster-6175.7']",
    "css" : {
      "background-color" : "rgb(255,153,0)"
    }
  }, {
    "selector" : "node[name = 'PpCluster-13231.1']",
    "css" : {
      "background-color" : "rgb(0,0,255)"
    }
  }, {
    "selector" : "node[name = 'SpCluster-62.0']",
    "css" : {
      "background-color" : "rgb(255,153,0)"
    }
  }, {
    "selector" : "node[name = 'AaCluster-19717.0']",
    "css" : {
      "background-color" : "rgb(153,153,0)"
    }
  }, {
    "selector" : "node[name = 'PpCluster-16466.0']",
    "css" : {
      "background-color" : "rgb(0,0,255)"
    }
  }, {
    "selector" : "node[name = 'PpCluster-5327.0']",
    "css" : {
      "background-color" : "rgb(0,0,255)"
    }
  }, {
    "selector" : "node[name = 'SpCluster-19557.3']",
    "css" : {
      "background-color" : "rgb(255,153,0)"
    }
  }, {
    "selector" : "node[name = 'AaCluster-12341.0']",
    "css" : {
      "background-color" : "rgb(153,153,0)"
    }
  }, {
    "selector" : "node[name = 'PpCluster-9264.0']",
    "css" : {
      "background-color" : "rgb(0,0,255)"
    }
  }, {
    "selector" : "node[name = 'SpCluster-4959.0']",
    "css" : {
      "background-color" : "rgb(255,153,0)"
    }
  }, {
    "selector" : "node[name = 'SpCluster-13182.416']",
    "css" : {
      "background-color" : "rgb(255,153,0)"
    }
  }, {
    "selector" : "node[name = 'SpCluster-14645.0']",
    "css" : {
      "background-color" : "rgb(255,153,0)"
    }
  }, {
    "selector" : "node[name = 'AaCluster-12450.0']",
    "css" : {
      "background-color" : "rgb(153,153,0)"
    }
  }, {
    "selector" : "node[name = 'PpCluster-11058.1']",
    "css" : {
      "background-color" : "rgb(0,0,255)"
    }
  }, {
    "selector" : "node[name = 'PpCluster-15674.0']",
    "css" : {
      "background-color" : "rgb(0,0,255)"
    }
  }, {
    "selector" : "node[name = 'SpCluster-14449.0']",
    "css" : {
      "background-color" : "rgb(255,153,0)"
    }
  }, {
    "selector" : "node[name = 'PpCluster-8501.0']",
    "css" : {
      "background-color" : "rgb(0,0,255)"
    }
  }, {
    "selector" : "node[name = 'SpCluster-12973.0']",
    "css" : {
      "background-color" : "rgb(255,153,0)"
    }
  }, {
    "selector" : "node[name = 'PpCluster-8501.1']",
    "css" : {
      "background-color" : "rgb(0,0,255)"
    }
  }, {
    "selector" : "node[name = 'SpCluster-12208.0']",
    "css" : {
      "background-color" : "rgb(255,153,0)"
    }
  }, {
    "selector" : "node[name = 'SpCluster-1794.0']",
    "css" : {
      "background-color" : "rgb(255,153,0)"
    }
  }, {
    "selector" : "node[name = 'AaCluster-16408.0']",
    "css" : {
      "background-color" : "rgb(153,153,0)"
    }
  }, {
    "selector" : "node[name = 'PpCluster-20842.1']",
    "css" : {
      "background-color" : "rgb(0,0,255)"
    }
  }, {
    "selector" : "node[name = 'SpCluster-17007.0']",
    "css" : {
      "background-color" : "rgb(255,153,0)"
    }
  }, {
    "selector" : "node[name = 'SpCluster-11529.0']",
    "css" : {
      "background-color" : "rgb(255,153,0)"
    }
  }, {
    "selector" : "node[name = 'PpCluster-11506.0']",
    "css" : {
      "background-color" : "rgb(0,0,255)"
    }
  }, {
    "selector" : "node[name = 'SpCluster-18059.0']",
    "css" : {
      "background-color" : "rgb(255,153,0)"
    }
  }, {
    "selector" : "node[name = 'PpCluster-17319.0']",
    "css" : {
      "background-color" : "rgb(0,0,255)"
    }
  }, {
    "selector" : "node[name = 'PpCluster-20842.0']",
    "css" : {
      "background-color" : "rgb(0,0,255)"
    }
  }, {
    "selector" : "node[name = 'PpCluster-10272.2']",
    "css" : {
      "background-color" : "rgb(0,0,255)"
    }
  }, {
    "selector" : "node[name = 'SpCluster-4846.0']",
    "css" : {
      "background-color" : "rgb(255,153,0)"
    }
  }, {
    "selector" : "node[name = 'SpCluster-2314.0']",
    "css" : {
      "background-color" : "rgb(255,153,0)"
    }
  }, {
    "selector" : "node[name = 'SpCluster-19537.0']",
    "css" : {
      "background-color" : "rgb(255,153,0)"
    }
  }, {
    "selector" : "node[name = 'SpCluster-2314.1']",
    "css" : {
      "background-color" : "rgb(255,153,0)"
    }
  }, {
    "selector" : "node[name = 'PpCluster-17602.3']",
    "css" : {
      "background-color" : "rgb(0,0,255)"
    }
  }, {
    "selector" : "node[name = 'SpCluster-2834.0']",
    "css" : {
      "background-color" : "rgb(255,153,0)"
    }
  }, {
    "selector" : "node[name = 'PpCluster-8950.1']",
    "css" : {
      "background-color" : "rgb(0,0,255)"
    }
  }, {
    "selector" : "node[name = 'SpCluster-15980.2']",
    "css" : {
      "background-color" : "rgb(255,153,0)"
    }
  }, {
    "selector" : "node[name = 'SpCluster-20214.0']",
    "css" : {
      "background-color" : "rgb(255,153,0)"
    }
  }, {
    "selector" : "node[name = 'SpCluster-20029.1']",
    "css" : {
      "background-color" : "rgb(255,153,0)"
    }
  }, {
    "selector" : "node[name = 'AaCluster-7963.0']",
    "css" : {
      "background-color" : "rgb(153,153,0)"
    }
  }, {
    "selector" : "node[name = 'SpCluster-12984.0']",
    "css" : {
      "background-color" : "rgb(255,153,0)"
    }
  }, {
    "selector" : "node[name = 'SpCluster-19154.1']",
    "css" : {
      "background-color" : "rgb(255,153,0)"
    }
  }, {
    "selector" : "node[name = 'SpCluster-8883.0']",
    "css" : {
      "background-color" : "rgb(255,153,0)"
    }
  }, {
    "selector" : "node[name = 'PpCluster-2938.3']",
    "css" : {
      "background-color" : "rgb(0,0,255)"
    }
  }, {
    "selector" : "node[name = 'SpCluster-13423.0']",
    "css" : {
      "background-color" : "rgb(255,153,0)"
    }
  }, {
    "selector" : "node[name = 'PpCluster-2938.1']",
    "css" : {
      "background-color" : "rgb(0,0,255)"
    }
  }, {
    "selector" : "node[name = 'SpCluster-12899.0']",
    "css" : {
      "background-color" : "rgb(255,153,0)"
    }
  }, {
    "selector" : "node[name = 'PpCluster-2938.2']",
    "css" : {
      "background-color" : "rgb(0,0,255)"
    }
  }, {
    "selector" : "node[name = 'PpCluster-17394.0']",
    "css" : {
      "background-color" : "rgb(0,0,255)"
    }
  }, {
    "selector" : "node[name = 'SpCluster-17976.1']",
    "css" : {
      "background-color" : "rgb(255,153,0)"
    }
  }, {
    "selector" : "node[name = 'SpCluster-19154.2']",
    "css" : {
      "background-color" : "rgb(255,153,0)"
    }
  }, {
    "selector" : "node[name = 'PpCluster-17394.2']",
    "css" : {
      "background-color" : "rgb(0,0,255)"
    }
  }, {
    "selector" : "node[name = 'PpCluster-17394.1']",
    "css" : {
      "background-color" : "rgb(0,0,255)"
    }
  }, {
    "selector" : "node[name = 'SpCluster-7600.0']",
    "css" : {
      "background-color" : "rgb(255,153,0)"
    }
  }, {
    "selector" : "node[name = 'SpCluster-7646.0']",
    "css" : {
      "background-color" : "rgb(255,153,0)"
    }
  }, {
    "selector" : "node[name = 'SpCluster-2216.0']",
    "css" : {
      "background-color" : "rgb(255,153,0)"
    }
  }, {
    "selector" : "node[name = 'MpCluster-18388.0']",
    "css" : {
      "background-color" : "rgb(255,51,51)"
    }
  }, {
    "selector" : "node[name = 'SpCluster-11409.0']",
    "css" : {
      "background-color" : "rgb(255,153,0)"
    }
  }, {
    "selector" : "node[name = 'SpCluster-9645.0']",
    "css" : {
      "background-color" : "rgb(255,153,0)"
    }
  }, {
    "selector" : "node[name = 'PpCluster-13751.1']",
    "css" : {
      "background-color" : "rgb(0,0,255)"
    }
  }, {
    "selector" : "node[name = 'PpCluster-7604.1']",
    "css" : {
      "background-color" : "rgb(0,0,255)"
    }
  }, {
    "selector" : "node[name = 'SpCluster-12742.0']",
    "css" : {
      "background-color" : "rgb(255,153,0)"
    }
  }, {
    "selector" : "node[name = 'SpCluster-2327.0']",
    "css" : {
      "background-color" : "rgb(255,153,0)"
    }
  }, {
    "selector" : "node[name = 'SpCluster-15346.0']",
    "css" : {
      "background-color" : "rgb(255,153,0)"
    }
  }, {
    "selector" : "node[name = 'SpCluster-6002.0']",
    "css" : {
      "background-color" : "rgb(255,153,0)"
    }
  }, {
    "selector" : "node[name = 'PpCluster-25421.0']",
    "css" : {
      "background-color" : "rgb(0,0,255)"
    }
  }, {
    "selector" : "node[name = 'SpCluster-7492.0']",
    "css" : {
      "background-color" : "rgb(255,153,0)"
    }
  }, {
    "selector" : "node[name = 'SpCluster-9271.0']",
    "css" : {
      "background-color" : "rgb(255,153,0)"
    }
  }, {
    "selector" : "node[name = 'SpCluster-16245.0']",
    "css" : {
      "background-color" : "rgb(255,153,0)"
    }
  }, {
    "selector" : "node[name = 'PpCluster-8053.0']",
    "css" : {
      "background-color" : "rgb(0,0,255)"
    }
  }, {
    "selector" : "node[name = 'SpCluster-14969.0']",
    "css" : {
      "background-color" : "rgb(255,153,0)"
    }
  }, {
    "selector" : "node[name = 'SpCluster-13990.0']",
    "css" : {
      "background-color" : "rgb(255,153,0)"
    }
  }, {
    "selector" : "node[name = 'CrCluster-9812.0']",
    "css" : {
      "background-color" : "rgb(255,102,255)"
    }
  }, {
    "selector" : "node[name = 'SpCluster-10116.0']",
    "css" : {
      "background-color" : "rgb(255,153,0)"
    }
  }, {
    "selector" : "node[name = 'AaCluster-7580.0']",
    "css" : {
      "background-color" : "rgb(153,153,0)"
    }
  }, {
    "selector" : "node[name = 'SpCluster-9967.0']",
    "css" : {
      "background-color" : "rgb(255,153,0)"
    }
  }, {
    "selector" : "node[name = 'SpCluster-10536.0']",
    "css" : {
      "background-color" : "rgb(255,153,0)"
    }
  }, {
    "selector" : "node[name = 'SpCluster-8243.0']",
    "css" : {
      "background-color" : "rgb(255,153,0)"
    }
  }, {
    "selector" : "node[name = 'SpCluster-14836.0']",
    "css" : {
      "background-color" : "rgb(255,153,0)"
    }
  }, {
    "selector" : "node[name = 'SpCluster-18353.0']",
    "css" : {
      "background-color" : "rgb(255,153,0)"
    }
  }, {
    "selector" : "node[name = 'SpCluster-3827.0']",
    "css" : {
      "background-color" : "rgb(255,153,0)"
    }
  }, {
    "selector" : "node[name = 'PpCluster-10862.1']",
    "css" : {
      "background-color" : "rgb(0,0,255)"
    }
  }, {
    "selector" : "node[name = 'PpCluster-10862.3']",
    "css" : {
      "background-color" : "rgb(0,0,255)"
    }
  }, {
    "selector" : "node[name = 'PpCluster-12601.2']",
    "css" : {
      "background-color" : "rgb(0,0,255)"
    }
  }, {
    "selector" : "node[name = 'PpCluster-12601.1']",
    "css" : {
      "background-color" : "rgb(0,0,255)"
    }
  }, {
    "selector" : "node[name = 'PpCluster-9048.0']",
    "css" : {
      "background-color" : "rgb(0,0,255)"
    }
  }, {
    "selector" : "node[name = 'SpCluster-16619.0']",
    "css" : {
      "background-color" : "rgb(255,153,0)"
    }
  }, {
    "selector" : "node[name = 'SpCluster-2042.9']",
    "css" : {
      "background-color" : "rgb(255,153,0)"
    }
  }, {
    "selector" : "node[name = 'PpCluster-9048.2']",
    "css" : {
      "background-color" : "rgb(0,0,255)"
    }
  }, {
    "selector" : "node[name = 'SpCluster-15642.4']",
    "css" : {
      "background-color" : "rgb(255,153,0)"
    }
  }, {
    "selector" : "node[name = 'PpCluster-23686.0']",
    "css" : {
      "background-color" : "rgb(0,0,255)"
    }
  }, {
    "selector" : "node[name = 'SpCluster-14978.0']",
    "css" : {
      "background-color" : "rgb(255,153,0)"
    }
  }, {
    "selector" : "node[name = 'SpCluster-14978.1']",
    "css" : {
      "background-color" : "rgb(255,153,0)"
    }
  }, {
    "selector" : "node[name = 'SpCluster-19381.1']",
    "css" : {
      "background-color" : "rgb(255,153,0)"
    }
  }, {
    "selector" : "node[name = 'SpCluster-14405.2']",
    "css" : {
      "background-color" : "rgb(255,153,0)"
    }
  }, {
    "selector" : "node[name = 'PpCluster-15917.0']",
    "css" : {
      "background-color" : "rgb(0,0,255)"
    }
  }, {
    "selector" : "node[name = 'PpCluster-20170.0']",
    "css" : {
      "background-color" : "rgb(0,0,255)"
    }
  }, {
    "selector" : "node[name = 'PpCluster-25632.2']",
    "css" : {
      "background-color" : "rgb(0,0,255)"
    }
  }, {
    "selector" : "node[name = 'PpCluster-25632.1']",
    "css" : {
      "background-color" : "rgb(0,0,255)"
    }
  }, {
    "selector" : "node[name = 'SpCluster-18882.0']",
    "css" : {
      "background-color" : "rgb(255,153,0)"
    }
  }, {
    "selector" : "node[name = 'AaCluster-8963.1521']",
    "css" : {
      "background-color" : "rgb(153,153,0)"
    }
  }, {
    "selector" : "node[name = 'PpCluster-582.0']",
    "css" : {
      "background-color" : "rgb(0,0,255)"
    }
  }, {
    "selector" : "node[name = 'SpCluster-16506.0']",
    "css" : {
      "background-color" : "rgb(255,153,0)"
    }
  }, {
    "selector" : "node[name = 'PpCluster-25293.3']",
    "css" : {
      "background-color" : "rgb(0,0,255)"
    }
  }, {
    "selector" : "node[name = 'SpCluster-15993.0']",
    "css" : {
      "background-color" : "rgb(255,153,0)"
    }
  }, {
    "selector" : "node[name = 'PpCluster-20720.1']",
    "css" : {
      "background-color" : "rgb(0,0,255)"
    }
  }, {
    "selector" : "node[name = 'PpCluster-25293.4']",
    "css" : {
      "background-color" : "rgb(0,0,255)"
    }
  }, {
    "selector" : "node[name = 'CrCluster-17394.0']",
    "css" : {
      "background-color" : "rgb(255,102,255)"
    }
  }, {
    "selector" : "node[name = 'SpCluster-20227.1']",
    "css" : {
      "background-color" : "rgb(255,153,0)"
    }
  }, {
    "selector" : "node[name = 'PpCluster-23531.0']",
    "css" : {
      "background-color" : "rgb(0,0,255)"
    }
  }, {
    "selector" : "node[name = 'PpCluster-19878.1']",
    "css" : {
      "background-color" : "rgb(0,0,255)"
    }
  }, {
    "selector" : "node[name = 'PpCluster-19878.0']",
    "css" : {
      "background-color" : "rgb(0,0,255)"
    }
  }, {
    "selector" : "node[name = 'CrCluster-41652.0']",
    "css" : {
      "background-color" : "rgb(255,102,255)"
    }
  }, {
    "selector" : "node[name = 'SpCluster-13454.0']",
    "css" : {
      "background-color" : "rgb(255,153,0)"
    }
  }, {
    "selector" : "node[name = 'SpCluster-18200.0']",
    "css" : {
      "background-color" : "rgb(255,153,0)"
    }
  }, {
    "selector" : "node[name = 'SpCluster-7052.0']",
    "css" : {
      "background-color" : "rgb(255,153,0)"
    }
  }, {
    "selector" : "node[name = 'PpCluster-7508.0']",
    "css" : {
      "background-color" : "rgb(0,0,255)"
    }
  }, {
    "selector" : "node[name = 'PpCluster-18904.0']",
    "css" : {
      "background-color" : "rgb(0,0,255)"
    }
  }, {
    "selector" : "node[name = 'SpCluster-9845.0']",
    "css" : {
      "background-color" : "rgb(255,153,0)"
    }
  }, {
    "selector" : "node[name = 'CrCluster-3237.1726']",
    "css" : {
      "background-color" : "rgb(255,102,255)"
    }
  }, {
    "selector" : "node[name = 'PpCluster-13017.0']",
    "css" : {
      "background-color" : "rgb(0,0,255)"
    }
  }, {
    "selector" : "node[name = 'SpCluster-11353.0']",
    "css" : {
      "background-color" : "rgb(255,153,0)"
    }
  }, {
    "selector" : "node[name = 'PpCluster-23004.0']",
    "css" : {
      "background-color" : "rgb(0,0,255)"
    }
  }, {
    "selector" : "node[name = 'SpCluster-16826.0']",
    "css" : {
      "background-color" : "rgb(255,153,0)"
    }
  }, {
    "selector" : "node[name = 'SpCluster-5095.0']",
    "css" : {
      "background-color" : "rgb(255,153,0)"
    }
  }, {
    "selector" : "node[name = 'PpCluster-13707.0']",
    "css" : {
      "background-color" : "rgb(0,0,255)"
    }
  }, {
    "selector" : "node[name = 'SpCluster-13182.478']",
    "css" : {
      "background-color" : "rgb(255,153,0)"
    }
  }, {
    "selector" : "node[name = 'SpCluster-18377.0']",
    "css" : {
      "background-color" : "rgb(255,153,0)"
    }
  }, {
    "selector" : "node[name = 'SpCluster-18586.0']",
    "css" : {
      "background-color" : "rgb(255,153,0)"
    }
  }, {
    "selector" : "node[name = 'SpCluster-5654.0']",
    "css" : {
      "background-color" : "rgb(255,153,0)"
    }
  }, {
    "selector" : "node[name = 'MpCluster-25788.0']",
    "css" : {
      "background-color" : "rgb(255,51,51)"
    }
  }, {
    "selector" : "node[name = 'PpCluster-25349.0']",
    "css" : {
      "background-color" : "rgb(0,0,255)"
    }
  }, {
    "selector" : "node[name = 'AaCluster-16608.0']",
    "css" : {
      "background-color" : "rgb(153,153,0)"
    }
  }, {
    "selector" : "node[name = 'PpCluster-15129.0']",
    "css" : {
      "background-color" : "rgb(0,0,255)"
    }
  }, {
    "selector" : "node[name = 'SpCluster-19757.0']",
    "css" : {
      "background-color" : "rgb(255,153,0)"
    }
  }, {
    "selector" : "node[name = 'SpCluster-20316.0']",
    "css" : {
      "background-color" : "rgb(255,153,0)"
    }
  }, {
    "selector" : "node[name = 'SpCluster-10656.0']",
    "css" : {
      "background-color" : "rgb(255,153,0)"
    }
  }, {
    "selector" : "node[name = 'SpCluster-13981.0']",
    "css" : {
      "background-color" : "rgb(255,153,0)"
    }
  }, {
    "selector" : "node[name = 'PpCluster-18672.3']",
    "css" : {
      "background-color" : "rgb(0,0,255)"
    }
  }, {
    "selector" : "node[name = 'SpCluster-1508.0']",
    "css" : {
      "background-color" : "rgb(255,153,0)"
    }
  }, {
    "selector" : "node[name = 'PpCluster-20194.0']",
    "css" : {
      "background-color" : "rgb(0,0,255)"
    }
  }, {
    "selector" : "node[name = 'SpCluster-8619.0']",
    "css" : {
      "background-color" : "rgb(255,153,0)"
    }
  }, {
    "selector" : "node[name = 'SpCluster-3148.2']",
    "css" : {
      "background-color" : "rgb(255,153,0)"
    }
  }, {
    "selector" : "node[name = 'PpCluster-20437.0']",
    "css" : {
      "background-color" : "rgb(0,0,255)"
    }
  }, {
    "selector" : "node[name = 'PpCluster-26133.0']",
    "css" : {
      "background-color" : "rgb(0,0,255)"
    }
  }, {
    "selector" : "node[name = 'PpCluster-19284.0']",
    "css" : {
      "background-color" : "rgb(0,0,255)"
    }
  }, {
    "selector" : "node[name = 'AaCluster-19021.0']",
    "css" : {
      "background-color" : "rgb(153,153,0)"
    }
  }, {
    "selector" : "node[name = 'SpCluster-12076.0']",
    "css" : {
      "background-color" : "rgb(255,153,0)"
    }
  }, {
    "selector" : "node[name = 'AaCluster-10512.0']",
    "css" : {
      "background-color" : "rgb(153,153,0)"
    }
  }, {
    "selector" : "node[name = 'PpCluster-15556.0']",
    "css" : {
      "background-color" : "rgb(0,0,255)"
    }
  }, {
    "selector" : "node[name = 'SpCluster-12052.0']",
    "css" : {
      "background-color" : "rgb(255,153,0)"
    }
  }, {
    "selector" : "node[name = 'SpCluster-8332.0']",
    "css" : {
      "background-color" : "rgb(255,153,0)"
    }
  }, {
    "selector" : "node[name = 'SpCluster-461.1']",
    "css" : {
      "background-color" : "rgb(255,153,0)"
    }
  }, {
    "selector" : "node[name = 'PpCluster-373.2']",
    "css" : {
      "background-color" : "rgb(0,0,255)"
    }
  }, {
    "selector" : "node[name = 'SpCluster-4032.0']",
    "css" : {
      "background-color" : "rgb(255,153,0)"
    }
  }, {
    "selector" : "node[name = 'SpCluster-5763.0']",
    "css" : {
      "background-color" : "rgb(255,153,0)"
    }
  }, {
    "selector" : "node[name = 'SpCluster-19515.0']",
    "css" : {
      "background-color" : "rgb(255,153,0)"
    }
  }, {
    "selector" : "node[name = 'SpCluster-19065.0']",
    "css" : {
      "background-color" : "rgb(255,153,0)"
    }
  }, {
    "selector" : "node[name = 'PpCluster-14078.0']",
    "css" : {
      "background-color" : "rgb(0,0,255)"
    }
  }, {
    "selector" : "node[name = 'PpCluster-26901.0']",
    "css" : {
      "background-color" : "rgb(0,0,255)"
    }
  }, {
    "selector" : "node[name = 'PpCluster-5932.1']",
    "css" : {
      "background-color" : "rgb(0,0,255)"
    }
  }, {
    "selector" : "node[name = 'PpCluster-22053.0']",
    "css" : {
      "background-color" : "rgb(0,0,255)"
    }
  }, {
    "selector" : "node[name = 'MpCluster-14240.3']",
    "css" : {
      "background-color" : "rgb(255,51,51)"
    }
  }, {
    "selector" : "node[name = 'PpCluster-19409.0']",
    "css" : {
      "background-color" : "rgb(0,0,255)"
    }
  }, {
    "selector" : "node[name = 'PpCluster-4303.1']",
    "css" : {
      "background-color" : "rgb(0,0,255)"
    }
  }, {
    "selector" : "node[name = 'PpCluster-825.4']",
    "css" : {
      "background-color" : "rgb(0,0,255)"
    }
  }, {
    "selector" : "node[name = 'CrCluster-38782.0']",
    "css" : {
      "background-color" : "rgb(255,102,255)"
    }
  }, {
    "selector" : "node[name = 'SpCluster-10653.0']",
    "css" : {
      "background-color" : "rgb(255,153,0)"
    }
  }, {
    "selector" : "node[name = 'MpCluster-17918.0']",
    "css" : {
      "background-color" : "rgb(255,51,51)"
    }
  }, {
    "selector" : "node[name = 'PpCluster-6506.0']",
    "css" : {
      "background-color" : "rgb(0,0,255)"
    }
  }, {
    "selector" : "node[name = 'AaCluster-19418.1']",
    "css" : {
      "background-color" : "rgb(153,153,0)"
    }
  }, {
    "selector" : "node[name = 'PpCluster-21865.0']",
    "css" : {
      "background-color" : "rgb(0,0,255)"
    }
  }, {
    "selector" : "node[name = 'SpCluster-13610.0']",
    "css" : {
      "background-color" : "rgb(255,153,0)"
    }
  }, {
    "selector" : "node[name = 'SpCluster-4250.0']",
    "css" : {
      "background-color" : "rgb(255,153,0)"
    }
  }, {
    "selector" : "node[name = 'PpCluster-13053.0']",
    "css" : {
      "background-color" : "rgb(0,0,255)"
    }
  }, {
    "selector" : "node[name = 'PpCluster-15210.3']",
    "css" : {
      "background-color" : "rgb(0,0,255)"
    }
  }, {
    "selector" : "node[name = 'SpCluster-1293.0']",
    "css" : {
      "background-color" : "rgb(255,153,0)"
    }
  }, {
    "selector" : "node[name = 'SpCluster-2042.10']",
    "css" : {
      "background-color" : "rgb(255,153,0)"
    }
  }, {
    "selector" : "node[name = 'PpCluster-26422.0']",
    "css" : {
      "background-color" : "rgb(0,0,255)"
    }
  }, {
    "selector" : "node[name = 'SpCluster-10085.0']",
    "css" : {
      "background-color" : "rgb(255,153,0)"
    }
  }, {
    "selector" : "node[name = 'SpCluster-5807.0']",
    "css" : {
      "background-color" : "rgb(255,153,0)"
    }
  }, {
    "selector" : "node[name = 'AaCluster-20253.0']",
    "css" : {
      "background-color" : "rgb(153,153,0)"
    }
  }, {
    "selector" : "node[name = 'PpCluster-22808.0']",
    "css" : {
      "background-color" : "rgb(0,0,255)"
    }
  }, {
    "selector" : "node[name = 'PpCluster-26302.1']",
    "css" : {
      "background-color" : "rgb(0,0,255)"
    }
  }, {
    "selector" : "node[name = 'SpCluster-7397.0']",
    "css" : {
      "background-color" : "rgb(255,153,0)"
    }
  }, {
    "selector" : "node[name = 'PpCluster-16855.1']",
    "css" : {
      "background-color" : "rgb(0,0,255)"
    }
  }, {
    "selector" : "node[name = 'PpCluster-22752.1']",
    "css" : {
      "background-color" : "rgb(0,0,255)"
    }
  }, {
    "selector" : "node[name = 'PpCluster-16143.0']",
    "css" : {
      "background-color" : "rgb(0,0,255)"
    }
  }, {
    "selector" : "node[name = 'SpCluster-1678.0']",
    "css" : {
      "background-color" : "rgb(255,153,0)"
    }
  }, {
    "selector" : "node[name = 'SpCluster-14796.0']",
    "css" : {
      "background-color" : "rgb(255,153,0)"
    }
  }, {
    "selector" : "node[name = 'SpCluster-2042.24']",
    "css" : {
      "background-color" : "rgb(255,153,0)"
    }
  }, {
    "selector" : "node[name = 'PpCluster-25152.1']",
    "css" : {
      "background-color" : "rgb(0,0,255)"
    }
  }, {
    "selector" : "node[name = 'PpCluster-23804.0']",
    "css" : {
      "background-color" : "rgb(0,0,255)"
    }
  }, {
    "selector" : "node[name = 'MpCluster-4477.0']",
    "css" : {
      "background-color" : "rgb(255,51,51)"
    }
  }, {
    "selector" : "node[name = 'SpCluster-1861.0']",
    "css" : {
      "background-color" : "rgb(255,153,0)"
    }
  }, {
    "selector" : "node[name = 'AaCluster-3551.0']",
    "css" : {
      "background-color" : "rgb(153,153,0)"
    }
  }, {
    "selector" : "node[name = 'PpCluster-13064.2']",
    "css" : {
      "background-color" : "rgb(0,0,255)"
    }
  }, {
    "selector" : "node[name = 'SpCluster-829.0']",
    "css" : {
      "background-color" : "rgb(255,153,0)"
    }
  }, {
    "selector" : "node[name = 'PpCluster-20738.2']",
    "css" : {
      "background-color" : "rgb(0,0,255)"
    }
  }, {
    "selector" : "node[name = 'SpCluster-18006.0']",
    "css" : {
      "background-color" : "rgb(255,153,0)"
    }
  }, {
    "selector" : "node[name = 'SpCluster-4973.0']",
    "css" : {
      "background-color" : "rgb(255,153,0)"
    }
  }, {
    "selector" : "node[name = 'SpCluster-19847.3']",
    "css" : {
      "background-color" : "rgb(255,153,0)"
    }
  }, {
    "selector" : "node[name = 'CrCluster-16632.0']",
    "css" : {
      "background-color" : "rgb(255,102,255)"
    }
  }, {
    "selector" : "node[name = 'PpCluster-23258.0']",
    "css" : {
      "background-color" : "rgb(0,0,255)"
    }
  }, {
    "selector" : "node[name = 'SpCluster-19847.0']",
    "css" : {
      "background-color" : "rgb(255,153,0)"
    }
  }, {
    "selector" : "node[name = 'SpCluster-13789.0']",
    "css" : {
      "background-color" : "rgb(255,153,0)"
    }
  }, {
    "selector" : "node[name = 'SpCluster-15027.0']",
    "css" : {
      "background-color" : "rgb(255,153,0)"
    }
  }, {
    "selector" : "node[name = 'SpCluster-19847.1']",
    "css" : {
      "background-color" : "rgb(255,153,0)"
    }
  }, {
    "selector" : "node[name = 'SpCluster-20048.0']",
    "css" : {
      "background-color" : "rgb(255,153,0)"
    }
  }, {
    "selector" : "node[name = 'SpCluster-18838.0']",
    "css" : {
      "background-color" : "rgb(255,153,0)"
    }
  }, {
    "selector" : "node[name = 'MpCluster-23393.11']",
    "css" : {
      "background-color" : "rgb(255,51,51)"
    }
  }, {
    "selector" : "node[name = 'PpCluster-14182.0']",
    "css" : {
      "background-color" : "rgb(0,0,255)"
    }
  }, {
    "selector" : "node[name = 'SpCluster-18838.1']",
    "css" : {
      "background-color" : "rgb(255,153,0)"
    }
  }, {
    "selector" : "node[name = 'PpCluster-18795.1']",
    "css" : {
      "background-color" : "rgb(0,0,255)"
    }
  }, {
    "selector" : "node[name = 'SpCluster-12625.0']",
    "css" : {
      "background-color" : "rgb(255,153,0)"
    }
  }, {
    "selector" : "node[name = 'SpCluster-15376.0']",
    "css" : {
      "background-color" : "rgb(255,153,0)"
    }
  }, {
    "selector" : "node[name = 'SpCluster-18895.20']",
    "css" : {
      "background-color" : "rgb(255,153,0)"
    }
  }, {
    "selector" : "node[name = 'SpCluster-1665.0']",
    "css" : {
      "background-color" : "rgb(255,153,0)"
    }
  }, {
    "selector" : "node[name = 'SpCluster-7231.0']",
    "css" : {
      "background-color" : "rgb(255,153,0)"
    }
  }, {
    "selector" : "node[name = 'SpCluster-19593.0']",
    "css" : {
      "background-color" : "rgb(255,153,0)"
    }
  }, {
    "selector" : "node[name = 'SpCluster-8776.0']",
    "css" : {
      "background-color" : "rgb(255,153,0)"
    }
  }, {
    "selector" : "node[name = 'PpCluster-19495.1']",
    "css" : {
      "background-color" : "rgb(0,0,255)"
    }
  }, {
    "selector" : "node[name = 'SpCluster-15016.0']",
    "css" : {
      "background-color" : "rgb(255,153,0)"
    }
  }, {
    "selector" : "node[name = 'PpCluster-15134.1']",
    "css" : {
      "background-color" : "rgb(0,0,255)"
    }
  }, {
    "selector" : "node[name = 'PpCluster-20473.3']",
    "css" : {
      "background-color" : "rgb(0,0,255)"
    }
  }, {
    "selector" : "node[name = 'SpCluster-17886.0']",
    "css" : {
      "background-color" : "rgb(255,153,0)"
    }
  }, {
    "selector" : "node[name = 'SpCluster-6320.0']",
    "css" : {
      "background-color" : "rgb(255,153,0)"
    }
  }, {
    "selector" : "node[name = 'PpCluster-15341.2']",
    "css" : {
      "background-color" : "rgb(0,0,255)"
    }
  }, {
    "selector" : "node[name = 'SpCluster-11368.1']",
    "css" : {
      "background-color" : "rgb(255,153,0)"
    }
  }, {
    "selector" : "node[name = 'SpCluster-9990.0']",
    "css" : {
      "background-color" : "rgb(255,153,0)"
    }
  }, {
    "selector" : "node[name = 'MpCluster-26302.0']",
    "css" : {
      "background-color" : "rgb(255,51,51)"
    }
  }, {
    "selector" : "node[name = 'SpCluster-15935.1']",
    "css" : {
      "background-color" : "rgb(255,153,0)"
    }
  }, {
    "selector" : "node[name = 'SpCluster-10411.0']",
    "css" : {
      "background-color" : "rgb(255,153,0)"
    }
  }, {
    "selector" : "node[name = 'PpCluster-9958.0']",
    "css" : {
      "background-color" : "rgb(0,0,255)"
    }
  }, {
    "selector" : "node[name = 'PpCluster-21140.1']",
    "css" : {
      "background-color" : "rgb(0,0,255)"
    }
  }, {
    "selector" : "node[name = 'PpCluster-25524.0']",
    "css" : {
      "background-color" : "rgb(0,0,255)"
    }
  }, {
    "selector" : "node[name = 'PpCluster-21625.1']",
    "css" : {
      "background-color" : "rgb(0,0,255)"
    }
  }, {
    "selector" : "node[name = 'PpCluster-8805.0']",
    "css" : {
      "background-color" : "rgb(0,0,255)"
    }
  }, {
    "selector" : "node[name = 'SpCluster-11969.0']",
    "css" : {
      "background-color" : "rgb(255,153,0)"
    }
  }, {
    "selector" : "node[name = 'PpCluster-10411.0']",
    "css" : {
      "background-color" : "rgb(0,0,255)"
    }
  }, {
    "selector" : "node[name = 'SpCluster-19956.0']",
    "css" : {
      "background-color" : "rgb(255,153,0)"
    }
  }, {
    "selector" : "node[name = 'PpCluster-23465.0']",
    "css" : {
      "background-color" : "rgb(0,0,255)"
    }
  }, {
    "selector" : "node[name = 'MpCluster-24485.0']",
    "css" : {
      "background-color" : "rgb(255,51,51)"
    }
  }, {
    "selector" : "node[name = 'PpCluster-12712.0']",
    "css" : {
      "background-color" : "rgb(0,0,255)"
    }
  }, {
    "selector" : "node[name = 'SpCluster-11431.0']",
    "css" : {
      "background-color" : "rgb(255,153,0)"
    }
  }, {
    "selector" : "node[name = 'SpCluster-8630.82']",
    "css" : {
      "background-color" : "rgb(255,153,0)"
    }
  }, {
    "selector" : "node[name = 'PpCluster-5101.0']",
    "css" : {
      "background-color" : "rgb(0,0,255)"
    }
  }, {
    "selector" : "node[name = 'SpCluster-13401.0']",
    "css" : {
      "background-color" : "rgb(255,153,0)"
    }
  }, {
    "selector" : "node[name = 'SpCluster-19155.0']",
    "css" : {
      "background-color" : "rgb(255,153,0)"
    }
  }, {
    "selector" : "node[name = 'PpCluster-13654.0']",
    "css" : {
      "background-color" : "rgb(0,0,255)"
    }
  }, {
    "selector" : "node[name = 'PpCluster-18773.0']",
    "css" : {
      "background-color" : "rgb(0,0,255)"
    }
  }, {
    "selector" : "node[name = 'PpCluster-26873.2']",
    "css" : {
      "background-color" : "rgb(0,0,255)"
    }
  }, {
    "selector" : "node[name = 'SpCluster-11248.0']",
    "css" : {
      "background-color" : "rgb(255,153,0)"
    }
  }, {
    "selector" : "node[name = 'SpCluster-16713.0']",
    "css" : {
      "background-color" : "rgb(255,153,0)"
    }
  }, {
    "selector" : "node[name = 'CrCluster-35114.0']",
    "css" : {
      "background-color" : "rgb(255,102,255)"
    }
  }, {
    "selector" : "node[name = 'PpCluster-12399.2']",
    "css" : {
      "background-color" : "rgb(0,0,255)"
    }
  }, {
    "selector" : "node[name = 'PpCluster-3961.0']",
    "css" : {
      "background-color" : "rgb(0,0,255)"
    }
  }, {
    "selector" : "node[name = 'SpCluster-57.2']",
    "css" : {
      "background-color" : "rgb(255,153,0)"
    }
  }, {
    "selector" : "node[name = 'CrCluster-35114.1']",
    "css" : {
      "background-color" : "rgb(255,102,255)"
    }
  }, {
    "selector" : "node[name = 'PpCluster-12399.1']",
    "css" : {
      "background-color" : "rgb(0,0,255)"
    }
  }, {
    "selector" : "node[name = 'PpCluster-18422.0']",
    "css" : {
      "background-color" : "rgb(0,0,255)"
    }
  }, {
    "selector" : "node[name = 'PpCluster-12399.6']",
    "css" : {
      "background-color" : "rgb(0,0,255)"
    }
  }, {
    "selector" : "node[name = 'SpCluster-16089.3']",
    "css" : {
      "background-color" : "rgb(255,153,0)"
    }
  }, {
    "selector" : "node[name = 'PpCluster-17348.0']",
    "css" : {
      "background-color" : "rgb(0,0,255)"
    }
  }, {
    "selector" : "node[name = 'SpCluster-9913.1']",
    "css" : {
      "background-color" : "rgb(255,153,0)"
    }
  }, {
    "selector" : "node[name = 'SpCluster-11139.0']",
    "css" : {
      "background-color" : "rgb(255,153,0)"
    }
  }, {
    "selector" : "node[name = 'SpCluster-17699.0']",
    "css" : {
      "background-color" : "rgb(255,153,0)"
    }
  }, {
    "selector" : "node[name = 'PpCluster-11444.0']",
    "css" : {
      "background-color" : "rgb(0,0,255)"
    }
  }, {
    "selector" : "node[name = 'AaCluster-16383.0']",
    "css" : {
      "background-color" : "rgb(153,153,0)"
    }
  }, {
    "selector" : "node[name = 'PpCluster-11444.1']",
    "css" : {
      "background-color" : "rgb(0,0,255)"
    }
  }, {
    "selector" : "node[name = 'PpCluster-11444.2']",
    "css" : {
      "background-color" : "rgb(0,0,255)"
    }
  }, {
    "selector" : "node[name = 'SpCluster-2687.0']",
    "css" : {
      "background-color" : "rgb(255,153,0)"
    }
  }, {
    "selector" : "node[name = 'SpCluster-12364.0']",
    "css" : {
      "background-color" : "rgb(255,153,0)"
    }
  }, {
    "selector" : "node[name = 'SpCluster-2957.0']",
    "css" : {
      "background-color" : "rgb(255,153,0)"
    }
  }, {
    "selector" : "node[name = 'SpCluster-6718.0']",
    "css" : {
      "background-color" : "rgb(255,153,0)"
    }
  }, {
    "selector" : "node[name = 'SpCluster-9338.0']",
    "css" : {
      "background-color" : "rgb(255,153,0)"
    }
  }, {
    "selector" : "node[name = 'SpCluster-11542.0']",
    "css" : {
      "background-color" : "rgb(255,153,0)"
    }
  }, {
    "selector" : "node[name = 'SpCluster-5564.0']",
    "css" : {
      "background-color" : "rgb(255,153,0)"
    }
  }, {
    "selector" : "node[name = 'PpCluster-15585.0']",
    "css" : {
      "background-color" : "rgb(0,0,255)"
    }
  }, {
    "selector" : "node[name = 'CrCluster-29448.0']",
    "css" : {
      "background-color" : "rgb(255,102,255)"
    }
  }, {
    "selector" : "node[name = 'SpCluster-185.0']",
    "css" : {
      "background-color" : "rgb(255,153,0)"
    }
  }, {
    "selector" : "node[name = 'SpCluster-2423.0']",
    "css" : {
      "background-color" : "rgb(255,153,0)"
    }
  }, {
    "selector" : "node[name = 'SpCluster-15839.0']",
    "css" : {
      "background-color" : "rgb(255,153,0)"
    }
  }, {
    "selector" : "node[name = 'SpCluster-16637.0']",
    "css" : {
      "background-color" : "rgb(255,153,0)"
    }
  }, {
    "selector" : "node[name = 'SpCluster-10882.0']",
    "css" : {
      "background-color" : "rgb(255,153,0)"
    }
  }, {
    "selector" : "node[name = 'SpCluster-12836.0']",
    "css" : {
      "background-color" : "rgb(255,153,0)"
    }
  }, {
    "selector" : "node[name = 'SpCluster-12120.0']",
    "css" : {
      "background-color" : "rgb(255,153,0)"
    }
  }, {
    "selector" : "node[name = 'SpCluster-19340.5']",
    "css" : {
      "background-color" : "rgb(255,153,0)"
    }
  }, {
    "selector" : "node[name = 'SpCluster-8630.49']",
    "css" : {
      "background-color" : "rgb(255,153,0)"
    }
  }, {
    "selector" : "node[name = 'PpCluster-8479.0']",
    "css" : {
      "background-color" : "rgb(0,0,255)"
    }
  }, {
    "selector" : "node[name = 'PpCluster-18699.0']",
    "css" : {
      "background-color" : "rgb(0,0,255)"
    }
  }, {
    "selector" : "node[name = 'SpCluster-9280.0']",
    "css" : {
      "background-color" : "rgb(255,153,0)"
    }
  }, {
    "selector" : "node[name = 'PpCluster-19497.0']",
    "css" : {
      "background-color" : "rgb(0,0,255)"
    }
  }, {
    "selector" : "node[name = 'CrCluster-40242.0']",
    "css" : {
      "background-color" : "rgb(255,102,255)"
    }
  }, {
    "selector" : "node[name = 'SpCluster-15223.0']",
    "css" : {
      "background-color" : "rgb(255,153,0)"
    }
  }, {
    "selector" : "node[name = 'SpCluster-5063.0']",
    "css" : {
      "background-color" : "rgb(255,153,0)"
    }
  }, {
    "selector" : "node[name = 'SpCluster-19340.14']",
    "css" : {
      "background-color" : "rgb(255,153,0)"
    }
  }, {
    "selector" : "node[name = 'SpCluster-20190.0']",
    "css" : {
      "background-color" : "rgb(255,153,0)"
    }
  }, {
    "selector" : "node[name = 'AaCluster-18399.0']",
    "css" : {
      "background-color" : "rgb(153,153,0)"
    }
  }, {
    "selector" : "node[name = 'PpCluster-26577.0']",
    "css" : {
      "background-color" : "rgb(0,0,255)"
    }
  }, {
    "selector" : "node[name = 'SpCluster-18348.1']",
    "css" : {
      "background-color" : "rgb(255,153,0)"
    }
  }, {
    "selector" : "node[name = 'SpCluster-16602.0']",
    "css" : {
      "background-color" : "rgb(255,153,0)"
    }
  }, {
    "selector" : "node[name = 'SpCluster-13621.0']",
    "css" : {
      "background-color" : "rgb(255,153,0)"
    }
  }, {
    "selector" : "node[name = 'PpCluster-21495.0']",
    "css" : {
      "background-color" : "rgb(0,0,255)"
    }
  }, {
    "selector" : "node[name = 'SpCluster-14316.0']",
    "css" : {
      "background-color" : "rgb(255,153,0)"
    }
  }, {
    "selector" : "node[name = 'SpCluster-11520.0']",
    "css" : {
      "background-color" : "rgb(255,153,0)"
    }
  }, {
    "selector" : "node[name = 'PpCluster-4545.1']",
    "css" : {
      "background-color" : "rgb(0,0,255)"
    }
  }, {
    "selector" : "node[name = 'PpCluster-13950.0']",
    "css" : {
      "background-color" : "rgb(0,0,255)"
    }
  }, {
    "selector" : "node[name = 'PpCluster-23508.1']",
    "css" : {
      "background-color" : "rgb(0,0,255)"
    }
  }, {
    "selector" : "node[name = 'PpCluster-20989.0']",
    "css" : {
      "background-color" : "rgb(0,0,255)"
    }
  }, {
    "selector" : "node[name = 'SpCluster-15234.0']",
    "css" : {
      "background-color" : "rgb(255,153,0)"
    }
  }, {
    "selector" : "node[name = 'SpCluster-9678.0']",
    "css" : {
      "background-color" : "rgb(255,153,0)"
    }
  }, {
    "selector" : "node[name = 'PpCluster-23508.0']",
    "css" : {
      "background-color" : "rgb(0,0,255)"
    }
  }, {
    "selector" : "node[name = 'SpCluster-6697.0']",
    "css" : {
      "background-color" : "rgb(255,153,0)"
    }
  }, {
    "selector" : "node[name = 'SpCluster-4304.1']",
    "css" : {
      "background-color" : "rgb(255,153,0)"
    }
  }, {
    "selector" : "node[name = 'SpCluster-3485.0']",
    "css" : {
      "background-color" : "rgb(255,153,0)"
    }
  }, {
    "selector" : "node[name = 'PpCluster-3507.2']",
    "css" : {
      "background-color" : "rgb(0,0,255)"
    }
  }, {
    "selector" : "node[name = 'SpCluster-10695.0']",
    "css" : {
      "background-color" : "rgb(255,153,0)"
    }
  }, {
    "selector" : "node[name = 'PpCluster-21401.2']",
    "css" : {
      "background-color" : "rgb(0,0,255)"
    }
  }, {
    "selector" : "node[name = 'PpCluster-25977.1']",
    "css" : {
      "background-color" : "rgb(0,0,255)"
    }
  }, {
    "selector" : "node[name = 'PpCluster-10235.4']",
    "css" : {
      "background-color" : "rgb(0,0,255)"
    }
  }, {
    "selector" : "node[name = 'PpCluster-15045.0']",
    "css" : {
      "background-color" : "rgb(0,0,255)"
    }
  }, {
    "selector" : "node[name = 'PpCluster-11061.0']",
    "css" : {
      "background-color" : "rgb(0,0,255)"
    }
  }, {
    "selector" : "node[name = 'PpCluster-14136.0']",
    "css" : {
      "background-color" : "rgb(0,0,255)"
    }
  }, {
    "selector" : "node[name = 'AaCluster-9564.0']",
    "css" : {
      "background-color" : "rgb(153,153,0)"
    }
  }, {
    "selector" : "node[name = 'PpCluster-19891.0']",
    "css" : {
      "background-color" : "rgb(0,0,255)"
    }
  }, {
    "selector" : "node[name = 'SpCluster-11348.0']",
    "css" : {
      "background-color" : "rgb(255,153,0)"
    }
  }, {
    "selector" : "node[name = 'PpCluster-9309.0']",
    "css" : {
      "background-color" : "rgb(0,0,255)"
    }
  }, {
    "selector" : "node[name = 'SpCluster-11348.1']",
    "css" : {
      "background-color" : "rgb(255,153,0)"
    }
  }, {
    "selector" : "node[name = 'PpCluster-9309.1']",
    "css" : {
      "background-color" : "rgb(0,0,255)"
    }
  }, {
    "selector" : "node[name = 'PpCluster-4623.0']",
    "css" : {
      "background-color" : "rgb(0,0,255)"
    }
  }, {
    "selector" : "node[name = 'PpCluster-18557.1']",
    "css" : {
      "background-color" : "rgb(0,0,255)"
    }
  }, {
    "selector" : "node[name = 'CrCluster-39056.14']",
    "css" : {
      "background-color" : "rgb(255,102,255)"
    }
  }, {
    "selector" : "node[name = 'PpCluster-20322.3']",
    "css" : {
      "background-color" : "rgb(0,0,255)"
    }
  }, {
    "selector" : "node[name = 'SpCluster-8930.0']",
    "css" : {
      "background-color" : "rgb(255,153,0)"
    }
  }, {
    "selector" : "node[name = 'PpCluster-24332.0']",
    "css" : {
      "background-color" : "rgb(0,0,255)"
    }
  }, {
    "selector" : "node[name = 'SpCluster-19540.0']",
    "css" : {
      "background-color" : "rgb(255,153,0)"
    }
  }, {
    "selector" : "node[name = 'SpCluster-8516.0']",
    "css" : {
      "background-color" : "rgb(255,153,0)"
    }
  }, {
    "selector" : "node[name = 'SpCluster-1493.0']",
    "css" : {
      "background-color" : "rgb(255,153,0)"
    }
  }, {
    "selector" : "node[name = 'SpCluster-2808.0']",
    "css" : {
      "background-color" : "rgb(255,153,0)"
    }
  }, {
    "selector" : "node[name = 'SpCluster-12464.0']",
    "css" : {
      "background-color" : "rgb(255,153,0)"
    }
  }, {
    "selector" : "node[name = 'SpCluster-9101.0']",
    "css" : {
      "background-color" : "rgb(255,153,0)"
    }
  }, {
    "selector" : "node[name = 'SpCluster-18967.0']",
    "css" : {
      "background-color" : "rgb(255,153,0)"
    }
  }, {
    "selector" : "node[name = 'SpCluster-7039.5']",
    "css" : {
      "background-color" : "rgb(255,153,0)"
    }
  }, {
    "selector" : "node[name = 'PpCluster-1157.0']",
    "css" : {
      "background-color" : "rgb(0,0,255)"
    }
  }, {
    "selector" : "node[name = 'SpCluster-7039.2']",
    "css" : {
      "background-color" : "rgb(255,153,0)"
    }
  }, {
    "selector" : "node[name = 'AaCluster-17233.0']",
    "css" : {
      "background-color" : "rgb(153,153,0)"
    }
  }, {
    "selector" : "node[name = 'PpCluster-3507.1']",
    "css" : {
      "background-color" : "rgb(0,0,255)"
    }
  }, {
    "selector" : "node[name = 'SpCluster-19673.0']",
    "css" : {
      "background-color" : "rgb(255,153,0)"
    }
  }, {
    "selector" : "node[name = 'SpCluster-13155.0']",
    "css" : {
      "background-color" : "rgb(255,153,0)"
    }
  }, {
    "selector" : "node[name = 'SpCluster-7333.0']",
    "css" : {
      "background-color" : "rgb(255,153,0)"
    }
  }, {
    "selector" : "node[name = 'SpCluster-3056.1']",
    "css" : {
      "background-color" : "rgb(255,153,0)"
    }
  }, {
    "selector" : "node[name = 'PpCluster-20586.1']",
    "css" : {
      "background-color" : "rgb(0,0,255)"
    }
  }, {
    "selector" : "node[name = 'SpCluster-12838.0']",
    "css" : {
      "background-color" : "rgb(255,153,0)"
    }
  }, {
    "selector" : "node[name = 'AaCluster-9190.0']",
    "css" : {
      "background-color" : "rgb(153,153,0)"
    }
  }, {
    "selector" : "node[name = 'CrCluster-27452.0']",
    "css" : {
      "background-color" : "rgb(255,102,255)"
    }
  }, {
    "selector" : "node[name = 'SpCluster-18437.0']",
    "css" : {
      "background-color" : "rgb(255,153,0)"
    }
  }, {
    "selector" : "node[name = 'SpCluster-9850.0']",
    "css" : {
      "background-color" : "rgb(255,153,0)"
    }
  }, {
    "selector" : "node[name = 'SpCluster-9850.1']",
    "css" : {
      "background-color" : "rgb(255,153,0)"
    }
  }, {
    "selector" : "node[name = 'PpCluster-23230.0']",
    "css" : {
      "background-color" : "rgb(0,0,255)"
    }
  }, {
    "selector" : "node[name = 'SpCluster-5923.0']",
    "css" : {
      "background-color" : "rgb(255,153,0)"
    }
  }, {
    "selector" : "node[name = 'SpCluster-15977.2']",
    "css" : {
      "background-color" : "rgb(255,153,0)"
    }
  }, {
    "selector" : "node[name = 'SpCluster-18194.1']",
    "css" : {
      "background-color" : "rgb(255,153,0)"
    }
  }, {
    "selector" : "node[name = 'SpCluster-15977.1']",
    "css" : {
      "background-color" : "rgb(255,153,0)"
    }
  }, {
    "selector" : "node[name = 'SpCluster-20011.0']",
    "css" : {
      "background-color" : "rgb(255,153,0)"
    }
  }, {
    "selector" : "node[name = 'PpCluster-4188.0']",
    "css" : {
      "background-color" : "rgb(0,0,255)"
    }
  }, {
    "selector" : "node[name = 'SpCluster-2785.0']",
    "css" : {
      "background-color" : "rgb(255,153,0)"
    }
  }, {
    "selector" : "node[name = 'PpCluster-6274.0']",
    "css" : {
      "background-color" : "rgb(0,0,255)"
    }
  }, {
    "selector" : "node[name = 'PpCluster-20938.0']",
    "css" : {
      "background-color" : "rgb(0,0,255)"
    }
  }, {
    "selector" : "node[name = 'SpCluster-20477.0']",
    "css" : {
      "background-color" : "rgb(255,153,0)"
    }
  }, {
    "selector" : "node[name = 'PpCluster-20991.1']",
    "css" : {
      "background-color" : "rgb(0,0,255)"
    }
  }, {
    "selector" : "node[name = 'SpCluster-4313.0']",
    "css" : {
      "background-color" : "rgb(255,153,0)"
    }
  }, {
    "selector" : "node[name = 'PpCluster-22672.4']",
    "css" : {
      "background-color" : "rgb(0,0,255)"
    }
  }, {
    "selector" : "node[name = 'PpCluster-18557.0']",
    "css" : {
      "background-color" : "rgb(0,0,255)"
    }
  }, {
    "selector" : "node[name = 'SpCluster-15977.0']",
    "css" : {
      "background-color" : "rgb(255,153,0)"
    }
  }, {
    "selector" : "node[name = 'PpCluster-12017.0']",
    "css" : {
      "background-color" : "rgb(0,0,255)"
    }
  }, {
    "selector" : "node[name = 'PpCluster-14258.0']",
    "css" : {
      "background-color" : "rgb(0,0,255)"
    }
  }, {
    "selector" : "node[name = 'PpCluster-25001.0']",
    "css" : {
      "background-color" : "rgb(0,0,255)"
    }
  }, {
    "selector" : "node[name = 'SpCluster-18281.0']",
    "css" : {
      "background-color" : "rgb(255,153,0)"
    }
  }, {
    "selector" : "node[name = 'SpCluster-3051.13']",
    "css" : {
      "background-color" : "rgb(255,153,0)"
    }
  }, {
    "selector" : "node[name = 'SpCluster-5417.0']",
    "css" : {
      "background-color" : "rgb(255,153,0)"
    }
  }, {
    "selector" : "node[name = 'SpCluster-13264.0']",
    "css" : {
      "background-color" : "rgb(255,153,0)"
    }
  }, {
    "selector" : "node[name = 'PpCluster-23824.2']",
    "css" : {
      "background-color" : "rgb(0,0,255)"
    }
  }, {
    "selector" : "node[name = 'PpCluster-26052.0']",
    "css" : {
      "background-color" : "rgb(0,0,255)"
    }
  }, {
    "selector" : "node[name = 'SpCluster-18402.0']",
    "css" : {
      "background-color" : "rgb(255,153,0)"
    }
  }, {
    "selector" : "node[name = 'PpCluster-11072.0']",
    "css" : {
      "background-color" : "rgb(0,0,255)"
    }
  }, {
    "selector" : "node[name = 'PpCluster-27046.1']",
    "css" : {
      "background-color" : "rgb(0,0,255)"
    }
  }, {
    "selector" : "node[name = 'SpCluster-6468.0']",
    "css" : {
      "background-color" : "rgb(255,153,0)"
    }
  }, {
    "selector" : "node[name = 'SpCluster-6520.0']",
    "css" : {
      "background-color" : "rgb(255,153,0)"
    }
  }, {
    "selector" : "node[name = 'SpCluster-18546.0']",
    "css" : {
      "background-color" : "rgb(255,153,0)"
    }
  }, {
    "selector" : "node[name = 'SpCluster-17991.1']",
    "css" : {
      "background-color" : "rgb(255,153,0)"
    }
  }, {
    "selector" : "node[name = 'SpCluster-18546.1']",
    "css" : {
      "background-color" : "rgb(255,153,0)"
    }
  }, {
    "selector" : "node[name = 'SpCluster-20144.0']",
    "css" : {
      "background-color" : "rgb(255,153,0)"
    }
  }, {
    "selector" : "node[name = 'AaCluster-12347.0']",
    "css" : {
      "background-color" : "rgb(153,153,0)"
    }
  }, {
    "selector" : "node[name = 'SpCluster-6557.0']",
    "css" : {
      "background-color" : "rgb(255,153,0)"
    }
  }, {
    "selector" : "node[name = 'PpCluster-11206.0']",
    "css" : {
      "background-color" : "rgb(0,0,255)"
    }
  }, {
    "selector" : "node[name = 'PpCluster-16096.0']",
    "css" : {
      "background-color" : "rgb(0,0,255)"
    }
  }, {
    "selector" : "node[name = 'PpCluster-2645.0']",
    "css" : {
      "background-color" : "rgb(0,0,255)"
    }
  }, {
    "selector" : "node[name = 'SpCluster-15145.0']",
    "css" : {
      "background-color" : "rgb(255,153,0)"
    }
  }, {
    "selector" : "node[name = 'SpCluster-3051.25']",
    "css" : {
      "background-color" : "rgb(255,153,0)"
    }
  }, {
    "selector" : "node[name = 'SpCluster-7050.17']",
    "css" : {
      "background-color" : "rgb(255,153,0)"
    }
  }, {
    "selector" : "node[name = 'SpCluster-17705.0']",
    "css" : {
      "background-color" : "rgb(255,153,0)"
    }
  }, {
    "selector" : "node[name = 'SpCluster-3051.26']",
    "css" : {
      "background-color" : "rgb(255,153,0)"
    }
  }, {
    "selector" : "node[name = 'SpCluster-7050.18']",
    "css" : {
      "background-color" : "rgb(255,153,0)"
    }
  }, {
    "selector" : "node[name = 'AaCluster-6382.0']",
    "css" : {
      "background-color" : "rgb(153,153,0)"
    }
  }, {
    "selector" : "node[name = 'PpCluster-26666.0']",
    "css" : {
      "background-color" : "rgb(0,0,255)"
    }
  }, {
    "selector" : "node[name = 'SpCluster-14556.1']",
    "css" : {
      "background-color" : "rgb(255,153,0)"
    }
  }, {
    "selector" : "node[name = 'PpCluster-10486.0']",
    "css" : {
      "background-color" : "rgb(0,0,255)"
    }
  }, {
    "selector" : "node[name = 'SpCluster-7050.11']",
    "css" : {
      "background-color" : "rgb(255,153,0)"
    }
  }, {
    "selector" : "node[name = 'PpCluster-1947.0']",
    "css" : {
      "background-color" : "rgb(0,0,255)"
    }
  }, {
    "selector" : "node[name = 'AaCluster-20420.0']",
    "css" : {
      "background-color" : "rgb(153,153,0)"
    }
  }, {
    "selector" : "node[name = 'SpCluster-5847.0']",
    "css" : {
      "background-color" : "rgb(255,153,0)"
    }
  }, {
    "selector" : "node[name = 'SpCluster-7050.16']",
    "css" : {
      "background-color" : "rgb(255,153,0)"
    }
  }, {
    "selector" : "node[name = 'SpCluster-7050.13']",
    "css" : {
      "background-color" : "rgb(255,153,0)"
    }
  }, {
    "selector" : "node[name = 'SpCluster-14861.0']",
    "css" : {
      "background-color" : "rgb(255,153,0)"
    }
  }, {
    "selector" : "node[name = 'SpCluster-7050.14']",
    "css" : {
      "background-color" : "rgb(255,153,0)"
    }
  }, {
    "selector" : "node[name = 'SpCluster-17901.0']",
    "css" : {
      "background-color" : "rgb(255,153,0)"
    }
  }, {
    "selector" : "node[name = 'SpCluster-18559.0']",
    "css" : {
      "background-color" : "rgb(255,153,0)"
    }
  }, {
    "selector" : "node[name = 'PpCluster-24897.1']",
    "css" : {
      "background-color" : "rgb(0,0,255)"
    }
  }, {
    "selector" : "node[name = 'SpCluster-346.0']",
    "css" : {
      "background-color" : "rgb(255,153,0)"
    }
  }, {
    "selector" : "node[name = 'PpCluster-24897.0']",
    "css" : {
      "background-color" : "rgb(0,0,255)"
    }
  }, {
    "selector" : "node[name = 'SpCluster-3030.0']",
    "css" : {
      "background-color" : "rgb(255,153,0)"
    }
  }, {
    "selector" : "node[name = 'PpCluster-18174.0']",
    "css" : {
      "background-color" : "rgb(0,0,255)"
    }
  }, {
    "selector" : "node[name = 'SpCluster-7718.0']",
    "css" : {
      "background-color" : "rgb(255,153,0)"
    }
  }, {
    "selector" : "node[name = 'PpCluster-13601.0']",
    "css" : {
      "background-color" : "rgb(0,0,255)"
    }
  }, {
    "selector" : "node[name = 'SpCluster-3051.31']",
    "css" : {
      "background-color" : "rgb(255,153,0)"
    }
  }, {
    "selector" : "node[name = 'SpCluster-17254.0']",
    "css" : {
      "background-color" : "rgb(255,153,0)"
    }
  }, {
    "selector" : "node[name = 'SpCluster-13395.0']",
    "css" : {
      "background-color" : "rgb(255,153,0)"
    }
  }, {
    "selector" : "node[name = 'PpCluster-23053.0']",
    "css" : {
      "background-color" : "rgb(0,0,255)"
    }
  }, {
    "selector" : "node[name = 'SpCluster-3051.35']",
    "css" : {
      "background-color" : "rgb(255,153,0)"
    }
  }, {
    "selector" : "node[name = 'PpCluster-2050.1']",
    "css" : {
      "background-color" : "rgb(0,0,255)"
    }
  }, {
    "selector" : "node[name = 'SpCluster-19709.0']",
    "css" : {
      "background-color" : "rgb(255,153,0)"
    }
  }, {
    "selector" : "node[name = 'SpCluster-3051.33']",
    "css" : {
      "background-color" : "rgb(255,153,0)"
    }
  }, {
    "selector" : "node[name = 'SpCluster-3051.38']",
    "css" : {
      "background-color" : "rgb(255,153,0)"
    }
  }, {
    "selector" : "node[name = 'SpCluster-3051.39']",
    "css" : {
      "background-color" : "rgb(255,153,0)"
    }
  }, {
    "selector" : "node[name = 'CrCluster-28590.0']",
    "css" : {
      "background-color" : "rgb(255,102,255)"
    }
  }, {
    "selector" : "node[name = 'SpCluster-14521.0']",
    "css" : {
      "background-color" : "rgb(255,153,0)"
    }
  }, {
    "selector" : "node[name = 'SpCluster-19355.0']",
    "css" : {
      "background-color" : "rgb(255,153,0)"
    }
  }, {
    "selector" : "node[name = 'SpCluster-11987.0']",
    "css" : {
      "background-color" : "rgb(255,153,0)"
    }
  }, {
    "selector" : "node[name = 'SpCluster-12135.0']",
    "css" : {
      "background-color" : "rgb(255,153,0)"
    }
  }, {
    "selector" : "node[name = 'AaCluster-14301.0']",
    "css" : {
      "background-color" : "rgb(153,153,0)"
    }
  }, {
    "selector" : "node[name = 'PpCluster-19026.1']",
    "css" : {
      "background-color" : "rgb(0,0,255)"
    }
  }, {
    "selector" : "node[name = 'SpCluster-13251.0']",
    "css" : {
      "background-color" : "rgb(255,153,0)"
    }
  }, {
    "selector" : "node[name = 'SpCluster-7050.26']",
    "css" : {
      "background-color" : "rgb(255,153,0)"
    }
  }, {
    "selector" : "node[name = 'SpCluster-3370.0']",
    "css" : {
      "background-color" : "rgb(255,153,0)"
    }
  }, {
    "selector" : "node[name = 'SpCluster-7050.25']",
    "css" : {
      "background-color" : "rgb(255,153,0)"
    }
  }, {
    "selector" : "node[name = 'SpCluster-104.0']",
    "css" : {
      "background-color" : "rgb(255,153,0)"
    }
  }, {
    "selector" : "node[name = 'SpCluster-11052.0']",
    "css" : {
      "background-color" : "rgb(255,153,0)"
    }
  }, {
    "selector" : "node[name = 'SpCluster-13408.96']",
    "css" : {
      "background-color" : "rgb(255,153,0)"
    }
  }, {
    "selector" : "node[name = 'PpCluster-16072.0']",
    "css" : {
      "background-color" : "rgb(0,0,255)"
    }
  }, {
    "selector" : "node[name = 'PpCluster-762.4']",
    "css" : {
      "background-color" : "rgb(0,0,255)"
    }
  }, {
    "selector" : "node[name = 'SpCluster-18646.1']",
    "css" : {
      "background-color" : "rgb(255,153,0)"
    }
  }, {
    "selector" : "node[name = 'CrCluster-39566.0']",
    "css" : {
      "background-color" : "rgb(255,102,255)"
    }
  }, {
    "selector" : "node[name = 'SpCluster-13845.1']",
    "css" : {
      "background-color" : "rgb(255,153,0)"
    }
  }, {
    "selector" : "node[name = 'SpCluster-6117.4']",
    "css" : {
      "background-color" : "rgb(255,153,0)"
    }
  }, {
    "selector" : "node[name = 'SpCluster-13845.2']",
    "css" : {
      "background-color" : "rgb(255,153,0)"
    }
  }, {
    "selector" : "node[name = 'AaCluster-17135.0']",
    "css" : {
      "background-color" : "rgb(153,153,0)"
    }
  }, {
    "selector" : "node[name = 'SpCluster-19190.0']",
    "css" : {
      "background-color" : "rgb(255,153,0)"
    }
  }, {
    "selector" : "node[name = 'PpCluster-24775.0']",
    "css" : {
      "background-color" : "rgb(0,0,255)"
    }
  }, {
    "selector" : "node[name = 'CrCluster-43034.1']",
    "css" : {
      "background-color" : "rgb(255,102,255)"
    }
  }, {
    "selector" : "node[name = 'CrCluster-39566.1']",
    "css" : {
      "background-color" : "rgb(255,102,255)"
    }
  }, {
    "selector" : "node[name = 'PpCluster-1507.1']",
    "css" : {
      "background-color" : "rgb(0,0,255)"
    }
  }, {
    "selector" : "node[name = 'SpCluster-10069.0']",
    "css" : {
      "background-color" : "rgb(255,153,0)"
    }
  }, {
    "selector" : "node[name = 'PpCluster-12268.0']",
    "css" : {
      "background-color" : "rgb(0,0,255)"
    }
  }, {
    "selector" : "node[name = 'SpCluster-14082.1']",
    "css" : {
      "background-color" : "rgb(255,153,0)"
    }
  }, {
    "selector" : "node[name = 'SpCluster-19092.0']",
    "css" : {
      "background-color" : "rgb(255,153,0)"
    }
  }, {
    "selector" : "node[name = 'CrCluster-32248.0']",
    "css" : {
      "background-color" : "rgb(255,102,255)"
    }
  }, {
    "selector" : "node[name = 'SpCluster-7122.0']",
    "css" : {
      "background-color" : "rgb(255,153,0)"
    }
  }, {
    "selector" : "node[name = 'SpCluster-15594.0']",
    "css" : {
      "background-color" : "rgb(255,153,0)"
    }
  }, {
    "selector" : "node[name = 'PpCluster-8618.0']",
    "css" : {
      "background-color" : "rgb(0,0,255)"
    }
  }, {
    "selector" : "node[name = 'CrCluster-32588.0']",
    "css" : {
      "background-color" : "rgb(255,102,255)"
    }
  }, {
    "selector" : "node[name = 'SpCluster-1887.0']",
    "css" : {
      "background-color" : "rgb(255,153,0)"
    }
  }, {
    "selector" : "node[name = 'PpCluster-14652.0']",
    "css" : {
      "background-color" : "rgb(0,0,255)"
    }
  }, {
    "selector" : "node[name = 'PpCluster-27146.2']",
    "css" : {
      "background-color" : "rgb(0,0,255)"
    }
  }, {
    "selector" : "node[name = 'SpCluster-215.2']",
    "css" : {
      "background-color" : "rgb(255,153,0)"
    }
  }, {
    "selector" : "node[name = 'CrCluster-3237.3486']",
    "css" : {
      "background-color" : "rgb(255,102,255)"
    }
  }, {
    "selector" : "node[name = 'SpCluster-16973.0']",
    "css" : {
      "background-color" : "rgb(255,153,0)"
    }
  }, {
    "selector" : "node[name = 'SpCluster-7244.0']",
    "css" : {
      "background-color" : "rgb(255,153,0)"
    }
  }, {
    "selector" : "node[name = 'PpCluster-6790.0']",
    "css" : {
      "background-color" : "rgb(0,0,255)"
    }
  }, {
    "selector" : "node[name = 'SpCluster-16390.0']",
    "css" : {
      "background-color" : "rgb(255,153,0)"
    }
  }, {
    "selector" : "node[name = 'SpCluster-2608.0']",
    "css" : {
      "background-color" : "rgb(255,153,0)"
    }
  }, {
    "selector" : "node[name = 'SpCluster-6337.1']",
    "css" : {
      "background-color" : "rgb(255,153,0)"
    }
  }, {
    "selector" : "node[name = 'SpCluster-7244.1']",
    "css" : {
      "background-color" : "rgb(255,153,0)"
    }
  }, {
    "selector" : "node[name = 'SpCluster-8260.0']",
    "css" : {
      "background-color" : "rgb(255,153,0)"
    }
  }, {
    "selector" : "node[name = 'SpCluster-10629.0']",
    "css" : {
      "background-color" : "rgb(255,153,0)"
    }
  }, {
    "selector" : "node[name = 'SpCluster-7440.0']",
    "css" : {
      "background-color" : "rgb(255,153,0)"
    }
  }, {
    "selector" : "node[name = 'PpCluster-8705.3']",
    "css" : {
      "background-color" : "rgb(0,0,255)"
    }
  }, {
    "selector" : "node[name = 'PpCluster-9854.0']",
    "css" : {
      "background-color" : "rgb(0,0,255)"
    }
  }, {
    "selector" : "node[name = 'SpCluster-19466.0']",
    "css" : {
      "background-color" : "rgb(255,153,0)"
    }
  }, {
    "selector" : "node[name = 'PpCluster-10595.0']",
    "css" : {
      "background-color" : "rgb(0,0,255)"
    }
  }, {
    "selector" : "node[name = 'SpCluster-11789.0']",
    "css" : {
      "background-color" : "rgb(255,153,0)"
    }
  }, {
    "selector" : "node[name = 'SpCluster-3051.61']",
    "css" : {
      "background-color" : "rgb(255,153,0)"
    }
  }, {
    "selector" : "node[name = 'PpCluster-26833.0']",
    "css" : {
      "background-color" : "rgb(0,0,255)"
    }
  }, {
    "selector" : "node[name = 'PpCluster-23480.0']",
    "css" : {
      "background-color" : "rgb(0,0,255)"
    }
  }, {
    "selector" : "node[name = 'SpCluster-10408.0']",
    "css" : {
      "background-color" : "rgb(255,153,0)"
    }
  }, {
    "selector" : "node[name = 'PpCluster-25137.0']",
    "css" : {
      "background-color" : "rgb(0,0,255)"
    }
  }, {
    "selector" : "node[name = 'PpCluster-13027.0']",
    "css" : {
      "background-color" : "rgb(0,0,255)"
    }
  }, {
    "selector" : "node[name = 'PpCluster-18612.0']",
    "css" : {
      "background-color" : "rgb(0,0,255)"
    }
  }, {
    "selector" : "node[name = 'PpCluster-7958.2']",
    "css" : {
      "background-color" : "rgb(0,0,255)"
    }
  }, {
    "selector" : "node[name = 'PpCluster-7958.1']",
    "css" : {
      "background-color" : "rgb(0,0,255)"
    }
  }, {
    "selector" : "node[name = 'AaCluster-19829.1']",
    "css" : {
      "background-color" : "rgb(153,153,0)"
    }
  }, {
    "selector" : "node[name = 'SpCluster-5517.0']",
    "css" : {
      "background-color" : "rgb(255,153,0)"
    }
  }, {
    "selector" : "node[name = 'SpCluster-13509.0']",
    "css" : {
      "background-color" : "rgb(255,153,0)"
    }
  }, {
    "selector" : "node[name = 'SpCluster-19412.0']",
    "css" : {
      "background-color" : "rgb(255,153,0)"
    }
  }, {
    "selector" : "node[name = 'SpCluster-14483.0']",
    "css" : {
      "background-color" : "rgb(255,153,0)"
    }
  }, {
    "selector" : "node[name = 'SpCluster-3051.78']",
    "css" : {
      "background-color" : "rgb(255,153,0)"
    }
  }, {
    "selector" : "node[name = 'SpCluster-20196.0']",
    "css" : {
      "background-color" : "rgb(255,153,0)"
    }
  }, {
    "selector" : "node[name = 'SpCluster-3051.79']",
    "css" : {
      "background-color" : "rgb(255,153,0)"
    }
  }, {
    "selector" : "node[name = 'SpCluster-3051.77']",
    "css" : {
      "background-color" : "rgb(255,153,0)"
    }
  }, {
    "selector" : "node[name = 'SpCluster-6777.0']",
    "css" : {
      "background-color" : "rgb(255,153,0)"
    }
  }, {
    "selector" : "node[name = 'PpCluster-2303.1']",
    "css" : {
      "background-color" : "rgb(0,0,255)"
    }
  }, {
    "selector" : "node[name = 'SpCluster-1693.0']",
    "css" : {
      "background-color" : "rgb(255,153,0)"
    }
  }, {
    "selector" : "node[name = 'SpCluster-2078.0']",
    "css" : {
      "background-color" : "rgb(255,153,0)"
    }
  }, {
    "selector" : "node[name = 'PpCluster-15655.0']",
    "css" : {
      "background-color" : "rgb(0,0,255)"
    }
  }, {
    "selector" : "node[name = 'PpCluster-12008.3']",
    "css" : {
      "background-color" : "rgb(0,0,255)"
    }
  }, {
    "selector" : "node[name = 'PpCluster-644.1']",
    "css" : {
      "background-color" : "rgb(0,0,255)"
    }
  }, {
    "selector" : "node[name = 'PpCluster-644.2']",
    "css" : {
      "background-color" : "rgb(0,0,255)"
    }
  }, {
    "selector" : "node[name = 'SpCluster-6633.0']",
    "css" : {
      "background-color" : "rgb(255,153,0)"
    }
  }, {
    "selector" : "node[name = 'PpCluster-26121.0']",
    "css" : {
      "background-color" : "rgb(0,0,255)"
    }
  }, {
    "selector" : "node[name = 'PpCluster-7618.0']",
    "css" : {
      "background-color" : "rgb(0,0,255)"
    }
  }, {
    "selector" : "node[name = 'SpCluster-8200.0']",
    "css" : {
      "background-color" : "rgb(255,153,0)"
    }
  }, {
    "selector" : "node[name = 'CrCluster-12126.0']",
    "css" : {
      "background-color" : "rgb(255,102,255)"
    }
  }, {
    "selector" : "node[name = 'PpCluster-10932.0']",
    "css" : {
      "background-color" : "rgb(0,0,255)"
    }
  }, {
    "selector" : "node[name = 'PpCluster-19446.0']",
    "css" : {
      "background-color" : "rgb(0,0,255)"
    }
  }, {
    "selector" : "node[name = 'PpCluster-26528.0']",
    "css" : {
      "background-color" : "rgb(0,0,255)"
    }
  }, {
    "selector" : "node[name = 'SpCluster-12774.0']",
    "css" : {
      "background-color" : "rgb(255,153,0)"
    }
  }, {
    "selector" : "node[name = 'PpCluster-3719.0']",
    "css" : {
      "background-color" : "rgb(0,0,255)"
    }
  }, {
    "selector" : "node[name = 'SpCluster-5811.1']",
    "css" : {
      "background-color" : "rgb(255,153,0)"
    }
  }, {
    "selector" : "node[name = 'SpCluster-5811.0']",
    "css" : {
      "background-color" : "rgb(255,153,0)"
    }
  }, {
    "selector" : "node[name = 'PpCluster-10978.2']",
    "css" : {
      "background-color" : "rgb(0,0,255)"
    }
  }, {
    "selector" : "node[name = 'SpCluster-9724.0']",
    "css" : {
      "background-color" : "rgb(255,153,0)"
    }
  }, {
    "selector" : "node[name = 'SpCluster-7521.0']",
    "css" : {
      "background-color" : "rgb(255,153,0)"
    }
  }, {
    "selector" : "node[name = 'PpCluster-1888.4']",
    "css" : {
      "background-color" : "rgb(0,0,255)"
    }
  }, {
    "selector" : "node[name = 'SpCluster-17911.0']",
    "css" : {
      "background-color" : "rgb(255,153,0)"
    }
  }, {
    "selector" : "node[name = 'SpCluster-13182.331']",
    "css" : {
      "background-color" : "rgb(255,153,0)"
    }
  }, {
    "selector" : "node[name = 'PpCluster-11209.0']",
    "css" : {
      "background-color" : "rgb(0,0,255)"
    }
  }, {
    "selector" : "node[name = 'PpCluster-25891.1']",
    "css" : {
      "background-color" : "rgb(0,0,255)"
    }
  }, {
    "selector" : "node[name = 'PpCluster-26298.0']",
    "css" : {
      "background-color" : "rgb(0,0,255)"
    }
  }, {
    "selector" : "node[name = 'PpCluster-21028.1']",
    "css" : {
      "background-color" : "rgb(0,0,255)"
    }
  }, {
    "selector" : "node[name = 'PpCluster-4956.0']",
    "css" : {
      "background-color" : "rgb(0,0,255)"
    }
  }, {
    "selector" : "node[name = 'SpCluster-18043.2']",
    "css" : {
      "background-color" : "rgb(255,153,0)"
    }
  }, {
    "selector" : "node[name = 'PpCluster-4956.1']",
    "css" : {
      "background-color" : "rgb(0,0,255)"
    }
  }, {
    "selector" : "node[name = 'SpCluster-3532.1']",
    "css" : {
      "background-color" : "rgb(255,153,0)"
    }
  }, {
    "selector" : "node[name = 'SpCluster-3532.3']",
    "css" : {
      "background-color" : "rgb(255,153,0)"
    }
  }, {
    "selector" : "node[name = 'PpCluster-10253.0']",
    "css" : {
      "background-color" : "rgb(0,0,255)"
    }
  }, {
    "selector" : "node[name = 'PpCluster-18020.0']",
    "css" : {
      "background-color" : "rgb(0,0,255)"
    }
  }, {
    "selector" : "node[name = 'PpCluster-10025.0']",
    "css" : {
      "background-color" : "rgb(0,0,255)"
    }
  }, {
    "selector" : "node[name = 'SpCluster-17398.0']",
    "css" : {
      "background-color" : "rgb(255,153,0)"
    }
  }, {
    "selector" : "node[name = 'SpCluster-6600.0']",
    "css" : {
      "background-color" : "rgb(255,153,0)"
    }
  }, {
    "selector" : "node[name = 'PpCluster-24338.0']",
    "css" : {
      "background-color" : "rgb(0,0,255)"
    }
  }, {
    "selector" : "node[name = 'SpCluster-18198.0']",
    "css" : {
      "background-color" : "rgb(255,153,0)"
    }
  }, {
    "selector" : "node[name = 'PpCluster-22822.0']",
    "css" : {
      "background-color" : "rgb(0,0,255)"
    }
  }, {
    "selector" : "node[name = 'PpCluster-19971.0']",
    "css" : {
      "background-color" : "rgb(0,0,255)"
    }
  }, {
    "selector" : "node[name = 'PpCluster-11405.0']",
    "css" : {
      "background-color" : "rgb(0,0,255)"
    }
  }, {
    "selector" : "node[name = 'AaCluster-2529.0']",
    "css" : {
      "background-color" : "rgb(153,153,0)"
    }
  }, {
    "selector" : "node[name = 'SpCluster-12761.0']",
    "css" : {
      "background-color" : "rgb(255,153,0)"
    }
  }, {
    "selector" : "node[name = 'PpCluster-8757.0']",
    "css" : {
      "background-color" : "rgb(0,0,255)"
    }
  }, {
    "selector" : "node[name = 'PpCluster-18769.0']",
    "css" : {
      "background-color" : "rgb(0,0,255)"
    }
  }, {
    "selector" : "node[name = 'PpCluster-21640.0']",
    "css" : {
      "background-color" : "rgb(0,0,255)"
    }
  }, {
    "selector" : "node[name = 'PpCluster-8594.0']",
    "css" : {
      "background-color" : "rgb(0,0,255)"
    }
  }, {
    "selector" : "node[name = 'SpCluster-17004.1']",
    "css" : {
      "background-color" : "rgb(255,153,0)"
    }
  }, {
    "selector" : "node[name = 'PpCluster-8866.0']",
    "css" : {
      "background-color" : "rgb(0,0,255)"
    }
  }, {
    "selector" : "node[name = 'SpCluster-20174.0']",
    "css" : {
      "background-color" : "rgb(255,153,0)"
    }
  }, {
    "selector" : "node[name = 'SpCluster-16457.0']",
    "css" : {
      "background-color" : "rgb(255,153,0)"
    }
  }, {
    "selector" : "node[name = 'SpCluster-19207.0']",
    "css" : {
      "background-color" : "rgb(255,153,0)"
    }
  }, {
    "selector" : "node[name = 'SpCluster-13222.0']",
    "css" : {
      "background-color" : "rgb(255,153,0)"
    }
  }, {
    "selector" : "node[name = 'PpCluster-25562.3']",
    "css" : {
      "background-color" : "rgb(0,0,255)"
    }
  }, {
    "selector" : "node[name = 'PpCluster-7880.1']",
    "css" : {
      "background-color" : "rgb(0,0,255)"
    }
  }, {
    "selector" : "node[name = 'SpCluster-19808.0']",
    "css" : {
      "background-color" : "rgb(255,153,0)"
    }
  }, {
    "selector" : "node[name = 'PpCluster-21599.0']",
    "css" : {
      "background-color" : "rgb(0,0,255)"
    }
  }, {
    "selector" : "node[name = 'SpCluster-16555.0']",
    "css" : {
      "background-color" : "rgb(255,153,0)"
    }
  }, {
    "selector" : "node[name = 'SpCluster-6888.0']",
    "css" : {
      "background-color" : "rgb(255,153,0)"
    }
  }, {
    "selector" : "node[name = 'SpCluster-12981.0']",
    "css" : {
      "background-color" : "rgb(255,153,0)"
    }
  }, {
    "selector" : "node[name = 'AaCluster-4796.0']",
    "css" : {
      "background-color" : "rgb(153,153,0)"
    }
  }, {
    "selector" : "node[name = 'PpCluster-1888.3']",
    "css" : {
      "background-color" : "rgb(0,0,255)"
    }
  }, {
    "selector" : "node[name = 'PpCluster-1252.0']",
    "css" : {
      "background-color" : "rgb(0,0,255)"
    }
  }, {
    "selector" : "node[name = 'PpCluster-9898.0']",
    "css" : {
      "background-color" : "rgb(0,0,255)"
    }
  }, {
    "selector" : "node[name = 'SpCluster-17517.0']",
    "css" : {
      "background-color" : "rgb(255,153,0)"
    }
  }, {
    "selector" : "node[name = 'SpCluster-7195.50']",
    "css" : {
      "background-color" : "rgb(255,153,0)"
    }
  }, {
    "selector" : "node[name = 'SpCluster-13048.0']",
    "css" : {
      "background-color" : "rgb(255,153,0)"
    }
  }, {
    "selector" : "node[name = 'SpCluster-7195.54']",
    "css" : {
      "background-color" : "rgb(255,153,0)"
    }
  }, {
    "selector" : "node[name = 'PpCluster-26274.0']",
    "css" : {
      "background-color" : "rgb(0,0,255)"
    }
  }, {
    "selector" : "node[name = 'PpCluster-762.20']",
    "css" : {
      "background-color" : "rgb(0,0,255)"
    }
  }, {
    "selector" : "node[name = 'SpCluster-17517.1']",
    "css" : {
      "background-color" : "rgb(255,153,0)"
    }
  }, {
    "selector" : "node[name = 'SpCluster-9853.0']",
    "css" : {
      "background-color" : "rgb(255,153,0)"
    }
  }, {
    "selector" : "node[name = 'SpCluster-17615.0']",
    "css" : {
      "background-color" : "rgb(255,153,0)"
    }
  }, {
    "selector" : "node[name = 'SpCluster-6361.0']",
    "css" : {
      "background-color" : "rgb(255,153,0)"
    }
  }, {
    "selector" : "node[name = 'CrCluster-39817.2']",
    "css" : {
      "background-color" : "rgb(255,102,255)"
    }
  }, {
    "selector" : "node[name = 'PpCluster-11251.0']",
    "css" : {
      "background-color" : "rgb(0,0,255)"
    }
  }, {
    "selector" : "node[name = 'SpCluster-8869.0']",
    "css" : {
      "background-color" : "rgb(255,153,0)"
    }
  }, {
    "selector" : "node[name = 'SpCluster-10964.0']",
    "css" : {
      "background-color" : "rgb(255,153,0)"
    }
  }, {
    "selector" : "node[name = 'PpCluster-21433.0']",
    "css" : {
      "background-color" : "rgb(0,0,255)"
    }
  }, {
    "selector" : "node[name = 'SpCluster-16664.0']",
    "css" : {
      "background-color" : "rgb(255,153,0)"
    }
  }, {
    "selector" : "node[name = 'AaCluster-15817.0']",
    "css" : {
      "background-color" : "rgb(153,153,0)"
    }
  }, {
    "selector" : "node[name = 'AaCluster-15064.1']",
    "css" : {
      "background-color" : "rgb(153,153,0)"
    }
  }, {
    "selector" : "node[name = 'SpCluster-12906.0']",
    "css" : {
      "background-color" : "rgb(255,153,0)"
    }
  }, {
    "selector" : "node[name = 'PpCluster-26263.1']",
    "css" : {
      "background-color" : "rgb(0,0,255)"
    }
  }, {
    "selector" : "node[name = 'SpCluster-18265.0']",
    "css" : {
      "background-color" : "rgb(255,153,0)"
    }
  }, {
    "selector" : "node[name = 'SpCluster-7195.61']",
    "css" : {
      "background-color" : "rgb(255,153,0)"
    }
  }, {
    "selector" : "node[name = 'SpCluster-13388.0']",
    "css" : {
      "background-color" : "rgb(255,153,0)"
    }
  }, {
    "selector" : "node[name = 'SpCluster-4914.3']",
    "css" : {
      "background-color" : "rgb(255,153,0)"
    }
  }, {
    "selector" : "node[name = 'SpCluster-6041.0']",
    "css" : {
      "background-color" : "rgb(255,153,0)"
    }
  }, {
    "selector" : "node[name = 'PpCluster-26757.1']",
    "css" : {
      "background-color" : "rgb(0,0,255)"
    }
  }, {
    "selector" : "node[name = 'SpCluster-13342.3']",
    "css" : {
      "background-color" : "rgb(255,153,0)"
    }
  }, {
    "selector" : "node[name = 'PpCluster-2761.0']",
    "css" : {
      "background-color" : "rgb(0,0,255)"
    }
  }, {
    "selector" : "node[name = 'SpCluster-14877.1']",
    "css" : {
      "background-color" : "rgb(255,153,0)"
    }
  }, {
    "selector" : "node[name = 'SpCluster-13388.1']",
    "css" : {
      "background-color" : "rgb(255,153,0)"
    }
  }, {
    "selector" : "node[name = 'PpCluster-27177.3']",
    "css" : {
      "background-color" : "rgb(0,0,255)"
    }
  }, {
    "selector" : "node[name = 'SpCluster-13440.0']",
    "css" : {
      "background-color" : "rgb(255,153,0)"
    }
  }, {
    "selector" : "node[name = 'SpCluster-5320.0']",
    "css" : {
      "background-color" : "rgb(255,153,0)"
    }
  }, {
    "selector" : "node[name = 'PpCluster-17103.0']",
    "css" : {
      "background-color" : "rgb(0,0,255)"
    }
  }, {
    "selector" : "node[name = 'PpCluster-17103.2']",
    "css" : {
      "background-color" : "rgb(0,0,255)"
    }
  }, {
    "selector" : "node[name = 'SpCluster-13277.0']",
    "css" : {
      "background-color" : "rgb(255,153,0)"
    }
  }, {
    "selector" : "node[name = 'SpCluster-18604.0']",
    "css" : {
      "background-color" : "rgb(255,153,0)"
    }
  }, {
    "selector" : "node[name = 'SpCluster-4464.0']",
    "css" : {
      "background-color" : "rgb(255,153,0)"
    }
  }, {
    "selector" : "node[name = 'SpCluster-14112.0']",
    "css" : {
      "background-color" : "rgb(255,153,0)"
    }
  }, {
    "selector" : "node[name = 'PpCluster-8494.1']",
    "css" : {
      "background-color" : "rgb(0,0,255)"
    }
  }, {
    "selector" : "node[name = 'SpCluster-13584.3']",
    "css" : {
      "background-color" : "rgb(255,153,0)"
    }
  }, {
    "selector" : "node[name = 'SpCluster-11637.0']",
    "css" : {
      "background-color" : "rgb(255,153,0)"
    }
  }, {
    "selector" : "node[name = 'SpCluster-13584.0']",
    "css" : {
      "background-color" : "rgb(255,153,0)"
    }
  }, {
    "selector" : "node[name = 'PpCluster-13890.0']",
    "css" : {
      "background-color" : "rgb(0,0,255)"
    }
  }, {
    "selector" : "node[name = 'SpCluster-18919.0']",
    "css" : {
      "background-color" : "rgb(255,153,0)"
    }
  }, {
    "selector" : "node[name = 'PpCluster-16663.1']",
    "css" : {
      "background-color" : "rgb(0,0,255)"
    }
  }, {
    "selector" : "node[name = 'SpCluster-4353.0']",
    "css" : {
      "background-color" : "rgb(255,153,0)"
    }
  }, {
    "selector" : "node[name = 'SpCluster-12972.0']",
    "css" : {
      "background-color" : "rgb(255,153,0)"
    }
  }, {
    "selector" : "node[name = 'SpCluster-18056.0']",
    "css" : {
      "background-color" : "rgb(255,153,0)"
    }
  }, {
    "selector" : "node[name = 'PpCluster-14963.1']",
    "css" : {
      "background-color" : "rgb(0,0,255)"
    }
  }, {
    "selector" : "node[name = 'SpCluster-18056.1']",
    "css" : {
      "background-color" : "rgb(255,153,0)"
    }
  }, {
    "selector" : "node[name = 'SpCluster-3129.0']",
    "css" : {
      "background-color" : "rgb(255,153,0)"
    }
  }, {
    "selector" : "node[name = 'SpCluster-12654.0']",
    "css" : {
      "background-color" : "rgb(255,153,0)"
    }
  }, {
    "selector" : "node[name = 'SpCluster-18408.0']",
    "css" : {
      "background-color" : "rgb(255,153,0)"
    }
  }, {
    "selector" : "node[name = 'SpCluster-5744.0']",
    "css" : {
      "background-color" : "rgb(255,153,0)"
    }
  }, {
    "selector" : "node[name = 'PpCluster-762.16']",
    "css" : {
      "background-color" : "rgb(0,0,255)"
    }
  }, {
    "selector" : "node[name = 'PpCluster-25113.0']",
    "css" : {
      "background-color" : "rgb(0,0,255)"
    }
  }, {
    "selector" : "node[name = 'SpCluster-9352.0']",
    "css" : {
      "background-color" : "rgb(255,153,0)"
    }
  }, {
    "selector" : "node[name = 'SpCluster-16599.0']",
    "css" : {
      "background-color" : "rgb(255,153,0)"
    }
  }, {
    "selector" : "node[name = 'SpCluster-6844.1']",
    "css" : {
      "background-color" : "rgb(255,153,0)"
    }
  }, {
    "selector" : "node[name = 'PpCluster-21786.0']",
    "css" : {
      "background-color" : "rgb(0,0,255)"
    }
  }, {
    "selector" : "node[name = 'AaCluster-17230.0']",
    "css" : {
      "background-color" : "rgb(153,153,0)"
    }
  }, {
    "selector" : "node[name = 'SpCluster-18983.1']",
    "css" : {
      "background-color" : "rgb(255,153,0)"
    }
  }, {
    "selector" : "node[name = 'CrCluster-24540.0']",
    "css" : {
      "background-color" : "rgb(255,102,255)"
    }
  }, {
    "selector" : "node[name = 'SpCluster-12983.0']",
    "css" : {
      "background-color" : "rgb(255,153,0)"
    }
  }, {
    "selector" : "node[name = 'SpCluster-4342.0']",
    "css" : {
      "background-color" : "rgb(255,153,0)"
    }
  }, {
    "selector" : "node[name = 'AaCluster-14041.0']",
    "css" : {
      "background-color" : "rgb(153,153,0)"
    }
  }, {
    "selector" : "node[name = 'CrCluster-22742.1']",
    "css" : {
      "background-color" : "rgb(255,102,255)"
    }
  }, {
    "selector" : "node[name = 'SpCluster-20089.1']",
    "css" : {
      "background-color" : "rgb(255,153,0)"
    }
  }, {
    "selector" : "node[name = 'SpCluster-19199.1']",
    "css" : {
      "background-color" : "rgb(255,153,0)"
    }
  }, {
    "selector" : "node[name = 'PpCluster-12317.0']",
    "css" : {
      "background-color" : "rgb(0,0,255)"
    }
  }, {
    "selector" : "node[name = 'SpCluster-19153.0']",
    "css" : {
      "background-color" : "rgb(255,153,0)"
    }
  }, {
    "selector" : "node[name = 'PpCluster-13904.0']",
    "css" : {
      "background-color" : "rgb(0,0,255)"
    }
  }, {
    "selector" : "node[name = 'PpCluster-16617.0']",
    "css" : {
      "background-color" : "rgb(0,0,255)"
    }
  }, {
    "selector" : "node[name = 'SpCluster-7195.18']",
    "css" : {
      "background-color" : "rgb(255,153,0)"
    }
  }, {
    "selector" : "node[name = 'PpCluster-11709.0']",
    "css" : {
      "background-color" : "rgb(0,0,255)"
    }
  }, {
    "selector" : "node[name = 'SpCluster-7195.16']",
    "css" : {
      "background-color" : "rgb(255,153,0)"
    }
  }, {
    "selector" : "node[name = 'PpCluster-8622.0']",
    "css" : {
      "background-color" : "rgb(0,0,255)"
    }
  }, {
    "selector" : "node[name = 'SpCluster-1188.1']",
    "css" : {
      "background-color" : "rgb(255,153,0)"
    }
  }, {
    "selector" : "node[name = 'SpCluster-11570.0']",
    "css" : {
      "background-color" : "rgb(255,153,0)"
    }
  }, {
    "selector" : "node[name = 'SpCluster-7195.10']",
    "css" : {
      "background-color" : "rgb(255,153,0)"
    }
  }, {
    "selector" : "node[name = 'CrCluster-3237.2988']",
    "css" : {
      "background-color" : "rgb(255,102,255)"
    }
  }, {
    "selector" : "node[name = 'PpCluster-14618.0']",
    "css" : {
      "background-color" : "rgb(0,0,255)"
    }
  }, {
    "selector" : "node[name = 'CrCluster-1914.0']",
    "css" : {
      "background-color" : "rgb(255,102,255)"
    }
  }, {
    "selector" : "node[name = 'PpCluster-26694.0']",
    "css" : {
      "background-color" : "rgb(0,0,255)"
    }
  }, {
    "selector" : "node[name = 'SpCluster-17372.2']",
    "css" : {
      "background-color" : "rgb(255,153,0)"
    }
  }, {
    "selector" : "node[name = 'SpCluster-17372.3']",
    "css" : {
      "background-color" : "rgb(255,153,0)"
    }
  }, {
    "selector" : "node[name = 'SpCluster-17372.0']",
    "css" : {
      "background-color" : "rgb(255,153,0)"
    }
  }, {
    "selector" : "node[name = 'SpCluster-17372.1']",
    "css" : {
      "background-color" : "rgb(255,153,0)"
    }
  }, {
    "selector" : "node[name = 'SpCluster-19549.0']",
    "css" : {
      "background-color" : "rgb(255,153,0)"
    }
  }, {
    "selector" : "node[name = 'PpCluster-14403.1']",
    "css" : {
      "background-color" : "rgb(0,0,255)"
    }
  }, {
    "selector" : "node[name = 'CrCluster-34801.0']",
    "css" : {
      "background-color" : "rgb(255,102,255)"
    }
  }, {
    "selector" : "node[name = 'PpCluster-10778.2']",
    "css" : {
      "background-color" : "rgb(0,0,255)"
    }
  }, {
    "selector" : "node[name = 'PpCluster-26343.0']",
    "css" : {
      "background-color" : "rgb(0,0,255)"
    }
  }, {
    "selector" : "node[name = 'MpCluster-13359.0']",
    "css" : {
      "background-color" : "rgb(255,51,51)"
    }
  }, {
    "selector" : "node[name = 'SpCluster-11001.0']",
    "css" : {
      "background-color" : "rgb(255,153,0)"
    }
  }, {
    "selector" : "node[name = 'SpCluster-19416.0']",
    "css" : {
      "background-color" : "rgb(255,153,0)"
    }
  }, {
    "selector" : "node[name = 'PpCluster-16147.1']",
    "css" : {
      "background-color" : "rgb(0,0,255)"
    }
  }, {
    "selector" : "node[name = 'SpCluster-8709.0']",
    "css" : {
      "background-color" : "rgb(255,153,0)"
    }
  }, {
    "selector" : "node[name = 'SpCluster-7195.28']",
    "css" : {
      "background-color" : "rgb(255,153,0)"
    }
  }, {
    "selector" : "node[name = 'SpCluster-20070.0']",
    "css" : {
      "background-color" : "rgb(255,153,0)"
    }
  }, {
    "selector" : "node[name = 'SpCluster-7195.29']",
    "css" : {
      "background-color" : "rgb(255,153,0)"
    }
  }, {
    "selector" : "node[name = 'SpCluster-11001.2']",
    "css" : {
      "background-color" : "rgb(255,153,0)"
    }
  }, {
    "selector" : "node[name = 'SpCluster-11001.1']",
    "css" : {
      "background-color" : "rgb(255,153,0)"
    }
  }, {
    "selector" : "node[name = 'SpCluster-19416.1']",
    "css" : {
      "background-color" : "rgb(255,153,0)"
    }
  }, {
    "selector" : "node[name = 'SpCluster-16584.0']",
    "css" : {
      "background-color" : "rgb(255,153,0)"
    }
  }, {
    "selector" : "node[name = 'PpCluster-15072.1']",
    "css" : {
      "background-color" : "rgb(0,0,255)"
    }
  }, {
    "selector" : "node[name = 'PpCluster-23676.0']",
    "css" : {
      "background-color" : "rgb(0,0,255)"
    }
  }, {
    "selector" : "node[name = 'PpCluster-11593.0']",
    "css" : {
      "background-color" : "rgb(0,0,255)"
    }
  }, {
    "selector" : "node[name = 'PpCluster-11593.1']",
    "css" : {
      "background-color" : "rgb(0,0,255)"
    }
  }, {
    "selector" : "node[name = 'PpCluster-26212.2']",
    "css" : {
      "background-color" : "rgb(0,0,255)"
    }
  }, {
    "selector" : "node[name = 'SpCluster-13762.0']",
    "css" : {
      "background-color" : "rgb(255,153,0)"
    }
  }, {
    "selector" : "node[name = 'AaCluster-16818.1']",
    "css" : {
      "background-color" : "rgb(153,153,0)"
    }
  }, {
    "selector" : "node[name = 'SpCluster-4220.9']",
    "css" : {
      "background-color" : "rgb(255,153,0)"
    }
  }, {
    "selector" : "node[name = 'SpCluster-16749.0']",
    "css" : {
      "background-color" : "rgb(255,153,0)"
    }
  }, {
    "selector" : "node[name = 'PpCluster-14260.0']",
    "css" : {
      "background-color" : "rgb(0,0,255)"
    }
  }, {
    "selector" : "node[name = 'PpCluster-10197.0']",
    "css" : {
      "background-color" : "rgb(0,0,255)"
    }
  }, {
    "selector" : "node[name = 'SpCluster-17700.0']",
    "css" : {
      "background-color" : "rgb(255,153,0)"
    }
  }, {
    "selector" : "node[name = 'PpCluster-22056.0']",
    "css" : {
      "background-color" : "rgb(0,0,255)"
    }
  }, {
    "selector" : "node[name = 'SpCluster-7195.39']",
    "css" : {
      "background-color" : "rgb(255,153,0)"
    }
  }, {
    "selector" : "node[name = 'SpCluster-9559.0']",
    "css" : {
      "background-color" : "rgb(255,153,0)"
    }
  }, {
    "selector" : "node[name = 'AaCluster-5854.0']",
    "css" : {
      "background-color" : "rgb(153,153,0)"
    }
  }, {
    "selector" : "node[name = 'CrCluster-3237.1674']",
    "css" : {
      "background-color" : "rgb(255,102,255)"
    }
  }, {
    "selector" : "node[name = 'PpCluster-15466.0']",
    "css" : {
      "background-color" : "rgb(0,0,255)"
    }
  }, {
    "selector" : "node[name = 'SpCluster-5259.0']",
    "css" : {
      "background-color" : "rgb(255,153,0)"
    }
  }, {
    "selector" : "node[name = 'SpCluster-17537.0']",
    "css" : {
      "background-color" : "rgb(255,153,0)"
    }
  }, {
    "selector" : "node[name = 'PpCluster-7157.0']",
    "css" : {
      "background-color" : "rgb(0,0,255)"
    }
  }, {
    "selector" : "node[name = 'SpCluster-7195.30']",
    "css" : {
      "background-color" : "rgb(255,153,0)"
    }
  }, {
    "selector" : "node[name = 'SpCluster-13544.0']",
    "css" : {
      "background-color" : "rgb(255,153,0)"
    }
  }, {
    "selector" : "node[name = 'PpCluster-23193.0']",
    "css" : {
      "background-color" : "rgb(0,0,255)"
    }
  }, {
    "selector" : "node[name = 'SpCluster-17635.0']",
    "css" : {
      "background-color" : "rgb(255,153,0)"
    }
  }, {
    "selector" : "node[name = 'SpCluster-2557.0']",
    "css" : {
      "background-color" : "rgb(255,153,0)"
    }
  }, {
    "selector" : "node[name = 'PpCluster-25884.0']",
    "css" : {
      "background-color" : "rgb(0,0,255)"
    }
  }, {
    "selector" : "node[name = 'SpCluster-5535.0']",
    "css" : {
      "background-color" : "rgb(255,153,0)"
    }
  }, {
    "selector" : "node[name = 'SpCluster-2511.0']",
    "css" : {
      "background-color" : "rgb(255,153,0)"
    }
  }, {
    "selector" : "node[name = 'PpCluster-12742.0']",
    "css" : {
      "background-color" : "rgb(0,0,255)"
    }
  }, {
    "selector" : "node[name = 'PpCluster-22021.0']",
    "css" : {
      "background-color" : "rgb(0,0,255)"
    }
  }, {
    "selector" : "node[name = 'PpCluster-21168.0']",
    "css" : {
      "background-color" : "rgb(0,0,255)"
    }
  }, {
    "selector" : "node[name = 'PpCluster-4816.0']",
    "css" : {
      "background-color" : "rgb(0,0,255)"
    }
  }, {
    "selector" : "node[name = 'SpCluster-9720.0']",
    "css" : {
      "background-color" : "rgb(255,153,0)"
    }
  }, {
    "selector" : "node[name = 'SpCluster-19623.1']",
    "css" : {
      "background-color" : "rgb(255,153,0)"
    }
  }, {
    "selector" : "node[name = 'SpCluster-18572.0']",
    "css" : {
      "background-color" : "rgb(255,153,0)"
    }
  }, {
    "selector" : "node[name = 'SpCluster-18058.0']",
    "css" : {
      "background-color" : "rgb(255,153,0)"
    }
  }, {
    "selector" : "node[name = 'SpCluster-20117.0']",
    "css" : {
      "background-color" : "rgb(255,153,0)"
    }
  }, {
    "selector" : "node[name = 'SpCluster-12153.0']",
    "css" : {
      "background-color" : "rgb(255,153,0)"
    }
  }, {
    "selector" : "node[name = 'SpCluster-16499.0']",
    "css" : {
      "background-color" : "rgb(255,153,0)"
    }
  }, {
    "selector" : "node[name = 'SpCluster-2644.2']",
    "css" : {
      "background-color" : "rgb(255,153,0)"
    }
  }, {
    "selector" : "node[name = 'SpCluster-2644.5']",
    "css" : {
      "background-color" : "rgb(255,153,0)"
    }
  }, {
    "selector" : "node[name = 'SpCluster-11583.0']",
    "css" : {
      "background-color" : "rgb(255,153,0)"
    }
  }, {
    "selector" : "node[name = 'SpCluster-2644.6']",
    "css" : {
      "background-color" : "rgb(255,153,0)"
    }
  }, {
    "selector" : "node[name = 'SpCluster-7195.43']",
    "css" : {
      "background-color" : "rgb(255,153,0)"
    }
  }, {
    "selector" : "node[name = 'PpCluster-2881.0']",
    "css" : {
      "background-color" : "rgb(0,0,255)"
    }
  }, {
    "selector" : "node[name = 'SpCluster-7195.41']",
    "css" : {
      "background-color" : "rgb(255,153,0)"
    }
  }, {
    "selector" : "node[name = 'SpCluster-13182.15']",
    "css" : {
      "background-color" : "rgb(255,153,0)"
    }
  }, {
    "selector" : "node[name = 'SpCluster-2096.0']",
    "css" : {
      "background-color" : "rgb(255,153,0)"
    }
  }, {
    "selector" : "node[name = 'PpCluster-7100.0']",
    "css" : {
      "background-color" : "rgb(0,0,255)"
    }
  }, {
    "selector" : "node[name = 'SpCluster-19309.0']",
    "css" : {
      "background-color" : "rgb(255,153,0)"
    }
  }, {
    "selector" : "node[name = 'SpCluster-16464.0']",
    "css" : {
      "background-color" : "rgb(255,153,0)"
    }
  }, {
    "selector" : "node[name = 'AaCluster-17731.0']",
    "css" : {
      "background-color" : "rgb(153,153,0)"
    }
  }, {
    "selector" : "node[name = 'AaCluster-15767.1']",
    "css" : {
      "background-color" : "rgb(153,153,0)"
    }
  }, {
    "selector" : "node[name = 'SpCluster-16135.0']",
    "css" : {
      "background-color" : "rgb(255,153,0)"
    }
  }, {
    "selector" : "node[name = 'PpCluster-21727.0']",
    "css" : {
      "background-color" : "rgb(0,0,255)"
    }
  }, {
    "selector" : "node[name = 'PpCluster-26332.0']",
    "css" : {
      "background-color" : "rgb(0,0,255)"
    }
  }, {
    "selector" : "node[name = 'SpCluster-16691.0']",
    "css" : {
      "background-color" : "rgb(255,153,0)"
    }
  }, {
    "selector" : "node[name = 'SpCluster-7151.3']",
    "css" : {
      "background-color" : "rgb(255,153,0)"
    }
  }, {
    "selector" : "node[name = 'PpCluster-26790.1']",
    "css" : {
      "background-color" : "rgb(0,0,255)"
    }
  }, {
    "selector" : "node[name = 'PpCluster-21509.2']",
    "css" : {
      "background-color" : "rgb(0,0,255)"
    }
  }, {
    "selector" : "node[name = 'SpCluster-16133.0']",
    "css" : {
      "background-color" : "rgb(255,153,0)"
    }
  }, {
    "selector" : "node[name = 'PpCluster-24384.2']",
    "css" : {
      "background-color" : "rgb(0,0,255)"
    }
  }, {
    "selector" : "node[name = 'SpCluster-13884.1']",
    "css" : {
      "background-color" : "rgb(255,153,0)"
    }
  }, {
    "selector" : "node[name = 'PpCluster-18257.1']",
    "css" : {
      "background-color" : "rgb(0,0,255)"
    }
  }, {
    "selector" : "node[name = 'SpCluster-3708.0']",
    "css" : {
      "background-color" : "rgb(255,153,0)"
    }
  }, {
    "selector" : "node[name = 'PpCluster-6983.1']",
    "css" : {
      "background-color" : "rgb(0,0,255)"
    }
  }, {
    "selector" : "node[name = 'SpCluster-9857.0']",
    "css" : {
      "background-color" : "rgb(255,153,0)"
    }
  }, {
    "selector" : "node[name = 'AaCluster-11125.0']",
    "css" : {
      "background-color" : "rgb(153,153,0)"
    }
  }, {
    "selector" : "node[name = 'PpCluster-26692.0']",
    "css" : {
      "background-color" : "rgb(0,0,255)"
    }
  }, {
    "selector" : "node[name = 'PpCluster-14405.0']",
    "css" : {
      "background-color" : "rgb(0,0,255)"
    }
  }, {
    "selector" : "node[name = 'PpCluster-17961.0']",
    "css" : {
      "background-color" : "rgb(0,0,255)"
    }
  }, {
    "selector" : "node[name = 'PpCluster-14405.2']",
    "css" : {
      "background-color" : "rgb(0,0,255)"
    }
  }, {
    "selector" : "node[name = 'PpCluster-25402.0']",
    "css" : {
      "background-color" : "rgb(0,0,255)"
    }
  }, {
    "selector" : "node[name = 'PpCluster-25402.1']",
    "css" : {
      "background-color" : "rgb(0,0,255)"
    }
  }, {
    "selector" : "node[name = 'MpCluster-21870.0']",
    "css" : {
      "background-color" : "rgb(255,51,51)"
    }
  }, {
    "selector" : "node[name = 'PpCluster-12417.0']",
    "css" : {
      "background-color" : "rgb(0,0,255)"
    }
  }, {
    "selector" : "node[name = 'SpCluster-16168.0']",
    "css" : {
      "background-color" : "rgb(255,153,0)"
    }
  }, {
    "selector" : "node[name = 'SpCluster-18596.0']",
    "css" : {
      "background-color" : "rgb(255,153,0)"
    }
  }, {
    "selector" : "node[name = 'PpCluster-17009.0']",
    "css" : {
      "background-color" : "rgb(0,0,255)"
    }
  }, {
    "selector" : "node[name = 'SpCluster-13182.363']",
    "css" : {
      "background-color" : "rgb(255,153,0)"
    }
  }, {
    "selector" : "node[name = 'SpCluster-6278.0']",
    "css" : {
      "background-color" : "rgb(255,153,0)"
    }
  }, {
    "selector" : "node[name = 'PpCluster-15993.0']",
    "css" : {
      "background-color" : "rgb(0,0,255)"
    }
  }, {
    "selector" : "node[name = 'SpCluster-8662.1']",
    "css" : {
      "background-color" : "rgb(255,153,0)"
    }
  }, {
    "selector" : "node[name = 'PpCluster-11026.1']",
    "css" : {
      "background-color" : "rgb(0,0,255)"
    }
  }, {
    "selector" : "node[name = 'SpCluster-12636.0']",
    "css" : {
      "background-color" : "rgb(255,153,0)"
    }
  }, {
    "selector" : "node[name = 'SpCluster-12865.0']",
    "css" : {
      "background-color" : "rgb(255,153,0)"
    }
  }, {
    "selector" : "node[name = 'PpCluster-12074.0']",
    "css" : {
      "background-color" : "rgb(0,0,255)"
    }
  }, {
    "selector" : "node[name = 'PpCluster-25315.0']",
    "css" : {
      "background-color" : "rgb(0,0,255)"
    }
  }, {
    "selector" : "node[name = 'PpCluster-4124.3']",
    "css" : {
      "background-color" : "rgb(0,0,255)"
    }
  }, {
    "selector" : "node[name = 'SpCluster-3926.0']",
    "css" : {
      "background-color" : "rgb(255,153,0)"
    }
  }, {
    "selector" : "node[name = 'SpCluster-13609.0']",
    "css" : {
      "background-color" : "rgb(255,153,0)"
    }
  }, {
    "selector" : "node[name = 'PpCluster-25315.1']",
    "css" : {
      "background-color" : "rgb(0,0,255)"
    }
  }, {
    "selector" : "node[name = 'PpCluster-9541.1']",
    "css" : {
      "background-color" : "rgb(0,0,255)"
    }
  }, {
    "selector" : "node[name = 'AaCluster-12151.0']",
    "css" : {
      "background-color" : "rgb(153,153,0)"
    }
  }, {
    "selector" : "node[name = 'CrCluster-34122.3']",
    "css" : {
      "background-color" : "rgb(255,102,255)"
    }
  }, {
    "selector" : "node[name = 'CrCluster-34122.2']",
    "css" : {
      "background-color" : "rgb(255,102,255)"
    }
  }, {
    "selector" : "node[name = 'CrCluster-34122.1']",
    "css" : {
      "background-color" : "rgb(255,102,255)"
    }
  }, {
    "selector" : "node[name = 'SpCluster-9868.0']",
    "css" : {
      "background-color" : "rgb(255,153,0)"
    }
  }, {
    "selector" : "node[name = 'PpCluster-15424.0']",
    "css" : {
      "background-color" : "rgb(0,0,255)"
    }
  }, {
    "selector" : "node[name = 'SpCluster-13805.0']",
    "css" : {
      "background-color" : "rgb(255,153,0)"
    }
  }, {
    "selector" : "node[name = 'PpCluster-22833.0']",
    "css" : {
      "background-color" : "rgb(0,0,255)"
    }
  }, {
    "selector" : "node[name = 'SpCluster-7952.0']",
    "css" : {
      "background-color" : "rgb(255,153,0)"
    }
  }, {
    "selector" : "node[name = 'SpCluster-7952.1']",
    "css" : {
      "background-color" : "rgb(255,153,0)"
    }
  }, {
    "selector" : "node[name = 'SpCluster-2261.0']",
    "css" : {
      "background-color" : "rgb(255,153,0)"
    }
  }, {
    "selector" : "node[name = 'PpCluster-13323.2']",
    "css" : {
      "background-color" : "rgb(0,0,255)"
    }
  }, {
    "selector" : "node[name = 'PpCluster-4257.1']",
    "css" : {
      "background-color" : "rgb(0,0,255)"
    }
  }, {
    "selector" : "node[name = 'PpCluster-6908.0']",
    "css" : {
      "background-color" : "rgb(0,0,255)"
    }
  }, {
    "selector" : "node[name = 'PpCluster-6643.2']",
    "css" : {
      "background-color" : "rgb(0,0,255)"
    }
  }, {
    "selector" : "node[name = 'AaCluster-18191.0']",
    "css" : {
      "background-color" : "rgb(153,153,0)"
    }
  }, {
    "selector" : "node[name = 'PpCluster-10195.0']",
    "css" : {
      "background-color" : "rgb(0,0,255)"
    }
  }, {
    "selector" : "node[name = 'PpCluster-15522.1']",
    "css" : {
      "background-color" : "rgb(0,0,255)"
    }
  }, {
    "selector" : "node[name = 'SpCluster-19429.0']",
    "css" : {
      "background-color" : "rgb(255,153,0)"
    }
  }, {
    "selector" : "node[name = 'AaCluster-15512.1']",
    "css" : {
      "background-color" : "rgb(153,153,0)"
    }
  }, {
    "selector" : "node[name = 'PpCluster-7220.1']",
    "css" : {
      "background-color" : "rgb(0,0,255)"
    }
  }, {
    "selector" : "node[name = 'SpCluster-16969.0']",
    "css" : {
      "background-color" : "rgb(255,153,0)"
    }
  }, {
    "selector" : "node[name = 'AaCluster-6090.10']",
    "css" : {
      "background-color" : "rgb(153,153,0)"
    }
  }, {
    "selector" : "node[name = 'SpCluster-13190.0']",
    "css" : {
      "background-color" : "rgb(255,153,0)"
    }
  }, {
    "selector" : "node[name = 'SpCluster-11706.0']",
    "css" : {
      "background-color" : "rgb(255,153,0)"
    }
  }, {
    "selector" : "node[name = 'PpCluster-18695.0']",
    "css" : {
      "background-color" : "rgb(0,0,255)"
    }
  }, {
    "selector" : "node[name = 'SpCluster-3321.0']",
    "css" : {
      "background-color" : "rgb(255,153,0)"
    }
  }, {
    "selector" : "node[name = 'PpCluster-27173.0']",
    "css" : {
      "background-color" : "rgb(0,0,255)"
    }
  }, {
    "selector" : "node[name = 'PpCluster-12150.0']",
    "css" : {
      "background-color" : "rgb(0,0,255)"
    }
  }, {
    "selector" : "node[name = 'SpCluster-14372.0']",
    "css" : {
      "background-color" : "rgb(255,153,0)"
    }
  }, {
    "selector" : "node[name = 'PpCluster-20171.0']",
    "css" : {
      "background-color" : "rgb(0,0,255)"
    }
  }, {
    "selector" : "node[name = 'SpCluster-11706.1']",
    "css" : {
      "background-color" : "rgb(255,153,0)"
    }
  }, {
    "selector" : "node[name = 'SpCluster-18881.0']",
    "css" : {
      "background-color" : "rgb(255,153,0)"
    }
  }, {
    "selector" : "node[name = 'SpCluster-2294.0']",
    "css" : {
      "background-color" : "rgb(255,153,0)"
    }
  }, {
    "selector" : "node[name = 'PpCluster-24264.0']",
    "css" : {
      "background-color" : "rgb(0,0,255)"
    }
  }, {
    "selector" : "node[name = 'SpCluster-13795.0']",
    "css" : {
      "background-color" : "rgb(255,153,0)"
    }
  }, {
    "selector" : "node[name = 'SpCluster-20074.0']",
    "css" : {
      "background-color" : "rgb(255,153,0)"
    }
  }, {
    "selector" : "node[name = 'SpCluster-8695.0']",
    "css" : {
      "background-color" : "rgb(255,153,0)"
    }
  }, {
    "selector" : "node[name = 'SpCluster-4395.0']",
    "css" : {
      "background-color" : "rgb(255,153,0)"
    }
  }, {
    "selector" : "node[name = 'PpCluster-18344.0']",
    "css" : {
      "background-color" : "rgb(0,0,255)"
    }
  }, {
    "selector" : "node[name = 'PpCluster-12306.0']",
    "css" : {
      "background-color" : "rgb(0,0,255)"
    }
  }, {
    "selector" : "node[name = 'SpCluster-19209.0']",
    "css" : {
      "background-color" : "rgb(255,153,0)"
    }
  }, {
    "selector" : "node[name = 'SpCluster-13182.388']",
    "css" : {
      "background-color" : "rgb(255,153,0)"
    }
  }, {
    "selector" : "node[name = 'SpCluster-14690.0']",
    "css" : {
      "background-color" : "rgb(255,153,0)"
    }
  }, {
    "selector" : "node[name = 'SpCluster-16958.1']",
    "css" : {
      "background-color" : "rgb(255,153,0)"
    }
  }, {
    "selector" : "node[name = 'SpCluster-19769.0']",
    "css" : {
      "background-color" : "rgb(255,153,0)"
    }
  }, {
    "selector" : "node[name = 'PpCluster-17876.0']",
    "css" : {
      "background-color" : "rgb(0,0,255)"
    }
  }, {
    "selector" : "node[name = 'SpCluster-18049.0']",
    "css" : {
      "background-color" : "rgb(255,153,0)"
    }
  }, {
    "selector" : "node[name = 'PpCluster-18540.0']",
    "css" : {
      "background-color" : "rgb(0,0,255)"
    }
  }, {
    "selector" : "node[name = 'SpCluster-10742.2']",
    "css" : {
      "background-color" : "rgb(255,153,0)"
    }
  }, {
    "selector" : "node[name = 'SpCluster-2548.1']",
    "css" : {
      "background-color" : "rgb(255,153,0)"
    }
  }, {
    "selector" : "node[name = 'SpCluster-7195.2']",
    "css" : {
      "background-color" : "rgb(255,153,0)"
    }
  }, {
    "selector" : "node[name = 'PpCluster-17051.3']",
    "css" : {
      "background-color" : "rgb(0,0,255)"
    }
  }, {
    "selector" : "node:selected",
    "css" : {
      "background-color" : "rgb(255,255,0)"
    }
  }, {
    "selector" : "edge",
    "css" : {
      "target-arrow-shape" : "none",
      "content" : "",
      "line-style" : "solid",
      "color" : "rgb(0,0,0)",
      "opacity" : 1.0,
      "width" : 5.0,
      "source-arrow-shape" : "none",
      "font-size" : 10,
      "font-family" : "Dialog.plain",
      "font-weight" : "normal",
      "line-color" : "rgb(204,204,204)",
      "source-arrow-color" : "rgb(0,0,0)",
      "target-arrow-color" : "rgb(0,0,0)",
      "text-opacity" : 1.0
    }
  }, {
    "selector" : "edge:selected",
    "css" : {
      "line-color" : "rgb(255,0,0)"
    }
  } ]
}, {
  "format_version" : "1.0",
  "generated_by" : "cytoscape-3.6.0",
  "target_cytoscapejs_version" : "~2.1",
  "title" : "Sample3",
  "style" : [ {
    "selector" : "node",
    "css" : {
      "border-width" : 8.0,
      "border-color" : "rgb(255,255,255)",
      "font-family" : "SansSerif.plain",
      "font-weight" : "normal",
      "height" : 20.0,
      "font-size" : 14,
      "text-valign" : "bottom",
      "text-halign" : "right",
      "width" : 20.0,
      "border-opacity" : 1.0,
      "color" : "rgb(206,206,206)",
      "background-opacity" : 1.0,
      "shape" : "ellipse",
      "background-color" : "rgb(61,154,255)",
      "text-opacity" : 1.0,
      "content" : "data(name)"
    }
  }, {
    "selector" : "node:selected",
    "css" : {
      "background-color" : "rgb(255,255,0)"
    }
  }, {
    "selector" : "edge",
    "css" : {
      "target-arrow-shape" : "none",
      "content" : "",
      "line-style" : "solid",
      "color" : "rgb(0,0,0)",
      "opacity" : 1.0,
      "width" : 2.0,
      "source-arrow-shape" : "none",
      "font-size" : 10,
      "font-family" : "SansSerif.plain",
      "font-weight" : "normal",
      "line-color" : "rgb(255,255,255)",
      "source-arrow-color" : "rgb(0,0,0)",
      "target-arrow-color" : "rgb(0,0,0)",
      "text-opacity" : 1.0
    }
  }, {
    "selector" : "edge:selected",
    "css" : {
      "line-color" : "rgb(255,0,0)"
    }
  } ]
}, {
  "format_version" : "1.0",
  "generated_by" : "cytoscape-3.6.0",
  "target_cytoscapejs_version" : "~2.1",
  "title" : "default",
  "style" : [ {
    "selector" : "node",
    "css" : {
      "border-width" : 0.0,
      "border-color" : "rgb(204,204,204)",
      "font-family" : "SansSerif.plain",
      "font-weight" : "normal",
      "height" : 35.0,
      "font-size" : 12,
      "text-valign" : "center",
      "text-halign" : "center",
      "width" : 75.0,
      "border-opacity" : 1.0,
      "color" : "rgb(0,0,0)",
      "background-opacity" : 1.0,
      "shape" : "roundrectangle",
      "background-color" : "rgb(137,208,245)",
      "text-opacity" : 1.0,
      "content" : "data(name)"
    }
  }, {
    "selector" : "node:selected",
    "css" : {
      "background-color" : "rgb(255,255,0)"
    }
  }, {
    "selector" : "edge",
    "css" : {
      "target-arrow-shape" : "none",
      "content" : "",
      "line-style" : "solid",
      "color" : "rgb(0,0,0)",
      "opacity" : 1.0,
      "width" : 2.0,
      "source-arrow-shape" : "none",
      "font-size" : 10,
      "font-family" : "Dialog.plain",
      "font-weight" : "normal",
      "line-color" : "rgb(132,132,132)",
      "source-arrow-color" : "rgb(0,0,0)",
      "target-arrow-color" : "rgb(0,0,0)",
      "text-opacity" : 1.0
    }
  }, {
    "selector" : "edge:selected",
    "css" : {
      "line-color" : "rgb(255,0,0)"
    }
  } ]
}, {
  "format_version" : "1.0",
  "generated_by" : "cytoscape-3.6.0",
  "target_cytoscapejs_version" : "~2.1",
  "title" : "Directed",
  "style" : [ {
    "selector" : "node",
    "css" : {
      "border-width" : 5.0,
      "border-color" : "rgb(145,145,145)",
      "font-family" : "SansSerif.plain",
      "font-weight" : "normal",
      "height" : 45.0,
      "font-size" : 8,
      "text-valign" : "center",
      "text-halign" : "center",
      "width" : 45.0,
      "border-opacity" : 1.0,
      "color" : "rgb(51,153,255)",
      "background-opacity" : 1.0,
      "shape" : "ellipse",
      "background-color" : "rgb(255,255,255)",
      "text-opacity" : 1.0,
      "content" : "data(name)"
    }
  }, {
    "selector" : "node:selected",
    "css" : {
      "background-color" : "rgb(255,0,102)"
    }
  }, {
    "selector" : "edge",
    "css" : {
      "target-arrow-shape" : "triangle",
      "line-style" : "solid",
      "color" : "rgb(51,153,255)",
      "opacity" : 1.0,
      "width" : 5.0,
      "source-arrow-shape" : "none",
      "font-size" : 12,
      "font-family" : "SansSerif.plain",
      "font-weight" : "normal",
      "line-color" : "rgb(204,204,204)",
      "source-arrow-color" : "rgb(204,204,204)",
      "target-arrow-color" : "rgb(204,204,204)",
      "text-opacity" : 1.0,
      "content" : "data(interaction)"
    }
  }, {
    "selector" : "edge:selected",
    "css" : {
      "line-color" : "rgb(255,0,0)"
    }
  } ]
}, {
  "format_version" : "1.0",
  "generated_by" : "cytoscape-3.6.0",
  "target_cytoscapejs_version" : "~2.1",
  "title" : "Curved",
  "style" : [ {
    "selector" : "node",
    "css" : {
      "border-width" : 7.0,
      "border-color" : "rgb(255,255,255)",
      "font-family" : "SansSerif.plain",
      "font-weight" : "normal",
      "height" : 18.0,
      "font-size" : 14,
      "text-valign" : "bottom",
      "text-halign" : "right",
      "width" : 18.0,
      "border-opacity" : 1.0,
      "color" : "rgb(102,102,102)",
      "background-opacity" : 1.0,
      "shape" : "ellipse",
      "background-color" : "rgb(254,196,79)",
      "text-opacity" : 1.0,
      "content" : "data(name)"
    }
  }, {
    "selector" : "node:selected",
    "css" : {
      "background-color" : "rgb(255,255,0)"
    }
  }, {
    "selector" : "edge",
    "css" : {
      "target-arrow-shape" : "triangle",
      "content" : "",
      "line-style" : "solid",
      "color" : "rgb(0,0,0)",
      "opacity" : 1.0,
      "width" : 3.0,
      "source-arrow-shape" : "none",
      "font-size" : 10,
      "font-family" : "SansSerif.plain",
      "font-weight" : "normal",
      "line-color" : "rgb(255,255,255)",
      "source-arrow-color" : "rgb(255,255,255)",
      "target-arrow-color" : "rgb(255,255,255)",
      "text-opacity" : 1.0
    }
  }, {
    "selector" : "edge:selected",
    "css" : {
      "line-color" : "rgb(255,0,0)"
    }
  } ]
}, {
  "format_version" : "1.0",
  "generated_by" : "cytoscape-3.6.0",
  "target_cytoscapejs_version" : "~2.1",
  "title" : "Sample2",
  "style" : [ {
    "selector" : "node",
    "css" : {
      "border-width" : 15.0,
      "border-color" : "rgb(255,255,255)",
      "font-family" : "Dialog.plain",
      "font-weight" : "normal",
      "height" : 50.0,
      "font-size" : 20,
      "text-valign" : "center",
      "text-halign" : "right",
      "width" : 50.0,
      "border-opacity" : 1.0,
      "color" : "rgb(102,102,102)",
      "background-opacity" : 1.0,
      "shape" : "ellipse",
      "background-color" : "rgb(58,127,182)",
      "text-opacity" : 1.0,
      "content" : "data(name)"
    }
  }, {
    "selector" : "node:selected",
    "css" : {
      "background-color" : "rgb(255,255,0)"
    }
  }, {
    "selector" : "edge",
    "css" : {
      "target-arrow-shape" : "none",
      "content" : "",
      "line-style" : "solid",
      "color" : "rgb(0,0,0)",
      "opacity" : 1.0,
      "width" : 20.0,
      "source-arrow-shape" : "none",
      "font-size" : 10,
      "font-family" : "SansSerif.plain",
      "font-weight" : "normal",
      "line-color" : "rgb(255,255,255)",
      "source-arrow-color" : "rgb(0,0,0)",
      "target-arrow-color" : "rgb(0,0,0)",
      "text-opacity" : 1.0
    }
  }, {
    "selector" : "edge:selected",
    "css" : {
      "line-color" : "rgb(255,0,0)"
    }
  } ]
}, {
  "format_version" : "1.0",
  "generated_by" : "cytoscape-3.6.0",
  "target_cytoscapejs_version" : "~2.1",
  "title" : "Minimal",
  "style" : [ {
    "selector" : "node",
    "css" : {
      "border-width" : 0.0,
      "border-color" : "rgb(0,0,0)",
      "font-family" : "SansSerif.plain",
      "font-weight" : "normal",
      "height" : 42.0,
      "font-size" : 9,
      "text-valign" : "center",
      "text-halign" : "center",
      "width" : 42.0,
      "border-opacity" : 1.0,
      "color" : "rgb(51,51,51)",
      "background-opacity" : 1.0,
      "shape" : "rectangle",
      "background-color" : "rgb(255,255,255)",
      "text-opacity" : 1.0,
      "content" : "data(name)"
    }
  }, {
    "selector" : "node:selected",
    "css" : {
      "background-color" : "rgb(255,255,0)"
    }
  }, {
    "selector" : "edge",
    "css" : {
      "target-arrow-shape" : "none",
      "content" : "",
      "line-style" : "solid",
      "color" : "rgb(0,0,0)",
      "opacity" : 1.0,
      "width" : 2.0,
      "source-arrow-shape" : "none",
      "font-size" : 10,
      "font-family" : "SansSerif.plain",
      "font-weight" : "normal",
      "line-color" : "rgb(76,76,76)",
      "source-arrow-color" : "rgb(0,0,0)",
      "target-arrow-color" : "rgb(0,0,0)",
      "text-opacity" : 1.0
    }
  }, {
    "selector" : "edge:selected",
    "css" : {
      "line-color" : "rgb(255,0,0)"
    }
  } ]
}, {
  "format_version" : "1.0",
  "generated_by" : "cytoscape-3.6.0",
  "target_cytoscapejs_version" : "~2.1",
  "title" : "Sample1",
  "style" : [ {
    "selector" : "node",
    "css" : {
      "border-width" : 0.0,
      "border-color" : "rgb(0,0,0)",
      "font-family" : "Dialog.plain",
      "font-weight" : "normal",
      "height" : 25.0,
      "font-size" : 10,
      "text-valign" : "center",
      "text-halign" : "center",
      "width" : 25.0,
      "border-opacity" : 1.0,
      "color" : "rgb(51,51,51)",
      "background-opacity" : 1.0,
      "shape" : "ellipse",
      "background-color" : "rgb(127,205,187)",
      "text-opacity" : 1.0,
      "content" : "data(name)"
    }
  }, {
    "selector" : "node:selected",
    "css" : {
      "background-color" : "rgb(255,255,0)"
    }
  }, {
    "selector" : "edge",
    "css" : {
      "target-arrow-shape" : "none",
      "line-style" : "solid",
      "color" : "rgb(51,51,51)",
      "opacity" : 1.0,
      "width" : 1.0,
      "source-arrow-shape" : "none",
      "font-size" : 10,
      "font-family" : "Dialog.plain",
      "font-weight" : "normal",
      "line-color" : "rgb(153,153,153)",
      "source-arrow-color" : "rgb(0,0,0)",
      "target-arrow-color" : "rgb(0,0,0)",
      "text-opacity" : 1.0,
      "content" : "data(interaction)"
    }
  }, {
    "selector" : "edge[interaction = 'pp']",
    "css" : {
      "line-style" : "solid"
    }
  }, {
    "selector" : "edge[interaction = 'pd']",
    "css" : {
      "line-style" : "dashed"
    }
  }, {
    "selector" : "edge:selected",
    "css" : {
      "line-color" : "rgb(255,0,0)"
    }
  } ]
} ]
